# Supplementary material for: A single-cell analysis of breast cancer cell lines to study tumour heterogeneity and drug response
Source: Nat Commun. 2022 Mar 31;13:1714. doi: 10.1038/s41467-022-29358-6 (PMC8971486; doi:10.1038/s41467-022-29358-6)
Supplement: Supplementary file 3 — Supplementary Dataset 01 [file 41467_2022_29358_MOESM3_ESM.xlsx]

## Sheet: 1
Supplementary Dataset 01 – Differentially expressed genes in HER2+ vs HER- cells of the MDAMB361 cell-line. Single-cell RNA-seq profiles of MDAMB361 cells were analysed to identify genes differentially expressed between cells expressiong ERBB2 and those not expressing it. (A) Official Gene Symbol; (B) ENSEMB ID; (C) log2 fold change of gene expression in HER2+ cells against HER2- cells; (C) False…
Gene	ENSEMBL ID	Fold-Change (log2). [a positive sign means upregulated in HER2-positive cells; a negative sign means upregulated in HER2-negative cells.]	FDR
ERBB2	ENSG00000141736	7.90383	1.43759e-114
KRT7	ENSG00000135480	0.383941	2.21731e-08
TMPO	ENSG00000120802	-0.531124	1.20269e-06
CYB561	ENSG00000008283	0.326087	2.75457e-06
TOP2A	ENSG00000131747	-0.789136	4.18373e-06
ZWINT	ENSG00000122952	-0.61976	4.59486e-06
PCLAF	ENSG00000166803	-0.591014	4.82696e-06
HMGB2	ENSG00000164104	-0.521595	5.2739e-06
SYNGR2	ENSG00000108639	0.263345	6.38592e-06
HELLS	ENSG00000119969	-0.738282	6.79613e-06
PRC1	ENSG00000198901	-1.08065	9.6236e-06
RAD51AP1	ENSG00000111247	-0.708643	1.58473e-05
TMEM106C	ENSG00000134291	-0.501346	1.72402e-05
GALNT7	ENSG00000109586	0.378971	1.80655e-05
NUSAP1	ENSG00000137804	-0.482115	1.93613e-05
TK1	ENSG00000167900	-0.612715	2.11404e-05
H2AZ1	ENSG00000164032	-0.326356	2.11757e-05
NCAPH	ENSG00000121152	-0.650585	2.13442e-05
RRM2	ENSG00000171848	-0.654242	3.23961e-05
PTMA	ENSG00000187514	-0.200744	3.28225e-05
CDK1	ENSG00000170312	-0.595166	3.43499e-05
NDC80	ENSG00000080986	-0.889075	3.96653e-05
KRT19	ENSG00000171345	0.298246	3.99377e-05
KRT81	ENSG00000205426	0.466503	4.15927e-05
HSD17B2	ENSG00000086696	0.685852	4.28705e-05
CENPU	ENSG00000151725	-0.475628	4.77933e-05
HMGB1	ENSG00000189403	-0.339046	4.86144e-05
AURKB	ENSG00000178999	-0.727607	4.9181e-05
MND1	ENSG00000121211	-0.84138	5.06031e-05
GSTA4	ENSG00000170899	1.32475	0.132046
MAD2L1	ENSG00000164109	-0.459839	5.5831e-05
ANLN	ENSG00000011426	-0.793182	6.40785e-05
ALDH1A3	ENSG00000184254	1.30879	0.115365
CALML5	ENSG00000178372	0.431712	9.5822e-05
UBE2T	ENSG00000077152	-0.379847	0.000100765
UBE2C	ENSG00000175063	-0.576032	0.00010496
TYMS	ENSG00000176890	-0.551568	0.000107777
GPC6	ENSG00000183098	1.29534	0.115365
CHCHD2	ENSG00000106153	-0.171067	0.000133052
RBBP7	ENSG00000102054	-0.2843	0.000133827
REEP5	ENSG00000129625	0.275966	0.00013436
STMN1	ENSG00000117632	-0.462284	0.000145774
MKI67	ENSG00000148773	-0.448936	0.000163636
MAP1LC3A	ENSG00000101460	1.27819	0.115365
BIRC5	ENSG00000089685	-0.404154	0.000178849
GINS2	ENSG00000131153	-0.477583	0.00018441
VCP	ENSG00000165280	0.246103	0.000184487
CENPF	ENSG00000117724	-0.445294	0.000193251
DDX5	ENSG00000108654	0.142457	0.000217324
COMT	ENSG00000093010	0.205512	0.000247687
ATAD2	ENSG00000156802	-0.386995	0.000254661
DTYMK	ENSG00000168393	-0.358623	0.000257507
ANKRA2	ENSG00000164331	-1.00853	0.000265447
ATAD5	ENSG00000176208	-0.536975	0.000268964
HRK	ENSG00000135116	1.23792	0.115365
KTN1-AS1	ENSG00000186615	1.23421	0.130963
SMC4	ENSG00000113810	-0.437643	0.000271743
TTC3	ENSG00000182670	0.41532	0.000276797
ASF1B	ENSG00000105011	-0.968967	0.000286897
TIMELESS	ENSG00000111602	-0.428901	0.000299202
XBP1	ENSG00000100219	0.209059	0.000315197
DUT	ENSG00000128951	-0.435465	0.000316111
CCN2	ENSG00000118523	1.19859	0.168871
S100A16	ENSG00000188643	0.264886	0.000317138
INCENP	ENSG00000149503	-0.496662	0.000325577
FBXO2	ENSG00000116661	1.188	0.115365
CMC2	ENSG00000103121	-0.396019	0.000327943
FANCI	ENSG00000140525	-0.706439	0.000336371
H4C3	ENSG00000197061	-0.446969	0.000364306
PRRG1	ENSG00000130962	1.17572	0.131504
ZNF532	ENSG00000074657	1.16563	0.189675
TFAP2B	ENSG00000008196	0.27759	0.000365328
TMEM45A	ENSG00000181458	1.15609	0.115365
ARL6IP5	ENSG00000144746	0.315616	0.000383965
DYNC2LI1	ENSG00000138036	0.873212	0.000403172
CCDC146	ENSG00000135205	1.13952	0.191975
SMC2	ENSG00000136824	-0.513801	0.000405737
VPS53	ENSG00000141252	0.87291	0.0004134
RAD21	ENSG00000164754	-0.183518	0.000422004
ESCO2	ENSG00000171320	-0.721974	0.000442623
H2BC11	ENSG00000124635	1.11901	0.494025
SPRY2	ENSG00000136158	1.11405	0.173146
EIF3L	ENSG00000100129	1.11373	0.138677
CEP55	ENSG00000138180	-0.727316	0.000508071
FRG1CP	ENSG00000282826	1.10788	0.133136
FANCD2	ENSG00000144554	-1.00651	0.000527177
G0S2	ENSG00000123689	1.10351	0.132046
OSGIN2	ENSG00000164823	-1.09535	0.000532726
NCAPG	ENSG00000109805	-0.621737	0.000557861
VCAN	ENSG00000038427	1.08698	0.115365
HES2	ENSG00000069812	1.0864	0.173146
SP4	ENSG00000105866	1.07574	0.253617
TMEM154	ENSG00000170006	1.07272	0.115365
CPPED1	ENSG00000103381	1.06586	0.275816
CENPN	ENSG00000166451	-0.517492	0.000562899
BZW1P2	ENSG00000198406	-0.713306	0.000567199
ARL6IP1P3	ENSG00000255014	-0.835882	0.000573393
BTBD8	ENSG00000189195	1.05848	0.398525
KIF20B	ENSG00000138182	-0.600675	0.000593164
SLBP	ENSG00000163950	-0.424594	0.000600561
SAT1	ENSG00000130066	0.393737	0.000600942
FAM111B	ENSG00000189057	-0.638556	0.000619679
CCP110	ENSG00000103540	-0.669637	0.000628321
SMOX	ENSG00000088826	1.04258	0.190439
SLC18B1	ENSG00000146409	1.03781	0.107036
SAAL1	ENSG00000166788	-1.34814	0.000647282
TRERF1	ENSG00000124496	1.02719	0.102524
CLCN3	ENSG00000109572	0.406459	0.000653279
BAK1	ENSG00000030110	1.02423	0.134233
INO80C	ENSG00000153391	1.17577	0.000657364
CPNE7	ENSG00000178773	1.01504	0.173146
MGST1	ENSG00000008394	0.154962	0.000657862
DEK	ENSG00000124795	-0.329651	0.000680956
SLC35E4	ENSG00000100036	1.00825	0.138677
CDKN3	ENSG00000100526	-0.522108	0.000722044
PCNA	ENSG00000132646	-0.412403	0.000751335
NAV1	ENSG00000134369	0.999439	0.191206
PSMB1	ENSG00000008018	0.213796	0.000785256
SLC2A6	ENSG00000160326	0.997039	0.134233
CDC26	ENSG00000176386	0.996384	0.122694
CBWD1	ENSG00000172785	0.838525	0.000868728
GLO1	ENSG00000124767	-0.176255	0.000892506
PAPPA	ENSG00000182752	0.994045	0.173146
DIAPH3	ENSG00000139734	-0.888239	0.000910197
H1-3	ENSG00000124575	-0.530667	0.000923683
BRIP1	ENSG00000136492	-0.611281	0.000936831
CKS1B	ENSG00000173207	-0.374538	0.000942744
GSN	ENSG00000148180	0.399171	0.000947961
FUT3	ENSG00000171124	0.975829	0.188912
CA11	ENSG00000063180	0.971927	0.167196
	ENSG00000213865	0.96966	0.108685
ATG4B	ENSG00000168397	0.755199	0.000966491
CLASP1	ENSG00000074054	0.96545	0.144998
KRT8	ENSG00000170421	0.203337	0.000980861
LRRFIP1	ENSG00000124831	0.22142	0.000982146
PBK	ENSG00000168078	-1.06672	0.0010094
SMPD1	ENSG00000166311	2.15946	0.00108962
LDAH	ENSG00000118961	0.959848	0.173119
TRMT61B	ENSG00000171103	0.957168	0.1416
PPARGC1B	ENSG00000155846	0.955278	0.228959
PPP1R3D	ENSG00000132825	1.11926	0.00112818
S100A14	ENSG00000189334	0.232101	0.00114258
PHF19	ENSG00000119403	-0.665275	0.00114617
POLR2L	ENSG00000177700	0.25065	0.00116301
SGO1	ENSG00000129810	-0.867218	0.00117741
ZNF614	ENSG00000142556	0.947052	0.100323
RAD51C	ENSG00000108384	-0.389336	0.00117976
TAF4B	ENSG00000141384	0.942192	0.191975
SHOX2	ENSG00000168779	0.939858	0.142021
KCTD12	ENSG00000178695	0.939351	0.113957
LRRC6	ENSG00000129295	0.93874	0.103757
MIS18A	ENSG00000159055	-0.55065	0.00120928
FBXL18	ENSG00000155034	0.93452	0.261706
MAPRE2	ENSG00000166974	0.930905	0.167753
PTPA	ENSG00000119383	0.842642	0.00121072
LRRC61	ENSG00000127399	0.92967	0.190439
COA6-AS1	ENSG00000231663	0.929161	0.204809
BRCA1	ENSG00000012048	-0.699877	0.00126142
HM13	ENSG00000101294	0.385767	0.00128713
RFC3	ENSG00000133119	-0.572867	0.00130389
GSE1	ENSG00000131149	0.392379	0.00132525
ZNF708	ENSG00000182141	0.921942	0.13543
CCDC126	ENSG00000169193	0.920951	0.124384
SRGAP2	ENSG00000266028	0.920741	0.15704
LINC01184	ENSG00000245937	0.647093	0.00134148
HERC5	ENSG00000138646	0.918806	0.173146
NAP1L1	ENSG00000187109	-0.20618	0.00139282
BMERB1	ENSG00000166780	0.915572	0.232649
LIG1	ENSG00000105486	-0.49077	0.00140738
KIF22	ENSG00000079616	-0.589655	0.00140797
	ENSG00000188002	-0.957014	0.00140855
STK10	ENSG00000072786	0.911824	0.173146
FXYD3	ENSG00000089356	0.151222	0.00144378
LPAR1	ENSG00000198121	0.909323	0.173146
MIR210HG	ENSG00000247095	0.907646	0.144998
NBPF15	ENSG00000266338	0.906751	0.165673
ZMYND8	ENSG00000101040	0.247594	0.00145614
CARD19	ENSG00000165233	0.404393	0.00146211
TMEM51	ENSG00000171729	0.902141	0.191975
C1S	ENSG00000182326	0.901497	0.167753
CD164	ENSG00000135535	0.202983	0.00154347
SERPINB5	ENSG00000206075	0.899672	0.173146
ADM	ENSG00000148926	0.898489	0.401517
OSBPL3	ENSG00000070882	-1.0384	0.00159474
MRPS26	ENSG00000125901	0.358976	0.00161405
PVT1	ENSG00000249859	0.891248	0.139138
DDX59	ENSG00000118197	-0.835124	0.00161653
STT3B	ENSG00000163527	0.76223	0.00165284
MPHOSPH6	ENSG00000135698	0.270949	0.00168132
RANBP1	ENSG00000099901	-0.274472	0.00168503
USP8	ENSG00000138592	-0.3884	0.00169993
	ENSG00000230979	0.883867	0.155794
ENKD1	ENSG00000124074	0.881877	0.10595
NPNT	ENSG00000168743	0.88148	0.173146
MAGED2	ENSG00000102316	0.318632	0.00175245
EXOC2	ENSG00000112685	-0.887963	0.00177402
SDR16C5	ENSG00000170786	0.878923	0.176749
ARMCX5-GPRASP2	ENSG00000271147	0.878897	0.113465
HMGN2	ENSG00000198830	-0.336862	0.00180228
	ENSG00000229119	-0.551184	0.0018232
CALR	ENSG00000179218	0.326066	0.00182487
FBXL15	ENSG00000107872	0.722142	0.00185155
PXMP4	ENSG00000101417	-0.526622	0.00191269
CEP85L	ENSG00000111860	0.867763	0.275816
RECQL4	ENSG00000160957	-0.612808	0.00194937
SLC22A5	ENSG00000197375	1.36459	0.00199088
ELAPOR1	ENSG00000116299	0.390119	0.0020051
FHL3	ENSG00000183386	0.857876	0.170558
ECH1	ENSG00000104823	0.3581	0.00202973
CREB3L4	ENSG00000143578	0.426536	0.00209062
CDCA8	ENSG00000134690	-0.562953	0.002098
CCDC171	ENSG00000164989	0.851901	0.21431
TPX2	ENSG00000088325	-0.441797	0.00213238
HNRNPAB	ENSG00000197451	-0.48178	0.00219889
H2BC12	ENSG00000197903	0.848155	0.173146
POLA1	ENSG00000101868	-0.85122	0.00221535
SULF2	ENSG00000196562	0.843235	0.255006
TUT7	ENSG00000083223	0.664895	0.00225852
CDCA5	ENSG00000146670	-0.488049	0.00229873
ATP2B1	ENSG00000070961	-0.336404	0.0023518
KIF23	ENSG00000137807	-0.607789	0.00247275
NSMCE3	ENSG00000185115	0.836915	0.131521
TTC17	ENSG00000052841	-0.549999	0.00251395
BARD1	ENSG00000138376	-0.566099	0.00254866
GSTM3	ENSG00000134202	0.351713	0.00257025
SLC7A8	ENSG00000092068	0.48408	0.00273147
CHD6	ENSG00000124177	0.485874	0.00277852
UBA6-AS1	ENSG00000248049	0.829145	0.142679
BCAR1	ENSG00000050820	0.911903	0.00284836
TNFAIP8L1	ENSG00000185361	0.828652	0.353214
TAP1	ENSG00000168394	0.826374	0.191624
PARS2	ENSG00000162396	0.825645	0.129553
RFX3	ENSG00000080298	0.825343	0.2564
VRK1	ENSG00000100749	-0.585812	0.00285575
SLC41A1	ENSG00000133065	0.822992	0.156624
USP13	ENSG00000058056	-0.746153	0.0028586
RRAGC	ENSG00000116954	0.821398	0.203247
LTBP2	ENSG00000119681	0.821209	0.2667
MRPS16	ENSG00000182180	-0.249915	0.00292578
MIDN	ENSG00000167470	0.586208	0.00295688
IL15RA	ENSG00000134470	0.817575	0.192719
TXNRD3	ENSG00000197763	0.816971	0.170495
C9orf40	ENSG00000135045	0.815933	0.232649
KRT23	ENSG00000108244	0.812321	0.863274
SLC39A13	ENSG00000165915	0.812188	0.169341
HSD17B1	ENSG00000108786	0.811813	0.106744
FAM168A	ENSG00000054965	0.811732	0.144998
GTSE1	ENSG00000075218	-0.603505	0.00296747
LINC01128	ENSG00000228794	0.808421	0.153916
TRMT61A	ENSG00000166166	0.808134	0.134796
RPS2	ENSG00000140988	-0.146743	0.00299294
IL17RA	ENSG00000177663	0.805069	0.117422
KLK5	ENSG00000167754	0.804541	0.2667
FAM20C	ENSG00000177706	0.801831	0.160401
TRIM21	ENSG00000132109	0.801085	0.19352
ARHGAP27	ENSG00000159314	0.800326	0.172638
IL17RC	ENSG00000163702	0.800124	0.138554
PLCD3	ENSG00000161714	0.800073	0.205331
FAM220A	ENSG00000178397	0.799108	0.120072
TTBK2	ENSG00000128881	0.797653	0.34085
DENND4A	ENSG00000174485	0.795188	0.269463
BTN3A1	ENSG00000026950	0.793425	0.451692
NPHP1	ENSG00000144061	0.793306	0.27892
C4orf48	ENSG00000243449	0.322149	0.00300137
NBPF9	ENSG00000269713	0.790689	0.204287
MB21D2	ENSG00000180611	0.790445	0.167709
TMEM185A	ENSG00000269556	0.790139	0.117701
ERBB3	ENSG00000065361	0.34423	0.00300406
PANK2-AS1	ENSG00000229539	0.789585	0.267406
LNPEP	ENSG00000113441	0.789556	0.134892
MSTO1	ENSG00000125459	0.7895	0.194925
SH3RF2	ENSG00000156463	0.788867	0.276892
RPL21P4	ENSG00000240828	0.788303	0.178031
ZC3HC1	ENSG00000091732	0.787239	0.142547
ESRP2	ENSG00000103067	0.786182	0.00301765
CLSPN	ENSG00000092853	-0.536162	0.00304805
GPATCH3	ENSG00000198746	0.785413	0.168609
ACOX1	ENSG00000161533	0.369767	0.00306417
CENPK	ENSG00000123219	-0.89402	0.00306551
LINC-PINT	ENSG00000231721	0.783683	0.209546
HIVEP2	ENSG00000010818	0.782451	0.179539
SCD	ENSG00000099194	0.341836	0.00308788
FIBCD1	ENSG00000130720	0.777978	0.160825
TAPBP	ENSG00000231925	0.40919	0.00327095
	ENSG00000261220	0.777072	0.142772
ACTR2	ENSG00000138071	0.280263	0.00328177
HARBI1	ENSG00000180423	0.77648	0.214809
CHPT1	ENSG00000111666	-0.582618	0.00333146
GOLGA8A	ENSG00000175265	0.77516	0.2667
C6orf52	ENSG00000137434	0.773301	0.317514
KLHL21	ENSG00000162413	0.77275	0.276285
AURKA	ENSG00000087586	-0.528877	0.00336268
SEPSECS	ENSG00000109618	0.769546	0.173601
SCFD2	ENSG00000184178	0.767918	0.117701
ECHDC3	ENSG00000134463	0.764255	0.2667
ACTR5	ENSG00000101442	0.763309	0.114355
ID2	ENSG00000115738	0.229055	0.00341258
SMC3	ENSG00000108055	-0.173384	0.00348977
GAREM1	ENSG00000141441	1.31867	0.00353818
RNF10	ENSG00000022840	0.451443	0.00362224
GMPPA	ENSG00000144591	-0.809279	0.00365104
CTNNAL1	ENSG00000119326	-0.434904	0.00373502
LRP12	ENSG00000147650	0.760651	0.273671
TANC1	ENSG00000115183	0.760129	0.104718
PIGH	ENSG00000100564	0.760042	0.209016
OSBPL6	ENSG00000079156	0.759976	0.153006
CYP4X1	ENSG00000186377	0.759692	0.19352
SPRED1	ENSG00000166068	0.75959	0.334355
H2BC8	ENSG00000273802	0.758821	0.57457
SLC25A53	ENSG00000269743	0.758635	0.210842
COMMD4	ENSG00000140365	-0.495014	0.00374502
ZNF12	ENSG00000164631	0.756769	0.120761
RCHY1	ENSG00000163743	0.609405	0.00374932
SSRP1	ENSG00000149136	-0.300076	0.00375984
RRBP1	ENSG00000125844	0.341429	0.0037619
KRTCAP2P1	ENSG00000231848	0.753802	0.17448
MSANTD2	ENSG00000120458	0.753607	0.180744
CCDC125	ENSG00000183323	0.513394	0.00387311
MAPK12	ENSG00000188130	0.751951	0.112043
TRIP10	ENSG00000125733	0.7503	0.277972
CRTC2	ENSG00000160741	0.749799	0.15704
CDK5RAP2	ENSG00000136861	-0.458079	0.00401548
TRIM5	ENSG00000132256	0.747789	0.125675
RASD1	ENSG00000108551	0.928475	0.00401766
HRH1	ENSG00000196639	0.744564	0.19352
MED23	ENSG00000112282	0.964635	0.00404869
KBTBD2	ENSG00000170852	-0.89881	0.00406346
CBX5	ENSG00000094916	-0.251135	0.00409334
LGR4	ENSG00000205213	0.741846	0.138956
ANKZF1	ENSG00000163516	0.744085	0.00415477
AKAP12	ENSG00000131016	0.740353	0.2667
CCDC28B	ENSG00000160050	0.740132	0.43662
	ENSG00000232386	0.739757	0.17016
HSPA5	ENSG00000044574	0.294676	0.00415588
CENPE	ENSG00000138778	-0.485793	0.0041793
ELP5	ENSG00000170291	-0.432289	0.00423045
HPS5	ENSG00000110756	0.737524	0.117954
VAMP5	ENSG00000168899	1.76312	0.00432906
TTC23	ENSG00000103852	0.737177	0.269935
LIPT1	ENSG00000144182	0.737019	0.112953
COL6A3	ENSG00000163359	0.736402	0.346805
MCM4	ENSG00000104738	-0.282114	0.00433119
SNRNP25	ENSG00000161981	-0.353219	0.00441863
TMEM30A	ENSG00000112697	0.537971	0.00442542
MT1G	ENSG00000125144	0.732824	0.2667
MTHFD1L	ENSG00000120254	0.732073	0.229136
PRXL2B	ENSG00000157870	0.737313	0.00451045
TFPI	ENSG00000003436	0.730768	0.317514
H4C8	ENSG00000158406	0.730621	0.213543
LMTK3	ENSG00000142235	0.729247	0.320424
CCL28	ENSG00000151882	0.728922	0.2667
ZEB2	ENSG00000169554	0.728398	0.2667
DNAJB4	ENSG00000162616	0.727807	0.339096
SYMPK	ENSG00000125755	0.727752	0.145868
SLC9B2	ENSG00000164038	0.727621	0.23563
BLVRB	ENSG00000090013	0.20847	0.00453468
NNT	ENSG00000112992	1.34253	0.00463233
	ENSG00000225177	0.723515	0.177941
UBN2	ENSG00000157741	0.723385	0.126077
PRKD2	ENSG00000105287	0.722214	0.197148
SMYD4	ENSG00000186532	-1.14804	0.0046975
	ENSG00000258199	1.27897	0.00472664
DPYD	ENSG00000188641	0.720984	0.2667
NLE1	ENSG00000073536	0.718985	0.12027
CBY1	ENSG00000100211	0.93723	0.00483768
CD63	ENSG00000135404	0.181305	0.00487607
CHAF1B	ENSG00000159259	-0.843131	0.0049518
EPS8L1	ENSG00000131037	0.48305	0.00506247
VSIR	ENSG00000107738	0.716919	0.2667
CD151	ENSG00000177697	0.29062	0.00507082
RPL7P10	ENSG00000229752	0.715287	0.120457
SBF2	ENSG00000133812	0.714524	0.278985
FAM43A	ENSG00000185112	0.714522	0.2667
TAOK2	ENSG00000149930	0.713992	0.105046
MFSD4B	ENSG00000173214	1.20208	0.0051236
KPNA2	ENSG00000182481	-0.303102	0.00517742
RPL36AL	ENSG00000165502	0.153826	0.00526114
CPTP	ENSG00000224051	0.711822	0.140908
HDLBP	ENSG00000115677	0.232702	0.00532094
KIFC3	ENSG00000140859	0.71127	0.276892
LSM3	ENSG00000170860	-0.296501	0.00534568
DHRS3	ENSG00000162496	0.709992	0.21883
ZNF124	ENSG00000196418	-1.02546	0.00536948
CDC42EP2	ENSG00000149798	0.708102	0.273424
PSTK	ENSG00000179988	0.705026	0.176249
TYRO3	ENSG00000092445	0.704617	0.184443
PIAS3	ENSG00000131788	0.704397	0.159556
SMC1B	ENSG00000077935	0.704215	0.2667
SPOCD1	ENSG00000134668	0.703607	0.2667
HDAC3	ENSG00000171720	0.753194	0.00541955
SMPD4	ENSG00000136699	0.70217	0.274031
OAS3	ENSG00000111331	-0.8593	0.0054238
CD24	ENSG00000272398	0.151821	0.00542595
PTCD1	ENSG00000106246	0.700305	0.142222
LPCAT2	ENSG00000087253	0.699852	0.2667
AHSA1	ENSG00000100591	-0.262316	0.00546581
PKIG	ENSG00000168734	0.699327	0.187045
GTF2H1	ENSG00000110768	0.612669	0.00547989
HIVEP3	ENSG00000127124	0.69874	0.177146
SLC16A3	ENSG00000141526	0.698735	0.224446
RETSAT	ENSG00000042445	0.718604	0.0054811
SNRNP70	ENSG00000104852	0.390149	0.00562775
EFNB2	ENSG00000125266	0.696377	0.143064
SCMH1	ENSG00000010803	0.695376	0.279378
PDE4DIP	ENSG00000178104	0.695263	0.118352
RBM17	ENSG00000134453	-0.265178	0.00575531
NXPE3	ENSG00000144815	0.694618	0.403018
AXL	ENSG00000167601	0.694573	0.2667
GPATCH11	ENSG00000152133	-0.705427	0.00577221
LHFPL6	ENSG00000183722	0.693827	0.2667
FKBP10	ENSG00000141756	0.692441	0.2667
C17orf67	ENSG00000214226	0.692321	0.19939
GNB1	ENSG00000078369	-0.416406	0.00582893
GJB2	ENSG00000165474	0.690548	0.322373
FCHSD2	ENSG00000137478	1.85052	0.00587831
LRRC57	ENSG00000180979	0.686917	0.119384
ZNF627	ENSG00000198551	0.68652	0.104377
TNFRSF21	ENSG00000146072	0.686252	0.273424
SPDL1	ENSG00000040275	-0.449887	0.00599992
SLC3A2	ENSG00000168003	0.199612	0.00602054
MCM3	ENSG00000112118	-0.318514	0.00602645
	ENSG00000217801	0.684597	0.198267
ZNF675	ENSG00000197372	0.683813	0.120832
SRPX2	ENSG00000102359	0.682483	0.2667
ATP6AP1	ENSG00000071553	0.280137	0.00602821
AHDC1	ENSG00000126705	0.681129	0.223931
TMEM25	ENSG00000149582	0.680895	0.178649
CAMK4	ENSG00000152495	0.680498	0.2667
CCN3	ENSG00000136999	0.680216	0.2667
VPS39	ENSG00000166887	0.680137	0.218485
RHOB	ENSG00000143878	0.519273	0.00606597
NABP1	ENSG00000173559	0.679455	0.441965
CEP57	ENSG00000166037	-0.463774	0.00613321
TMEM260	ENSG00000070269	0.678448	0.118949
RPS7P3	ENSG00000231940	0.717295	0.00614136
BRI3BP	ENSG00000184992	-0.497175	0.00614179
ARPC4	ENSG00000241553	0.377602	0.00618538
	ENSG00000254780	0.676561	0.104459
PCSK7	ENSG00000160613	0.676384	0.174712
PLAUR	ENSG00000011422	0.676232	0.259204
IL10RB	ENSG00000243646	0.676231	0.320424
FOXN3	ENSG00000053254	0.675149	0.171782
TGFBI	ENSG00000120708	-1.50618	0.00623703
RCL1	ENSG00000120158	0.674441	0.354393
ALDH1L2	ENSG00000136010	0.673773	0.2667
	ENSG00000233184	0.672997	0.222904
H2AX	ENSG00000188486	-0.505992	0.00628439
HMG20A	ENSG00000140382	0.671059	0.122215
CCDC88A	ENSG00000115355	0.670649	0.281386
F2RL1	ENSG00000164251	0.669867	0.168115
KCNAB2	ENSG00000069424	0.669354	0.239395
NMRK1	ENSG00000106733	0.669221	0.150917
TMEM80	ENSG00000177042	0.667265	0.259305
NARS1	ENSG00000134440	0.277452	0.00637084
CENPQ	ENSG00000031691	-0.46502	0.00639074
SLC39A14	ENSG00000104635	0.666231	0.342611
SLC35A5	ENSG00000138459	0.66533	0.216264
SGO2	ENSG00000163535	-0.517635	0.00646788
SPRYD4	ENSG00000176422	0.654278	0.00651632
TMEM205	ENSG00000105518	0.291532	0.0065301
RAB6B	ENSG00000154917	0.662378	0.58307
	ENSG00000257511	-0.596426	0.00654024
TMEM234	ENSG00000160055	0.661238	0.227887
ESPN	ENSG00000187017	0.659542	0.401517
ANKRD30A	ENSG00000148513	0.659403	0.27472
BUB1B	ENSG00000156970	-0.514427	0.00655892
AMMECR1L	ENSG00000144233	0.655531	0.210155
SLC7A11	ENSG00000151012	0.655248	0.224925
TUBB	ENSG00000196230	-0.229417	0.0065719
DSN1	ENSG00000149636	-0.380761	0.0066121
BUB3	ENSG00000154473	-0.348674	0.00671708
QSOX1	ENSG00000116260	0.653962	0.111479
	ENSG00000271122	0.653906	0.457777
DNAJC3	ENSG00000102580	0.260172	0.00674392
RNF207	ENSG00000158286	0.652142	0.398525
NPAS2	ENSG00000170485	0.651968	0.277972
FAM126B	ENSG00000155744	0.651832	0.218794
GANC	ENSG00000214013	0.650833	0.350064
RASSF4	ENSG00000107551	0.650425	0.2667
SLC26A2	ENSG00000155850	0.64911	0.317868
CRKL	ENSG00000099942	0.648618	0.12787
MON2	ENSG00000061987	0.647592	0.117013
ANPEP	ENSG00000166825	0.647238	0.2667
PPM1G	ENSG00000115241	-0.228929	0.00677108
CBX8	ENSG00000141570	0.645804	0.129592
COCH	ENSG00000100473	1.05632	0.00685295
SPRED2	ENSG00000198369	0.761122	0.00688086
ASB16-AS1	ENSG00000267080	-1.1522	0.00692604
TMEM45B	ENSG00000151715	0.884668	0.00699316
EIF5AL1	ENSG00000253626	0.644985	0.338221
WNT5A	ENSG00000114251	0.643933	0.2667
PDE5A	ENSG00000138735	0.643767	0.339096
NANP	ENSG00000170191	0.643477	0.277531
ZNF530	ENSG00000183647	0.643204	0.349978
ARHGAP29	ENSG00000137962	-0.93194	0.00704097
PPP1R35	ENSG00000160813	0.642745	0.155849
CDKN2B	ENSG00000147883	0.642403	0.398525
ZNF385A	ENSG00000161642	1.53795	0.00705196
UPF1	ENSG00000005007	0.642356	0.103757
MTSS1	ENSG00000170873	1.26141	0.00707241
GRPEL2	ENSG00000164284	0.64042	0.156654
NOTCH2	ENSG00000134250	0.639212	0.134517
BCAM	ENSG00000187244	0.241819	0.00714392
SMC1A	ENSG00000072501	-0.230595	0.00718715
C10orf88	ENSG00000119965	0.636233	0.22945
CYP20A1	ENSG00000119004	0.489609	0.00723988
CSTA	ENSG00000121552	0.635718	0.51746
EEFSEC	ENSG00000132394	0.635278	0.260483
LIG4	ENSG00000174405	0.634358	0.332489
IL6R	ENSG00000160712	0.634225	0.234602
EPB41L4B	ENSG00000095203	0.634224	0.348028
PALM3	ENSG00000187867	0.633733	0.2667
TCEA2	ENSG00000171703	0.632195	0.276675
	ENSG00000229043	0.631874	0.153006
TRIM7	ENSG00000146054	0.631827	0.279055
IPO4	ENSG00000196497	0.631579	0.123502
RALGDS	ENSG00000160271	0.631389	0.185604
TACC2	ENSG00000138162	0.698783	0.00732626
VLDLR	ENSG00000147852	0.631088	0.40002
SLC66A3	ENSG00000162976	0.62347	0.00735103
RPS3P6	ENSG00000213363	0.630259	0.282446
DNAAF5	ENSG00000164818	0.63021	0.109584
PARP4	ENSG00000102699	-0.705647	0.00736384
CEBPD	ENSG00000221869	0.629351	0.43662
NASP	ENSG00000132780	-0.283272	0.00744498
PGAP3	ENSG00000161395	0.465939	0.00744537
	ENSG00000274265	0.627408	0.279055
STEAP4	ENSG00000127954	0.626328	0.2667
CCDC71L	ENSG00000253276	0.626293	0.401517
PLAGL2	ENSG00000126003	0.626173	0.151215
RNPEPL1	ENSG00000142327	0.625966	0.153403
KPNA5	ENSG00000196911	0.62555	0.173267
SIPA1	ENSG00000213445	0.625386	0.279055
KAZN	ENSG00000189337	0.624948	0.346675
CTH	ENSG00000116761	0.624795	0.32433
HOXC6	ENSG00000197757	0.624434	0.33894
PEX11B	ENSG00000131779	0.761282	0.00760626
SLC27A3	ENSG00000143554	0.623528	0.276082
ZNFX1	ENSG00000124201	1.08993	0.00768417
MMP14	ENSG00000157227	0.622957	0.2667
DNAJC13	ENSG00000138246	0.891245	0.00770598
SMN1	ENSG00000172062	0.622456	0.103001
SH3BP2	ENSG00000087266	0.62224	0.28221
STAMBPL1	ENSG00000138134	0.622062	0.352409
CXCR4	ENSG00000121966	0.51184	0.00775119
CENPH	ENSG00000153044	-0.629751	0.00777295
ZNF441	ENSG00000197044	0.621395	0.123474
NMNAT2	ENSG00000157064	0.621321	0.496354
SLC16A2	ENSG00000147100	0.620577	0.155717
DAAM1	ENSG00000100592	0.516955	0.00780138
ZNF16	ENSG00000170631	0.620179	0.187355
MIEF2	ENSG00000177427	0.620067	0.108515
FAM189B	ENSG00000160767	0.619791	0.230274
TTF2	ENSG00000116830	-0.415262	0.00781407
ANXA6	ENSG00000197043	0.370812	0.00791896
MCM10	ENSG00000065328	-0.600234	0.00793885
TSR3	ENSG00000007520	0.618089	0.191823
CENPI	ENSG00000102384	-1.77826	0.00797984
BIRC3	ENSG00000023445	0.617354	0.2667
MED27	ENSG00000160563	-0.473306	0.0080163
PML	ENSG00000140464	0.616325	0.216528
SEC24A	ENSG00000113615	0.616192	0.233
INPP1	ENSG00000151689	0.615506	0.280768
WWC1	ENSG00000113645	0.614829	0.116714
ARL6	ENSG00000113966	0.614646	0.2667
DNAJC15	ENSG00000120675	0.614459	0.2667
FOXN2	ENSG00000170802	0.61328	0.277692
MRPL14	ENSG00000180992	0.297331	0.00805236
ZSCAN21	ENSG00000166529	0.612093	0.27892
AUTS2	ENSG00000158321	0.612066	0.2667
TNFAIP3	ENSG00000118503	0.611596	0.2667
ALDH1A1	ENSG00000165092	0.610981	0.2667
IFTAP	ENSG00000166352	0.610472	0.251438
	ENSG00000229567	0.610287	0.135092
KCNQ1OT1	ENSG00000269821	0.610148	0.40002
NUMB	ENSG00000133961	0.609806	0.169906
SHCBP1	ENSG00000171241	-0.65727	0.00807836
H2BC4	ENSG00000180596	1.5009	0.00814995
YTHDF3	ENSG00000185728	0.743435	0.00817793
FKBP5	ENSG00000096060	-0.514673	0.00819604
WDR76	ENSG00000092470	-0.652738	0.00831818
FAM200A	ENSG00000221909	0.608292	0.235727
KLF13	ENSG00000169926	0.607931	0.276046
BDNF	ENSG00000176697	0.607724	0.2667
TIAM1	ENSG00000156299	0.432423	0.00836662
SASH1	ENSG00000111961	0.605723	0.2667
AGAP6	ENSG00000204149	1.13855	0.00840443
ANXA2P2	ENSG00000231991	0.603535	0.155579
FN1	ENSG00000115414	0.603345	0.286508
PLA2R1	ENSG00000153246	0.601239	0.278709
SPC25	ENSG00000152253	-0.569223	0.00842606
CDCA4	ENSG00000170779	-0.826621	0.00850414
ZNF71	ENSG00000197951	0.599364	0.126639
ATAD3A	ENSG00000197785	0.599021	0.187014
POLE2	ENSG00000100479	-0.6688	0.00863009
NUP50-DT	ENSG00000226328	0.596369	0.439982
MTRR	ENSG00000124275	0.595906	0.139376
BLOC1S5	ENSG00000188428	0.595669	0.233899
DENND6A	ENSG00000174839	0.593482	0.249024
TPST1	ENSG00000169902	0.593451	0.272083
ETV3	ENSG00000117036	0.593307	0.37076
ABCB8	ENSG00000197150	0.593186	0.280586
TAF8	ENSG00000137413	0.593147	0.12453
KIF4A	ENSG00000090889	-0.29233	0.00866379
TGFB1	ENSG00000105329	0.592664	0.222941
B3GALT6	ENSG00000176022	0.592464	0.284932
HECTD3	ENSG00000126107	0.591371	0.350802
GSTK1	ENSG00000197448	0.352565	0.00870634
RPL18AP16	ENSG00000237793	0.589509	0.160115
RASA3	ENSG00000185989	0.589285	0.347055
NAGPA	ENSG00000103174	0.588998	0.1562
MDFIC	ENSG00000135272	0.588932	0.129672
PMAIP1	ENSG00000141682	-0.588892	0.00879338
PPAN	ENSG00000130810	0.587607	0.274158
ABCC1	ENSG00000103222	0.587295	0.342611
FHL2	ENSG00000115641	0.586361	0.344377
SLC25A20	ENSG00000178537	0.586223	0.447354
BCAS2	ENSG00000116752	0.436042	0.00884573
RPS27AP5	ENSG00000231767	0.600846	0.00894875
NOP2	ENSG00000111641	0.585831	0.194275
JAG1	ENSG00000101384	0.585544	0.32433
GMNN	ENSG00000112312	-0.331105	0.00895095
ZSCAN18	ENSG00000121413	0.584173	0.22623
	ENSG00000282386	0.583283	0.40002
ENTPD4	ENSG00000197217	0.582979	0.284386
ZNF248	ENSG00000198105	0.581057	0.123556
EP400P1	ENSG00000185684	0.581034	0.252307
N4BP2L2	ENSG00000244754	0.356542	0.00901136
SLC35B4	ENSG00000205060	0.578485	0.165732
TAB3	ENSG00000157625	0.578186	0.111881
AGPS	ENSG00000018510	0.578129	0.403018
TSC1	ENSG00000165699	0.57732	0.134913
TMEM53	ENSG00000126106	0.57678	0.23747
ATP6V1G1	ENSG00000136888	0.121336	0.0091068
TMEM251	ENSG00000153485	0.48703	0.00912155
NUCKS1	ENSG00000069275	-0.190703	0.00922223
ZNF268	ENSG00000090612	0.575371	0.458157
DTWD2	ENSG00000169570	1.05965	0.00938082
CXorf56	ENSG00000018610	0.574264	0.311537
DHFR	ENSG00000228716	-0.700888	0.00942666
ITGB6	ENSG00000115221	0.572369	0.445479
SLC6A14	ENSG00000268104	0.572054	0.218355
NR2C2AP	ENSG00000184162	-0.654627	0.00955653
UBTD2	ENSG00000168246	0.571646	0.315971
COL7A1	ENSG00000114270	0.5714	0.43912
AP2A2	ENSG00000183020	0.571137	0.129289
CAPS	ENSG00000105519	0.335059	0.00965816
PRKAR1A	ENSG00000108946	0.23062	0.00968292
GLRX	ENSG00000173221	0.568853	0.125943
PARPBP	ENSG00000185480	-0.39182	0.0097508
RTL8C	ENSG00000134590	0.667221	0.00989808
CDC6	ENSG00000094804	-0.714662	0.00992914
PPL	ENSG00000118898	0.833341	0.0100955
ZFP62	ENSG00000196670	0.566585	0.159017
VPS13B	ENSG00000132549	1.22682	0.0101453
PREPL	ENSG00000138078	0.565388	0.11769
SEC61B	ENSG00000106803	0.167149	0.0102335
	ENSG00000235449	0.903208	0.0102857
CBWD5	ENSG00000147996	0.563694	0.128907
LINC02015	ENSG00000231574	0.888727	0.010388
LYPLA2	ENSG00000011009	0.563349	0.119646
RUNDC1	ENSG00000198863	0.56278	0.149857
DTX4	ENSG00000110042	-1.59096	0.0105084
TGFBRAP1	ENSG00000135966	0.562055	0.155989
RBBP8	ENSG00000101773	-0.390163	0.0106329
KLHL18	ENSG00000114648	0.561911	0.255226
PLK2	ENSG00000145632	0.474777	0.0107142
PGGT1B	ENSG00000164219	0.531034	0.0107656
TM4SF18	ENSG00000163762	0.466855	0.0108044
TPM4	ENSG00000167460	0.223976	0.0108248
QPRT	ENSG00000103485	0.20894	0.0109257
ZNF568	ENSG00000198453	0.55953	0.348466
ADAMTS1	ENSG00000154734	0.559509	0.180909
MLEC	ENSG00000110917	0.261276	0.0110338
CREB3L2	ENSG00000182158	0.564554	0.0110916
AZIN1-AS1	ENSG00000253320	0.557655	0.286939
FBXO32	ENSG00000156804	-1.52141	0.0111464
TTLL3	ENSG00000214021	-1.06649	0.0111629
ARRDC1	ENSG00000197070	0.298575	0.0111736
SCOC	ENSG00000153130	0.263754	0.0112255
NUP98	ENSG00000110713	-0.880635	0.0112598
	ENSG00000271869	0.553397	0.448973
RPL23AP37	ENSG00000236148	-0.538369	0.0112795
IRX2	ENSG00000170561	0.553287	0.317393
CC2D1A	ENSG00000132024	0.552797	0.28142
BTN3A2	ENSG00000186470	0.551879	0.231256
ST6GAL1	ENSG00000073849	0.551691	0.235808
HOXB6	ENSG00000108511	0.551645	0.403018
WARS2	ENSG00000116874	0.551626	0.249691
SGK1	ENSG00000118515	0.55128	0.768959
CPSF1	ENSG00000071894	0.550649	0.136747
MALAT1	ENSG00000251562	0.110975	0.0112804
ORC6	ENSG00000091651	-0.293468	0.011294
PEAK1	ENSG00000173517	0.550476	0.343493
COQ5	ENSG00000110871	-0.311614	0.0114481
CKAP2	ENSG00000136108	-0.218418	0.0114713
TTPAL	ENSG00000124120	0.550028	0.352791
KIF11	ENSG00000138160	-0.416465	0.0114939
ZBTB40	ENSG00000184677	0.549805	0.184827
RPS6KA2	ENSG00000071242	0.549056	0.369692
NUDT16	ENSG00000198585	0.549847	0.0115363
TSC22D3	ENSG00000157514	0.547002	0.113415
DNAJC24	ENSG00000170946	0.546705	0.510335
PRRG2	ENSG00000126460	0.546637	0.114947
EDC3	ENSG00000179151	0.544721	0.183273
TYK2	ENSG00000105397	0.544377	0.359878
FOXP4	ENSG00000137166	0.713527	0.0115803
FGFR4	ENSG00000160867	0.45389	0.0116635
MIGA2	ENSG00000148343	0.542655	0.158965
NRAS	ENSG00000213281	0.542624	0.274202
MFSD2B	ENSG00000205639	0.542212	0.181783
CENPM	ENSG00000100162	-0.564325	0.011704
ZNF570	ENSG00000171827	0.541633	0.139282
HIF1A	ENSG00000100644	0.392747	0.0118152
POF1B	ENSG00000124429	0.541186	0.215233
PTHLH	ENSG00000087494	0.540329	0.451604
AMMECR1	ENSG00000101935	0.540147	0.180912
LRP5	ENSG00000162337	1.52113	0.0119316
PXDC1	ENSG00000168994	0.538438	0.44952
ABCC3	ENSG00000108846	0.389017	0.011934
RHBDD3	ENSG00000100263	0.433707	0.0121031
ERAP1	ENSG00000164307	0.536783	0.451487
ATP5F1E	ENSG00000124172	0.10888	0.0121281
SBF1	ENSG00000100241	0.536005	0.25573
GDAP2	ENSG00000196505	1.27658	0.0121452
ARRDC2	ENSG00000105643	0.534259	0.358882
ZNF880	ENSG00000221923	0.534125	0.114037
TONSL	ENSG00000160949	0.533755	0.419547
RRP1	ENSG00000160214	0.608721	0.0122314
STX1A	ENSG00000106089	0.532814	0.263449
	ENSG00000213872	0.532726	0.309278
NUF2	ENSG00000143228	-0.408527	0.0122537
LMBRD1	ENSG00000168216	0.488992	0.0123385
UVSSA	ENSG00000163945	0.531631	0.138636
MYCBP2	ENSG00000005810	0.531068	0.100535
RASSF6	ENSG00000169435	2.09876	0.012355
RBPMS	ENSG00000157110	0.530396	0.129217
CYB5R1	ENSG00000159348	0.609414	0.0124967
DNAJB9	ENSG00000128590	0.529533	0.11924
PODXL	ENSG00000128567	0.528729	0.349043
FPGT	ENSG00000254685	0.528119	0.343259
NPM1P39	ENSG00000225159	0.527944	0.181961
ID1	ENSG00000125968	-0.210706	0.0125425
SFXN5	ENSG00000144040	-0.822672	0.0125527
MBD4	ENSG00000129071	-0.327076	0.0125708
RAB11FIP4	ENSG00000131242	0.526762	0.107047
EIF4EBP2	ENSG00000148730	-0.636194	0.012614
WDR35	ENSG00000118965	0.526447	0.35402
CYB5R2	ENSG00000166394	0.526227	0.325312
GGH	ENSG00000137563	-0.203109	0.0126757
LIN7C	ENSG00000148943	0.525914	0.22779
ZNF707	ENSG00000181135	0.525589	0.291641
SLC35E2A	ENSG00000215790	0.524057	0.278527
SPG7	ENSG00000197912	0.37431	0.0127051
SMIM10L1	ENSG00000256537	0.249615	0.012728
CASD1	ENSG00000127995	0.523501	0.336728
BCL9	ENSG00000116128	0.522992	0.288245
EEF2K	ENSG00000103319	0.522754	0.376859
AGL	ENSG00000162688	0.522671	0.118736
NIF3L1	ENSG00000196290	-0.569898	0.0127745
RPS14P8	ENSG00000239528	0.522385	0.242844
PCTP	ENSG00000141179	0.521866	0.532544
ZNF24	ENSG00000172466	0.326027	0.0128373
DHRS7	ENSG00000100612	0.47905	0.0129288
MIA3	ENSG00000154305	0.265123	0.0129534
ELAVL2	ENSG00000107105	0.519995	0.554576
MFSD2A	ENSG00000168389	0.519914	0.531878
BST2	ENSG00000130303	0.519788	0.403018
VAT1	ENSG00000108828	0.519484	0.166046
	ENSG00000261061	-0.719502	0.0129799
NBEAL1	ENSG00000144426	0.518761	0.324811
METTL6	ENSG00000206562	0.51803	0.197926
FKBP7	ENSG00000079150	0.518017	0.441629
CPA4	ENSG00000128510	0.517968	0.442886
MPDU1	ENSG00000129255	-0.604562	0.0129821
ARHGEF37	ENSG00000183111	0.517703	0.351499
TMCO3	ENSG00000150403	0.271486	0.0129986
ZNF32	ENSG00000169740	0.517481	0.159017
TRAPPC2L	ENSG00000167515	0.252751	0.0130731
CTSV	ENSG00000136943	-0.753259	0.0131333
MALT1	ENSG00000172175	0.516883	0.276046
RPL7P16	ENSG00000242899	0.516601	0.108203
GLMN	ENSG00000174842	0.516348	0.443318
CHST11	ENSG00000171310	0.515696	0.119864
PRSS27	ENSG00000172382	0.51554	0.583879
DCAF8	ENSG00000132716	0.515123	0.129123
SS18	ENSG00000141380	-0.462347	0.0132074
RAB12	ENSG00000206418	0.514263	0.372012
ZNF562	ENSG00000171466	0.513648	0.164452
	ENSG00000228844	-0.731218	0.0132564
LTBP4	ENSG00000090006	0.513257	0.224446
MLPH	ENSG00000115648	0.180889	0.0132917
SRRT	ENSG00000087087	-0.312448	0.0133323
SLC2A8	ENSG00000136856	0.512058	0.169548
APOOL	ENSG00000155008	0.511919	0.3565
ASRGL1	ENSG00000162174	-0.361638	0.0134994
FAM114A2	ENSG00000055147	0.511505	0.268327
SPEN	ENSG00000065526	-0.306412	0.0136928
PIK3C3	ENSG00000078142	0.510437	0.181935
FAM193B	ENSG00000146067	0.510386	0.131883
	ENSG00000275464	0.510062	0.495267
CEP135	ENSG00000174799	-0.4933	0.0138337
MELK	ENSG00000165304	-0.530383	0.0139338
CCND1	ENSG00000110092	0.20101	0.0139393
TTC9	ENSG00000133985	0.509521	0.359667
DNAJC16	ENSG00000116138	0.509213	0.136913
DYNLL1	ENSG00000088986	0.175483	0.0139926
SPART	ENSG00000133104	0.50868	0.577206
ZNF691	ENSG00000164011	0.508358	0.536431
CDKN2AIP	ENSG00000168564	-0.492155	0.0140337
	ENSG00000261526	0.507749	0.507027
FBXW7	ENSG00000109670	0.507553	0.223386
ATAD2B	ENSG00000119778	0.507471	0.130557
	ENSG00000249072	0.560006	0.0140966
CCPG1	ENSG00000260916	0.507059	0.452314
EPS15	ENSG00000085832	0.836208	0.0141118
SNHG14	ENSG00000224078	0.50569	0.117388
SHOC2	ENSG00000108061	0.267074	0.0141123
CENPB	ENSG00000125817	0.505445	0.11917
TNFRSF10A	ENSG00000104689	0.505249	0.161807
S100A6	ENSG00000197956	0.144055	0.0142558
PPP1R15A	ENSG00000087074	0.504485	0.124677
TRIM29	ENSG00000137699	0.503718	0.441629
ZRANB3	ENSG00000121988	0.503603	0.624612
GPR89B	ENSG00000188092	0.503503	0.28449
SGTA	ENSG00000104969	0.503278	0.138277
BET1L	ENSG00000177951	0.503257	0.353475
TULP4	ENSG00000130338	0.480428	0.014308
TBC1D10A	ENSG00000099992	0.502646	0.119602
MICAL3	ENSG00000243156	0.502544	0.264527
DAB2IP	ENSG00000136848	0.501938	0.564748
HELZ2	ENSG00000130589	0.501913	0.447454
FBP1	ENSG00000165140	0.253091	0.0143494
EIF4A2	ENSG00000156976	0.312451	0.0143791
FOXC1	ENSG00000054598	0.501385	0.594358
FBXL3	ENSG00000005812	0.501187	0.137259
CCNA2	ENSG00000145386	-0.397591	0.0144545
MHENCR	ENSG00000232442	0.499737	0.14431
MXD4	ENSG00000123933	0.498642	0.156714
PLEKHS1	ENSG00000148735	0.498138	0.323431
CTSF	ENSG00000174080	0.497916	0.567003
SP140L	ENSG00000185404	0.497659	0.500718
RXRA	ENSG00000186350	0.497389	0.157482
H2BC21	ENSG00000184678	0.642819	0.0145272
RBM23	ENSG00000100461	0.526216	0.0146512
ZNF236	ENSG00000130856	0.495951	0.241998
CUTALP	ENSG00000226752	0.49595	0.110392
DUSP14	ENSG00000276023	0.495723	0.132076
RNF38	ENSG00000137075	0.495576	0.148379
BBS7	ENSG00000138686	0.495451	0.175781
COQ3	ENSG00000132423	0.495325	0.153168
TEDC1	ENSG00000185347	-1.00345	0.0147019
GRHL1	ENSG00000134317	0.494282	0.192839
	ENSG00000228399	0.494232	0.132675
TTC12	ENSG00000149292	0.494013	0.430029
RPIA	ENSG00000153574	0.493687	0.126223
CDCA7L	ENSG00000164649	-0.47493	0.0147741
TXN	ENSG00000136810	0.10799	0.0147931
NOC4L	ENSG00000184967	0.492257	0.111759
IQCG	ENSG00000114473	0.491713	0.282635
SLC25A32	ENSG00000164933	0.491672	0.128876
POLQ	ENSG00000051341	-0.462742	0.0148064
TMC5	ENSG00000103534	0.491389	0.458663
PAXIP1	ENSG00000157212	0.491145	0.303313
BTN2A2	ENSG00000124508	0.490976	0.563622
CISD3	ENSG00000277972	-0.270628	0.0148201
GRAMD1A	ENSG00000089351	0.490329	0.276213
UQCC1	ENSG00000101019	0.490229	0.153071
H2AC6	ENSG00000180573	1.12919	0.0148277
SARAF	ENSG00000133872	0.279327	0.0150549
GRINA	ENSG00000178719	0.281289	0.0150643
PPP1R12B	ENSG00000077157	0.489319	0.349536
LPCAT1	ENSG00000153395	0.734931	0.0151132
ATF2	ENSG00000115966	0.488895	0.237755
OXSM	ENSG00000151093	0.909353	0.0152015
TIMM10B	ENSG00000132286	0.488332	0.19962
RPL27AP5	ENSG00000182383	0.488301	0.33046
CENPV	ENSG00000166582	0.488247	0.521164
SERF2	ENSG00000140264	0.109195	0.0154474
CLPB	ENSG00000162129	0.487423	0.526433
CLCA2	ENSG00000137975	0.508776	0.015472
VTCN1	ENSG00000134258	1.72801	0.0155272
CNKSR3	ENSG00000153721	0.485747	0.43829
HMGB1P6	ENSG00000259781	-0.605838	0.0155354
CNTLN	ENSG00000044459	0.485146	0.279055
NSUN6	ENSG00000241058	0.48433	0.460482
GRB7	ENSG00000141738	0.315551	0.0155846
EPS8L2	ENSG00000177106	0.484181	0.113253
RPS6P25	ENSG00000240616	0.558418	0.0156335
DVL3	ENSG00000161202	0.483653	0.27212
PIGN	ENSG00000197563	0.483551	0.10395
VPS13D	ENSG00000048707	0.483523	0.293887
COP1	ENSG00000143207	0.48323	0.344874
CPNE2	ENSG00000140848	0.483135	0.110827
ZNF823	ENSG00000197933	1.79062	0.0157478
HCG11	ENSG00000228223	0.482399	0.585931
NRDE2	ENSG00000119720	-0.589737	0.0157591
EXOSC6	ENSG00000223496	0.482197	0.157745
SLC25A51	ENSG00000122696	0.482067	0.310793
CHST3	ENSG00000122863	0.481991	0.403018
P2RY6	ENSG00000171631	0.481796	0.252957
MIGA1	ENSG00000180488	0.481764	0.20008
MUC6	ENSG00000184956	0.424049	0.0159662
SEMA3E	ENSG00000170381	0.481019	0.260319
C1orf210	ENSG00000253313	0.480928	0.115253
AP5M1	ENSG00000053770	0.480489	0.152069
TACC3	ENSG00000013810	-0.335428	0.016073
	ENSG00000280138	0.480425	0.281587
GAS8	ENSG00000141013	0.480361	0.169217
SLC37A1	ENSG00000160190	0.479967	0.265488
PPDPF	ENSG00000125534	0.107983	0.0161097
PAIP2B	ENSG00000124374	0.479628	0.277621
BCAT1	ENSG00000060982	0.479306	0.433439
KLF5	ENSG00000102554	0.479205	0.40158
JUND	ENSG00000130522	0.645725	0.0161681
TRIM45	ENSG00000134253	0.478542	0.558618
YAP1	ENSG00000137693	0.478391	0.291731
IGF2BP2	ENSG00000073792	0.47768	0.404523
MYDGF	ENSG00000074842	0.357799	0.0162071
KANSL3	ENSG00000114982	0.477511	0.252956
CCDC92	ENSG00000119242	0.477143	0.222237
PLD2	ENSG00000129219	0.476322	0.454389
MAP7D1	ENSG00000116871	0.475516	0.210641
	ENSG00000225912	0.475465	0.14089
PHTF2	ENSG00000006576	-0.615988	0.0163304
PKIB	ENSG00000135549	-0.308646	0.0163354
SLC35A2	ENSG00000102100	0.523742	0.0165022
PICALM	ENSG00000073921	0.474455	0.236997
PTGR1	ENSG00000106853	-0.473319	0.0165069
ANKRD46	ENSG00000186106	0.474032	0.274594
RFC4	ENSG00000163918	-0.38008	0.0165222
TOB1	ENSG00000141232	0.120025	0.0166271
TMEM186	ENSG00000184857	0.473506	0.210329
ROBO3	ENSG00000154134	0.473469	0.583879
SOX11	ENSG00000176887	0.473389	0.19765
ZBED8	ENSG00000221886	0.473152	0.17347
ZNF75D	ENSG00000186376	0.4726	0.457302
ATR	ENSG00000175054	0.472446	0.190976
ZBTB25	ENSG00000089775	0.472399	0.435393
PIGL	ENSG00000108474	0.472131	0.153006
GATAD2B	ENSG00000143614	0.471973	0.16705
BARX2	ENSG00000043039	0.47127	0.433439
SLC2A11	ENSG00000133460	0.489541	0.0166895
GLIPR2	ENSG00000122694	0.47036	0.442624
PPT2	ENSG00000221988	0.470136	0.554576
TUBA4A	ENSG00000127824	0.470097	0.367327
INTS3	ENSG00000143624	0.963736	0.0167105
UEVLD	ENSG00000151116	0.468823	0.230155
MEF2D	ENSG00000116604	0.468747	0.284386
ARFGAP2	ENSG00000149182	0.678116	0.0167431
TMEM147	ENSG00000105677	0.255101	0.0167739
GBP3	ENSG00000117226	0.467978	0.345426
DOT1L	ENSG00000104885	0.467911	0.362441
DUSP3	ENSG00000108861	0.467362	0.16874
FAHD2B	ENSG00000144199	0.467309	0.280265
CACYBPP2	ENSG00000177855	-0.618817	0.0168667
ESYT2	ENSG00000117868	0.466655	0.13762
BLOC1S3	ENSG00000189114	1.15764	0.017238
	ENSG00000225489	0.466465	0.310141
	ENSG00000214908	0.466414	0.493735
TPM1	ENSG00000140416	0.172771	0.0172705
DUSP10	ENSG00000143507	-0.742469	0.0173574
ZNF829	ENSG00000185869	0.46576	0.69195
RPL32P3	ENSG00000251474	0.465678	0.333506
FER	ENSG00000151422	0.820652	0.0174189
MFSD3	ENSG00000167700	0.356751	0.0174866
SUV39H2	ENSG00000152455	0.465336	0.20698
MBD5	ENSG00000204406	0.464623	0.285771
ARHGEF39	ENSG00000137135	-0.490888	0.0175661
FAM221A	ENSG00000188732	0.463901	0.583879
KLHDC9	ENSG00000162755	0.463814	0.363833
SLC38A6	ENSG00000139974	0.463255	0.299935
DNAJC5	ENSG00000101152	0.46311	0.428996
TST	ENSG00000128311	0.46297	0.270334
ZNF8	ENSG00000278129	0.462795	0.33916
	ENSG00000272894	0.46232	0.210043
ERCC6L2	ENSG00000182150	0.462279	0.178188
ANKRD22	ENSG00000152766	0.462086	0.113337
FAM126A	ENSG00000122591	0.461917	0.220753
ANKFY1	ENSG00000185722	0.461873	0.334022
MCAM	ENSG00000076706	0.461688	0.433439
PRRX1	ENSG00000116132	0.460716	0.433439
RTN4IP1	ENSG00000130347	0.460534	0.187756
MSX1	ENSG00000163132	0.460293	0.441629
MCU	ENSG00000156026	0.459859	0.336064
KDM1B	ENSG00000165097	0.459859	0.210166
MICB	ENSG00000204516	0.45964	0.433439
PTPN13	ENSG00000163629	0.458813	0.539017
H3-3A	ENSG00000163041	0.458312	0.390743
H2BC20P	ENSG00000261716	0.458151	0.135505
SERAC1	ENSG00000122335	0.457053	0.285478
ZNF576	ENSG00000124444	-0.581418	0.0176214
PCBD2	ENSG00000132570	0.45658	0.355761
RMND5A	ENSG00000153561	0.456313	0.100239
TMEM243	ENSG00000135185	0.455562	0.230571
PMS2P1	ENSG00000078319	0.455418	0.458771
ZNF529-AS1	ENSG00000233527	0.454812	0.45387
PHC3	ENSG00000173889	0.45481	0.359721
HOTAIR	ENSG00000228630	0.454475	0.300792
CNIH3	ENSG00000143786	0.454424	0.228486
PON3	ENSG00000105852	0.454383	0.623679
CASC19	ENSG00000254166	0.454011	0.585931
ARHGAP42	ENSG00000165895	0.454001	0.583879
SLC35D2	ENSG00000130958	0.453905	0.55256
COQ10B	ENSG00000115520	0.521099	0.0176806
THOC5	ENSG00000100296	0.453849	0.143115
KCMF1	ENSG00000176407	0.453479	0.433764
ELK3	ENSG00000111145	0.453466	0.39213
EFNA4	ENSG00000243364	0.45344	0.217592
NBR1	ENSG00000188554	0.402582	0.0177057
CLDN8	ENSG00000156284	0.453135	0.433439
MAP7D2	ENSG00000184368	0.453067	0.433439
MYBBP1A	ENSG00000132382	0.452715	0.29853
FAM241A	ENSG00000174749	0.45266	0.12128
RGS14	ENSG00000169220	0.45227	0.433439
HS3ST1	ENSG00000002587	2.18282	0.0177099
PROM1	ENSG00000007062	0.450898	0.433439
	ENSG00000173727	1.94093	0.0177099
PTBP2	ENSG00000117569	0.45056	0.616283
	ENSG00000267002	0.450489	0.340689
PMVK	ENSG00000163344	0.449972	0.105072
CYTH3	ENSG00000008256	0.449889	0.358772
SERPINE1	ENSG00000106366	0.449526	0.433439
ACACA	ENSG00000278540	0.449161	0.351478
GUCY1B1	ENSG00000061918	0.448991	0.437144
SRGAP1	ENSG00000196935	0.448846	0.288575
GOLGA2	ENSG00000167110	0.191021	0.0177725
LIX1L	ENSG00000271601	0.448575	0.433439
ZNF433	ENSG00000197647	0.448371	0.284135
CXorf38	ENSG00000185753	0.448259	0.117278
	ENSG00000228801	0.447376	0.54192
GLCE	ENSG00000138604	0.446853	0.116901
KRT17	ENSG00000128422	0.446692	0.433439
MYL9	ENSG00000101335	0.446304	0.433439
ANKRD13A	ENSG00000076513	0.699735	0.017785
LRRC8B	ENSG00000197147	0.445775	0.2287
ZNF302	ENSG00000089335	0.445508	0.155869
CEP112	ENSG00000154240	0.598911	0.0180505
MAP3K2	ENSG00000169967	0.445258	0.118782
ERCC1	ENSG00000012061	0.444074	0.104279
EEF1B2P6	ENSG00000213261	0.443959	0.595925
PIK3R1	ENSG00000145675	0.224286	0.0180549
CERS2	ENSG00000143418	0.44362	0.355354
STEAP1	ENSG00000164647	0.443463	0.433439
FAM118B	ENSG00000197798	0.443168	0.231645
PACSIN3	ENSG00000165912	0.943388	0.0180565
KIAA1328	ENSG00000150477	0.442646	0.455126
ZNHIT6	ENSG00000117174	0.442639	0.131337
AMOTL1	ENSG00000166025	0.442573	0.260575
PLEKHF1	ENSG00000166289	0.442515	0.264875
LRMDA	ENSG00000148655	0.442506	0.583879
RSRC1	ENSG00000174891	-0.295603	0.0181081
FTH1P8	ENSG00000219507	0.44233	0.437027
TRAPPC6B	ENSG00000182400	0.44231	0.173575
SLC25A38	ENSG00000144659	0.442156	0.202703
PART1	ENSG00000152931	0.441943	0.164661
ZBED4	ENSG00000100426	0.441858	0.426799
RGS3	ENSG00000138835	0.441852	0.326302
HCFC2	ENSG00000111727	0.441521	0.291183
TMEM161B	ENSG00000164180	0.441207	0.30952
ELP1	ENSG00000070061	0.441142	0.160042
MOCS3	ENSG00000124217	0.440899	0.208362
PCDH7	ENSG00000169851	0.440705	0.433439
PTPN6	ENSG00000111679	0.440578	0.390763
ZNF814	ENSG00000204514	0.923177	0.0181392
CHRNB1	ENSG00000170175	0.440177	0.512285
BEX2	ENSG00000133134	0.43972	0.26655
PAX8	ENSG00000125618	0.439682	0.433439
STK11IP	ENSG00000144589	0.439651	0.171796
DPY19L4	ENSG00000156162	0.439472	0.163801
EVA1C	ENSG00000166979	0.439384	0.433439
CSTB	ENSG00000160213	0.243945	0.0182282
CAVIN1	ENSG00000177469	0.439249	0.433439
PPP1R15B	ENSG00000158615	0.439187	0.231945
PRKACB	ENSG00000142875	0.438631	0.397334
SREBF2	ENSG00000198911	0.43861	0.132402
ETFDH	ENSG00000171503	0.438423	0.308697
RPS24P6	ENSG00000233158	0.438284	0.305982
RITA1	ENSG00000139405	0.437916	0.102352
ZNF250	ENSG00000196150	0.839134	0.0183673
	ENSG00000242951	0.437706	0.300941
PGM2L1	ENSG00000165434	0.437435	0.682804
CPQ	ENSG00000104324	0.437408	0.433439
INHBA	ENSG00000122641	0.437408	0.433439
LIAS	ENSG00000121897	0.437301	0.200304
ALAD	ENSG00000148218	0.437251	0.173215
ZNF507	ENSG00000168813	0.436994	0.198546
ABHD18	ENSG00000164074	0.436821	0.234279
LDLRAD4	ENSG00000168675	0.436564	0.371251
MDM2	ENSG00000135679	-0.464317	0.0183982
TMC6	ENSG00000141524	0.428625	0.0184334
OSTM1	ENSG00000081087	0.435564	0.102857
CCDC34	ENSG00000109881	-0.317273	0.0185433
KAZALD1	ENSG00000107821	0.435399	0.153049
GTF2E2	ENSG00000197265	0.43506	0.161968
INVS	ENSG00000119509	1.47724	0.0185823
	ENSG00000212978	0.434513	0.433439
DPYSL3	ENSG00000113657	0.434513	0.433439
TXNRD2	ENSG00000184470	0.433938	0.27527
GAA	ENSG00000171298	0.433791	0.355867
SMPD2	ENSG00000135587	0.674917	0.0188161
KIF27	ENSG00000165115	0.433643	0.179725
RPL34P1	ENSG00000237049	0.433561	0.154491
CHMP7	ENSG00000147457	0.433405	0.343691
LIPH	ENSG00000163898	0.433382	0.306467
HERC1	ENSG00000103657	0.432929	0.279475
HMMR	ENSG00000072571	-0.593038	0.0188224
RPL34P18	ENSG00000240509	-0.669484	0.0189126
ZNF317	ENSG00000130803	0.432385	0.450554
GFM2	ENSG00000164347	0.432127	0.469909
EEF1DP5	ENSG00000213130	0.432052	0.112829
NFKBIB	ENSG00000104825	0.431948	0.162264
TOX4	ENSG00000092203	0.296124	0.0189402
LRCH3	ENSG00000186001	0.431572	0.266023
ZFP90	ENSG00000184939	0.431453	0.295562
MX1	ENSG00000157601	0.431324	0.433439
NCKIPSD	ENSG00000213672	0.431193	0.279347
CLN5	ENSG00000102805	0.430788	0.326717
	ENSG00000263004	0.430725	0.364073
DCST1-AS1	ENSG00000232093	0.430587	0.457148
ZNF594	ENSG00000180626	0.43053	0.427818
ZUP1	ENSG00000153975	-0.457455	0.0189696
LINC01881	ENSG00000220804	0.429333	0.228055
LRRC37BP1	ENSG00000250462	0.429023	0.32115
RHOT1	ENSG00000126858	0.829001	0.0190765
SWT1	ENSG00000116668	0.428541	0.58307
INTS1	ENSG00000164880	0.428364	0.187291
RPS2P7	ENSG00000235508	0.427462	0.23832
CHM	ENSG00000188419	0.427295	0.322201
HAT1	ENSG00000128708	-0.265851	0.0191047
ALOX15B	ENSG00000179593	0.367509	0.0193037
GORASP1	ENSG00000114745	0.426978	0.25373
NIFK-AS1	ENSG00000236859	0.426814	0.133457
TUFT1	ENSG00000143367	0.426811	0.458243
ZMPSTE24	ENSG00000084073	0.296864	0.0193424
NAV2	ENSG00000166833	0.426358	0.366627
TPM3P9	ENSG00000241015	0.426284	0.259847
PSMC1	ENSG00000100764	0.426105	0.146125
SIPA1L1	ENSG00000197555	0.425726	0.351478
PLXNB1	ENSG00000164050	0.425562	0.323998
SSPN	ENSG00000123096	0.425075	0.163622
F11R	ENSG00000158769	0.424883	0.257752
TMSB10	ENSG00000034510	0.101202	0.0193781
ZNF318	ENSG00000171467	0.424525	0.155702
IER3IP1	ENSG00000134049	-0.309454	0.0194505
COL17A1	ENSG00000065618	0.423951	0.231604
COPS7B	ENSG00000144524	0.423911	0.241972
PJA2	ENSG00000198961	0.423639	0.147184
CCDC18-AS1	ENSG00000223745	0.737692	0.0194512
RNF139	ENSG00000170881	0.423047	0.132466
NBPF14	ENSG00000270629	0.422612	0.456009
BICC1	ENSG00000122870	0.422066	0.433439
CEP164	ENSG00000110274	0.421862	0.28169
CDH2	ENSG00000170558	0.421573	0.722984
SKIV2L	ENSG00000204351	0.421563	0.402841
GGACT	ENSG00000134864	0.421499	0.444145
NPHP3	ENSG00000113971	0.421208	0.262628
DUSP16	ENSG00000111266	0.421009	0.141111
MIR4435-2HG	ENSG00000172965	0.420681	0.355354
	ENSG00000237594	0.419953	0.454244
ANXA7	ENSG00000138279	0.221252	0.0194715
NAP1L4P3	ENSG00000234145	0.419513	0.360384
USP25	ENSG00000155313	0.419384	0.300732
POLD1	ENSG00000062822	0.418972	0.528734
COMMD9	ENSG00000110442	0.418602	0.256454
TMEM268	ENSG00000157693	0.418583	0.152644
PIP4P2	ENSG00000155099	0.418005	0.468437
RIPOR1	ENSG00000039523	0.417379	0.233333
	ENSG00000259943	0.41658	0.166091
ACSL4	ENSG00000068366	0.416513	0.458243
PPM1B	ENSG00000138032	0.416405	0.202577
KDM6B	ENSG00000132510	0.415869	0.13194
BPGM	ENSG00000172331	0.415817	0.538102
ARL4D	ENSG00000175906	0.415702	0.294819
H4C9	ENSG00000276180	0.415512	0.808155
HMGXB3	ENSG00000113716	0.415338	0.182311
NIPAL3	ENSG00000001461	0.820833	0.0196186
DDIT4	ENSG00000168209	0.468201	0.0197239
FABP5	ENSG00000164687	0.415076	0.158187
GON4L	ENSG00000116580	0.414817	0.169158
BTN2A1	ENSG00000112763	0.414806	0.261059
SPCS2	ENSG00000118363	0.383622	0.0198284
AP5Z1	ENSG00000242802	0.414358	0.180008
SLC43A2	ENSG00000167703	0.414087	0.258138
TTC28-AS1	ENSG00000235954	0.413675	0.230854
SLC9A3-AS1	ENSG00000225138	0.413525	0.390196
RCC1L	ENSG00000274523	0.413498	0.108001
PGBD2	ENSG00000185220	0.413275	0.333802
TUBE1	ENSG00000074935	0.412576	0.40986
SLC25A28	ENSG00000155287	-0.991621	0.0198756
TCAIM	ENSG00000179152	0.412313	0.178659
DCP1B	ENSG00000151065	0.412206	0.338115
RPL18P13	ENSG00000244485	0.412144	0.119213
SERTAD1	ENSG00000197019	0.411936	0.190822
PTMAP9	ENSG00000198134	0.411472	0.307346
SUB1P3	ENSG00000261612	0.411286	0.151541
HSPA4L	ENSG00000164070	0.410967	0.476793
SLC23A2	ENSG00000089057	0.410826	0.555585
KAT14	ENSG00000149474	0.410687	0.60314
THAP6	ENSG00000174796	0.410629	0.261717
FAM83A	ENSG00000147689	0.410573	0.365542
KIAA1191	ENSG00000122203	0.410489	0.107015
PPP1R3B	ENSG00000173281	0.410011	0.600488
SGF29	ENSG00000176476	0.567029	0.0201515
DUSP5	ENSG00000138166	0.408165	0.80851
KIAA0930	ENSG00000100364	0.408047	0.236783
KCNS3	ENSG00000170745	0.408033	0.147873
	ENSG00000219023	0.407807	0.279611
	ENSG00000254837	0.407639	0.571527
P4HA2	ENSG00000072682	0.407329	0.244018
SLC9A1	ENSG00000090020	0.407011	0.294155
ELMO2	ENSG00000062598	0.406603	0.41874
GPCPD1	ENSG00000125772	0.406584	0.336207
SEH1L	ENSG00000085415	-0.53315	0.0202338
PRPF18	ENSG00000165630	0.406374	0.283449
TPT1P9	ENSG00000234782	0.406301	0.259937
KPNA1	ENSG00000114030	0.622852	0.0202346
FLCN	ENSG00000154803	0.405837	0.401381
	ENSG00000259865	0.405133	0.29761
AKT1	ENSG00000142208	0.404637	0.157038
DEPDC1	ENSG00000024526	-0.456513	0.0203234
PSCA	ENSG00000167653	0.76174	0.0204363
CMYA5	ENSG00000164309	-1.56701	0.0204378
RBM8B	ENSG00000258427	-0.968801	0.0204445
MRTFB	ENSG00000186260	0.404111	0.198615
COPA	ENSG00000122218	0.403452	0.177248
PHACTR4	ENSG00000204138	0.403135	0.13011
HHLA3	ENSG00000197568	0.403076	0.45955
USF3	ENSG00000176542	0.402898	0.211316
PPARG	ENSG00000132170	0.402662	0.599064
EXO1	ENSG00000174371	-0.610822	0.0204486
SESN3	ENSG00000149212	0.402397	0.412431
SEMA4C	ENSG00000168758	0.402305	0.247827
RPS10	ENSG00000124614	-0.245952	0.020551
CDCA3	ENSG00000111665	-0.29709	0.0206459
AVL9	ENSG00000105778	0.40096	0.168138
LANCL1	ENSG00000115365	0.40084	0.187062
	ENSG00000242858	0.527022	0.0206753
SELENOM	ENSG00000198832	0.400677	0.585931
WARS1	ENSG00000140105	0.400538	0.326834
RELL1	ENSG00000181826	0.40047	0.352738
RBM4B	ENSG00000173914	0.400056	0.321565
ZKSCAN5	ENSG00000196652	0.39946	0.527044
LINC00476	ENSG00000175611	0.399431	0.558618
TGFBR2	ENSG00000163513	0.399398	0.597493
FAM168B	ENSG00000152102	0.399194	0.372588
CCDC51	ENSG00000164051	-0.828256	0.0207345
TRIM16	ENSG00000221926	0.398745	0.115893
C1orf53	ENSG00000203724	0.398712	0.554372
RPL6P27	ENSG00000235552	0.263102	0.020816
MYB	ENSG00000118513	0.638162	0.0208829
HAUS7	ENSG00000213397	-0.942045	0.0209051
FAM118A	ENSG00000100376	0.397761	0.288381
PANK3	ENSG00000120137	0.397561	0.192458
WDR24	ENSG00000127580	0.397087	0.267934
PPFIBP2	ENSG00000166387	0.396981	0.375174
MGA	ENSG00000174197	0.395887	0.20565
RFX2	ENSG00000087903	-1.69333	0.0209064
RBM7	ENSG00000076053	0.960607	0.0211532
ACTR8	ENSG00000113812	0.395475	0.307465
	ENSG00000239246	0.762822	0.0211834
RAC3	ENSG00000169750	0.394431	0.304463
	ENSG00000232533	0.394171	0.587986
TBC1D22B	ENSG00000065491	0.394123	0.286363
TEX10	ENSG00000136891	0.394106	0.250578
DGKH	ENSG00000102780	0.393808	0.184523
EZR	ENSG00000092820	0.12734	0.0211976
MORC4	ENSG00000133131	0.393679	0.103227
KLHL8	ENSG00000145332	0.39345	0.190324
TCEAL1	ENSG00000172465	0.393014	0.148197
CSTF2T	ENSG00000177613	0.393	0.174399
RPP25	ENSG00000178718	-0.904879	0.0212068
HSD11B1L	ENSG00000167733	-1.40341	0.0212485
TOGARAM1	ENSG00000198718	0.392723	0.251151
ADAM12	ENSG00000148848	0.392404	0.433439
INAFM1	ENSG00000257704	-1.3143	0.0213612
TMEM161A	ENSG00000064545	0.392347	0.349338
AXIN1	ENSG00000103126	0.392311	0.3291
CDC42SE2	ENSG00000158985	0.39224	0.132348
CAD	ENSG00000084774	0.391915	0.542838
POGK	ENSG00000143157	0.391714	0.393098
ZNF649	ENSG00000198093	0.391676	0.243374
IGFBP5	ENSG00000115461	0.574656	0.0214241
ARRB2	ENSG00000141480	0.391112	0.466793
	ENSG00000272994	0.390905	0.611931
AUH	ENSG00000148090	0.390777	0.228254
RNPC3	ENSG00000185946	0.390576	0.355462
LARS2	ENSG00000011376	0.390355	0.340233
PLS1	ENSG00000120756	0.390302	0.25067
SYTL1	ENSG00000142765	0.390292	0.228365
ULK3	ENSG00000140474	-0.655234	0.0216471
GPN3	ENSG00000111231	-0.306017	0.0217087
	ENSG00000197149	0.703305	0.0217297
EP300	ENSG00000100393	0.389249	0.10367
JMJD8	ENSG00000161999	0.389062	0.283412
BORCS5	ENSG00000165714	0.853093	0.0217669
NEK3	ENSG00000136098	0.388687	0.19901
PDIK1L	ENSG00000175087	0.38837	0.105693
IST1	ENSG00000182149	0.387963	0.103429
RIBC2	ENSG00000128408	-0.694232	0.0217837
RPARP-AS1	ENSG00000269609	0.387541	0.107065
CDCP1	ENSG00000163814	0.387281	0.106577
HDAC11	ENSG00000163517	0.387176	0.265294
CBX4	ENSG00000141582	0.386841	0.212465
TMEM120B	ENSG00000188735	0.386713	0.365091
LY6D	ENSG00000167656	0.386706	0.597493
RARG	ENSG00000172819	0.386576	0.260347
NEDD4	ENSG00000069869	0.38601	0.235696
MOSMO	ENSG00000185716	-0.844913	0.0217881
C1D	ENSG00000197223	-0.308941	0.0218301
TMCC1	ENSG00000172765	0.385335	0.266709
MAPK14	ENSG00000112062	0.385263	0.227215
PYGO2	ENSG00000163348	0.385133	0.475735
TMEM218	ENSG00000150433	0.384937	0.412081
	ENSG00000244716	0.38447	0.573795
LZTR1	ENSG00000099949	0.38446	0.309109
RIMKLB	ENSG00000166532	0.384398	0.304472
SPINT2	ENSG00000167642	0.102642	0.0218665
NUDT12	ENSG00000112874	0.87546	0.0220256
EEF1AKMT3	ENSG00000123427	0.383466	0.29061
FBXO6	ENSG00000116663	0.382816	0.344705
NSMF	ENSG00000165802	0.382692	0.336064
IER3	ENSG00000137331	0.382668	0.261277
CST4	ENSG00000101441	0.382375	0.241481
URB2	ENSG00000135763	-1.15455	0.022052
NCOA5	ENSG00000124160	0.382078	0.287984
	ENSG00000213304	0.381989	0.373541
MFSD8	ENSG00000164073	0.381735	0.28293
ZFP41	ENSG00000181638	0.381491	0.436881
EEF1AKMT1	ENSG00000150456	0.381424	0.112914
	ENSG00000237310	0.381312	0.28272
RNF135	ENSG00000181481	0.717053	0.0221225
GNE	ENSG00000159921	0.381095	0.349536
POLR2J3	ENSG00000168255	0.38104	0.429206
GK5	ENSG00000175066	0.381036	0.131747
SPOCK1	ENSG00000152377	0.380924	0.433439
ZNF37A	ENSG00000075407	1.06071	0.0222204
EPHB3	ENSG00000182580	0.380509	0.500174
WRAP53	ENSG00000141499	0.380481	0.610484
EPHA4	ENSG00000116106	1.79099	0.0222222
SLC38A9	ENSG00000177058	1.75221	0.0222222
LAMC1	ENSG00000135862	0.379714	0.377538
CRYM	ENSG00000103316	0.379445	0.229388
HMGN1P38	ENSG00000253954	0.379397	0.536072
ZDHHC20	ENSG00000180776	-0.534649	0.0222691
CYBRD1	ENSG00000071967	0.378998	0.614879
ZNF251	ENSG00000198169	0.991633	0.0222705
PTPN18	ENSG00000072135	0.378855	0.290681
PEX11A	ENSG00000166821	0.378824	0.161913
TMEM64	ENSG00000180694	-1.14451	0.0222712
UIMC1	ENSG00000087206	0.378233	0.210936
LINS1	ENSG00000140471	0.377881	0.319355
DENND11	ENSG00000257093	0.377679	0.468564
SPATA7	ENSG00000042317	-0.740157	0.0223802
STEAP2	ENSG00000157214	0.377403	0.433439
CARD6	ENSG00000132357	0.377376	0.433439
STX18	ENSG00000168818	0.377359	0.193787
EEF1B2P2	ENSG00000213864	0.377358	0.309411
SLC25A22	ENSG00000177542	0.377322	0.178603
EHBP1	ENSG00000115504	0.37732	0.201882
TRMT1	ENSG00000104907	0.377011	0.223865
PIGK	ENSG00000142892	0.376496	0.555496
PGPEP1	ENSG00000130517	0.37643	0.622171
RPLP2	ENSG00000177600	0.0849138	0.0223916
SMPDL3B	ENSG00000130768	0.37568	0.514891
NECAP2	ENSG00000157191	0.37552	0.271443
NDUFA11	ENSG00000174886	0.196449	0.0223997
MIEF1	ENSG00000100335	0.374632	0.417937
TMEM184B	ENSG00000198792	0.374606	0.146499
MAP3K11	ENSG00000173327	0.374521	0.299879
EZH2	ENSG00000106462	-0.354428	0.0224002
GALNS	ENSG00000141012	0.374415	0.171158
BPNT2	ENSG00000104331	0.509698	0.0224987
EPPK1	ENSG00000261150	0.374306	0.286729
CNOT6	ENSG00000113300	0.374141	0.109324
REPIN1	ENSG00000214022	0.374138	0.189105
ZFP64	ENSG00000020256	0.373871	0.112766
ECHDC2	ENSG00000121310	0.373621	0.240843
ZFP30	ENSG00000120784	0.373249	0.114817
PCNX3	ENSG00000197136	0.373211	0.44988
WIZ	ENSG00000011451	0.373096	0.531264
ENPP4	ENSG00000001561	-1.41614	0.0225589
PLEKHN1	ENSG00000187583	0.372745	0.267343
ABCA1	ENSG00000165029	-1.72671	0.0227038
TM2D1	ENSG00000162604	0.372618	0.137657
ATPAF2	ENSG00000171953	0.372444	0.291504
RBM34	ENSG00000188739	0.372308	0.448128
PHF10	ENSG00000130024	0.372186	0.332714
C5orf46	ENSG00000178776	0.371915	0.433439
TSPYL2	ENSG00000184205	0.575591	0.0227337
ICAM1	ENSG00000090339	0.37142	0.433439
JADE2	ENSG00000043143	0.37132	0.50218
SNX8	ENSG00000106266	0.371158	0.397958
FAM110A	ENSG00000125898	0.371032	0.16259
C12orf49	ENSG00000111412	0.317824	0.0227998
EEF1B2P3	ENSG00000232472	0.370898	0.1652
USP1	ENSG00000162607	-0.250239	0.0228892
PDZD11	ENSG00000120509	0.46798	0.0229255
RNF187	ENSG00000168159	0.370742	0.166089
RABAC1	ENSG00000105404	0.37074	0.101337
UCA1	ENSG00000214049	0.370704	0.433439
RAB3GAP2	ENSG00000118873	0.566783	0.0229347
COTL1	ENSG00000103187	-0.660218	0.0229353
CBLC	ENSG00000142273	0.369744	0.433439
COL1A2	ENSG00000164692	0.369555	0.433439
C20orf194	ENSG00000088854	0.368852	0.366402
C5orf22	ENSG00000082213	0.368563	0.140841
C4orf33	ENSG00000151470	0.368516	0.432078
SH3RF1	ENSG00000154447	0.368459	0.126583
RGS17	ENSG00000091844	0.368358	0.433439
	ENSG00000240950	0.368253	0.130647
PSMD12	ENSG00000197170	0.139491	0.0229391
DNASE2	ENSG00000105612	0.368106	0.18383
MAN2A1	ENSG00000112893	0.36796	0.777961
CASP10	ENSG00000003400	0.367868	0.433439
DHRS7B	ENSG00000109016	0.367795	0.234454
LIG3	ENSG00000005156	0.367643	0.1412
TFB2M	ENSG00000162851	0.367552	0.233536
ZNF22	ENSG00000165512	-0.939947	0.023086
ABAT	ENSG00000183044	0.367463	0.220361
MTARC2	ENSG00000117791	0.367178	0.129491
SORBS2	ENSG00000154556	0.367175	0.355546
	ENSG00000219133	0.367084	0.341419
DUXAP8	ENSG00000206195	0.366994	0.353833
MTHFR	ENSG00000177000	0.366786	0.643122
FEZ2	ENSG00000171055	0.448708	0.023178
CASC8	ENSG00000246228	0.366651	0.433439
VARS2	ENSG00000137411	0.366402	0.513264
SEC24B	ENSG00000138802	0.366187	0.287828
CIPC	ENSG00000198894	0.366031	0.268602
BAG3	ENSG00000151929	0.365832	0.164221
FBXO34	ENSG00000178974	0.36537	0.257685
MYO10	ENSG00000145555	0.365071	0.129757
ARV1	ENSG00000173409	0.365026	0.194105
SAMD9	ENSG00000205413	0.364937	0.353749
IL18	ENSG00000150782	0.364478	0.433439
WWC2	ENSG00000151718	0.713835	0.0231935
WDR77	ENSG00000116455	0.879103	0.023216
C6orf141	ENSG00000197261	-0.538118	0.0232372
PRSS22	ENSG00000005001	0.363481	0.101032
MAN1B1-DT	ENSG00000268996	0.363433	0.491166
SLC12A5	ENSG00000124140	0.363294	0.307712
OLFML3	ENSG00000116774	0.362998	0.237353
AKAP11	ENSG00000023516	0.362859	0.24343
LPAR6	ENSG00000139679	0.362822	0.585708
FANCM	ENSG00000187790	0.362818	0.314878
TOLLIP	ENSG00000078902	0.362729	0.273859
PHF8	ENSG00000172943	0.606602	0.0233133
ZNF600	ENSG00000189190	0.362154	0.4048
IFI16	ENSG00000163565	0.362094	0.433439
TRIM52	ENSG00000183718	0.361837	0.555795
ZNRD1	ENSG00000066379	0.361755	0.187697
DNAJB2	ENSG00000135924	0.361107	0.335549
PJA1	ENSG00000181191	0.360772	0.300544
CDC42BPB	ENSG00000198752	0.360607	0.269316
TIMM21	ENSG00000075336	0.360123	0.148201
NPRL3	ENSG00000103148	0.359589	0.276696
VCPIP1	ENSG00000175073	0.35948	0.2434
FBXO5	ENSG00000112029	-0.445837	0.0233318
PISD	ENSG00000241878	0.359351	0.158213
WDR31	ENSG00000148225	0.359349	0.410309
GBF1	ENSG00000107862	0.359349	0.234572
	ENSG00000177359	0.359342	0.433439
ZBTB2	ENSG00000181472	0.359176	0.614179
PACSIN2	ENSG00000100266	0.465663	0.0233338
ALDH2	ENSG00000111275	0.285459	0.0233865
SF3B2	ENSG00000087365	-0.1658	0.0233871
DSE	ENSG00000111817	1.03772	0.02341
CEMIP2	ENSG00000135048	1.19747	0.0236635
DPH6	ENSG00000134146	0.947498	0.0237571
AIMP2	ENSG00000106305	0.357482	0.44136
CELSR2	ENSG00000143126	0.357403	0.246071
SPACA6	ENSG00000182310	0.357199	0.603135
GADD45B	ENSG00000099860	0.357061	0.108331
CARS2	ENSG00000134905	0.357059	0.317773
UBE2E1	ENSG00000170142	0.423069	0.0237728
YES1	ENSG00000176105	-0.296014	0.0237778
TRAPPC11	ENSG00000168538	0.356325	0.235811
PPP1R26	ENSG00000196422	0.356288	0.41764
SGMS2	ENSG00000164023	0.356164	0.615231
CDC42BPG	ENSG00000171219	0.356141	0.322652
SNX27	ENSG00000143376	0.355942	0.145332
INSIG2	ENSG00000125629	0.355728	0.110729
RHOQ	ENSG00000119729	0.355566	0.27774
SCG5	ENSG00000166922	0.355426	0.433439
	ENSG00000255284	0.355235	0.600636
CALM2	ENSG00000143933	-0.13413	0.0237891
KIAA2026	ENSG00000183354	0.354864	0.610888
C1R	ENSG00000159403	0.354827	0.585931
	ENSG00000260136	0.995117	0.023851
RBP7	ENSG00000162444	0.354495	0.433439
ARSD	ENSG00000006756	0.354179	0.154066
IDNK	ENSG00000148057	0.354128	0.46414
OGDH	ENSG00000105953	0.353757	0.497744
H3C10	ENSG00000278828	0.35358	0.797145
TECPR2	ENSG00000196663	-0.94932	0.0239723
RPP40	ENSG00000124787	0.353342	0.14625
CCDC149	ENSG00000181982	0.35324	0.398557
PLEKHH2	ENSG00000152527	0.35285	0.433439
PITRM1	ENSG00000107959	0.352625	0.303495
UBR3	ENSG00000144357	0.667093	0.0239777
	ENSG00000227854	1.05504	0.0240484
TBC1D24	ENSG00000162065	0.352061	0.36402
DLAT	ENSG00000150768	0.35206	0.264021
SH3BP4	ENSG00000130147	0.351937	0.265935
ZNF266	ENSG00000174652	-1.10003	0.0240897
SLC5A6	ENSG00000138074	0.453379	0.0242485
STRA6	ENSG00000137868	0.351684	0.433439
EVA1A	ENSG00000115363	0.35166	0.587986
POLR3C	ENSG00000186141	0.351657	0.528734
PPP2CB	ENSG00000104695	0.351618	0.32253
SHLD2	ENSG00000122376	0.351415	0.134752
	ENSG00000279088	0.35139	0.252815
ACTR1A	ENSG00000138107	0.351246	0.165002
MKLN1	ENSG00000128585	0.351216	0.282635
MTG1	ENSG00000148824	0.351145	0.29761
NISCH	ENSG00000010322	0.350969	0.329892
CXCL2	ENSG00000081041	0.35079	0.433439
BACH1	ENSG00000156273	0.914047	0.0242758
CHKB-DT	ENSG00000205559	0.350543	0.556507
BCL7A	ENSG00000110987	0.350512	0.328049
PIP4K2B	ENSG00000276293	0.35049	0.327193
SLC25A12	ENSG00000115840	0.350477	0.257452
XRCC1	ENSG00000073050	-0.65747	0.0243053
HOOK2	ENSG00000095066	0.350415	0.137912
AZGP1	ENSG00000160862	0.110281	0.0243415
RUSC1-AS1	ENSG00000225855	0.349599	0.569963
CSRNP2	ENSG00000110925	0.349509	0.496347
FBXW8	ENSG00000174989	0.349406	0.266119
KCTD7	ENSG00000243335	1.21349	0.0243443
RPL17P36	ENSG00000236058	0.349348	0.492774
MTND4P35	ENSG00000270906	0.348887	0.283623
TNRC18	ENSG00000182095	0.348875	0.423112
ZNF347	ENSG00000197937	0.348698	0.264434
ZC3H12A	ENSG00000163874	0.348675	0.579485
ALKBH4	ENSG00000160993	0.348473	0.554085
RAC1P2	ENSG00000249936	0.348384	0.134264
DNAJB14	ENSG00000164031	0.34787	0.144194
ZBTB46	ENSG00000130584	0.347771	0.481826
B4GALT3	ENSG00000158850	0.347558	0.399587
KLHL22	ENSG00000099910	0.34742	0.276333
TBCC	ENSG00000124659	0.347158	0.210986
CLMP	ENSG00000166250	0.34707	0.433439
MIS18BP1	ENSG00000129534	-0.26382	0.0245632
CRYL1	ENSG00000165475	0.346741	0.363745
ALS2	ENSG00000003393	0.346281	0.387144
FERMT1	ENSG00000101311	0.346276	0.433439
DIP2A	ENSG00000160305	0.346174	0.173619
KCTD18	ENSG00000155729	0.346164	0.390065
MT1X	ENSG00000187193	0.346109	0.102944
CLK2	ENSG00000176444	0.345976	0.309383
ATG10	ENSG00000152348	0.345828	0.251556
BDKRB1	ENSG00000100739	0.345672	0.433439
MOB3B	ENSG00000120162	0.345672	0.433439
RPS10P16	ENSG00000239917	0.738252	0.0245988
TBC1D10B	ENSG00000169221	0.344907	0.558618
SMAD4	ENSG00000141646	0.344861	0.789663
MYL6	ENSG00000092841	0.117302	0.0247036
IBTK	ENSG00000005700	0.406117	0.0247568
TLCD4	ENSG00000152078	-0.769438	0.0247915
SPATA2	ENSG00000158480	0.344543	0.566745
PHLDA1	ENSG00000139289	0.344536	0.574931
PRRC1	ENSG00000164244	0.6364	0.0248818
CALM3	ENSG00000160014	-0.444616	0.0250231
GZF1	ENSG00000125812	0.344309	0.218176
TNKS2	ENSG00000107854	0.344295	0.148909
RFC2	ENSG00000049541	-0.271675	0.0251883
IFT80	ENSG00000068885	0.344155	0.610342
ZNF224	ENSG00000267680	0.344132	0.457334
PLOD3	ENSG00000106397	0.344089	0.623694
HSD17B4	ENSG00000133835	0.343872	0.154834
HPGD	ENSG00000164120	-0.496544	0.0252104
ZNF260	ENSG00000254004	0.343751	0.520787
CLEC3A	ENSG00000166509	0.343687	0.433439
ANGPTL4	ENSG00000167772	0.343674	0.433439
ADAMTS6	ENSG00000049192	0.343673	0.433439
PICK1	ENSG00000100151	0.343388	0.353371
GSDMB	ENSG00000073605	0.343015	0.433439
PRAME	ENSG00000185686	0.34283	0.433439
SPARC	ENSG00000113140	0.342808	0.433439
PTK2	ENSG00000169398	0.342638	0.141217
MAGI3	ENSG00000081026	0.342445	0.103133
	ENSG00000243517	0.342399	0.295112
DSEL	ENSG00000171451	0.342396	0.433439
TSPAN9	ENSG00000011105	0.501499	0.0252863
NR2F6	ENSG00000160113	0.342359	0.322331
CDC42EP3	ENSG00000163171	0.342238	0.392821
PELO	ENSG00000152684	0.342027	0.172814
ARL3	ENSG00000138175	-0.228652	0.0253404
NUCKS1P1	ENSG00000232864	-0.58558	0.0255578
ZNF420	ENSG00000197050	0.341572	0.288772
NSFL1C	ENSG00000088833	0.341512	0.16211
EHD1	ENSG00000110047	0.341487	0.492309
REPS1	ENSG00000135597	0.983865	0.0261209
EPB41L4A	ENSG00000129595	0.3411	0.278033
MOB1B	ENSG00000173542	0.341076	0.345635
CSAG1	ENSG00000198930	0.340454	0.433439
WFDC21P	ENSG00000261040	0.340454	0.433439
THRB	ENSG00000151090	0.340341	0.295052
FAM184A	ENSG00000111879	0.340142	0.549617
CTXN1	ENSG00000178531	0.340061	0.427807
GKAP1	ENSG00000165113	0.340054	0.367027
FAS	ENSG00000026103	0.340033	0.599064
DOCK1	ENSG00000150760	0.33998	0.229707
FAM207A	ENSG00000160256	0.339899	0.243277
LMBR1L	ENSG00000139636	0.339817	0.78334
PIGO	ENSG00000165282	0.72184	0.0261452
RPL35AP21	ENSG00000229814	0.33974	0.41062
TMEM39A	ENSG00000176142	0.339731	0.383743
TRMT112P6	ENSG00000268412	0.339716	0.429447
SPIN2B	ENSG00000186787	0.339605	0.475735
KIF2A	ENSG00000068796	0.33975	0.0261517
TBC1D4	ENSG00000136111	-0.793792	0.0262108
APC	ENSG00000134982	0.621466	0.0263354
KIF3A	ENSG00000131437	0.338743	0.172318
TSC2	ENSG00000103197	0.338637	0.235386
DDR2	ENSG00000162733	0.338513	0.860567
DIAPH2	ENSG00000147202	0.338455	0.560075
VTRNA1-3	ENSG00000202515	0.338416	0.415786
CEP43	ENSG00000213066	0.338339	0.327015
KRT5	ENSG00000186081	0.338306	0.433439
SLC16A1-AS1	ENSG00000226419	0.338165	0.433439
NCSTN	ENSG00000162736	0.338138	0.511134
NDRG1	ENSG00000104419	0.337984	0.677957
COL9A3	ENSG00000092758	0.337547	0.433439
BDKRB2	ENSG00000168398	0.337503	0.433439
MAGEA12	ENSG00000213401	0.337384	0.433439
NDUFAF7	ENSG00000003509	0.337303	0.433877
HSPA2	ENSG00000126803	0.33726	0.433439
WDR3	ENSG00000065183	0.336777	0.293444
HACL1	ENSG00000131373	0.33653	0.27212
CYREN	ENSG00000122783	0.336368	0.464207
IGFBP6	ENSG00000167779	0.336359	0.433439
IRF2BPL	ENSG00000119669	-0.674428	0.0264054
PPIB	ENSG00000166794	0.336169	0.428515
RPP38	ENSG00000152464	0.336005	0.157916
ZNF451	ENSG00000112200	0.496676	0.0264565
CASP4	ENSG00000196954	0.621698	0.0266588
VPS13C	ENSG00000129003	0.335533	0.163159
WDR55	ENSG00000120314	0.335414	0.169698
ZNF526	ENSG00000167625	0.335412	0.477548
EHHADH	ENSG00000113790	0.335329	0.796423
ADORA2B	ENSG00000170425	0.335285	0.433439
PAX8-AS1	ENSG00000189223	0.335176	0.433439
LMAN2	ENSG00000169223	0.252214	0.0266607
TYW5	ENSG00000162971	0.334999	0.208841
SNAI2	ENSG00000019549	0.33487	0.433439
NUP85	ENSG00000125450	-0.384704	0.0267862
HSPE1P2	ENSG00000258645	0.334788	0.185601
ZNF226	ENSG00000167380	0.334593	0.222469
COG6	ENSG00000133103	0.334567	0.33231
NOP16	ENSG00000048162	0.469009	0.026854
PLAC8	ENSG00000145287	0.334083	0.433439
ALDH6A1	ENSG00000119711	0.333986	0.103997
CIAPIN1	ENSG00000005194	0.333965	0.104365
MAGED1	ENSG00000179222	0.333866	0.195191
DENND2A	ENSG00000146966	0.333793	0.433439
DRG2	ENSG00000108591	0.333588	0.310872
NAT14	ENSG00000090971	0.333513	0.601831
COL4A1	ENSG00000187498	0.333423	0.433439
	ENSG00000241352	0.333259	0.142114
SENP5	ENSG00000119231	0.332969	0.270153
EPHX2	ENSG00000120915	0.332955	0.433439
SLIT2	ENSG00000145147	0.332955	0.433439
SNORD104	ENSG00000199753	0.654408	0.0268709
SLC9A2	ENSG00000115616	0.332174	0.226967
CTPS2	ENSG00000047230	0.332158	0.491591
NUP88	ENSG00000108559	0.332093	0.508374
TOR1AIP1	ENSG00000143337	0.331889	0.362178
NUDCD3	ENSG00000015676	0.331841	0.357489
RRP9	ENSG00000114767	0.331835	0.226156
JUP	ENSG00000173801	0.331481	0.404077
CBFA2T2	ENSG00000078699	0.331416	0.336364
FAM172A	ENSG00000113391	-0.476984	0.0269331
H2AZ2	ENSG00000105968	-0.20172	0.0270497
RWDD2B	ENSG00000156253	0.331146	0.141731
IFITM3	ENSG00000142089	0.432434	0.0270584
SLC25A10	ENSG00000183048	0.330598	0.345387
ECT2	ENSG00000114346	-0.225293	0.0271382
HIF1AN	ENSG00000166135	0.330185	0.299872
WDHD1	ENSG00000198554	-0.536948	0.0271879
SPDYE3	ENSG00000214300	0.330157	0.686228
PYROXD2	ENSG00000119943	0.33014	0.424947
TMEM216	ENSG00000187049	0.330085	0.239098
RPL7P12	ENSG00000227770	0.330032	0.185378
METTL21A	ENSG00000144401	0.329912	0.144852
LNX1	ENSG00000072201	0.32983	0.263069
UBE2L6	ENSG00000156587	0.329519	0.441021
ZNF189	ENSG00000136870	0.329416	0.55295
RNF19A	ENSG00000034677	0.401416	0.0273722
PEX1	ENSG00000127980	0.32899	0.321564
PRR14	ENSG00000156858	0.328899	0.386633
CAPN2	ENSG00000162909	0.328855	0.195513
TPM2	ENSG00000198467	-1.43528	0.0275062
GOSR2	ENSG00000108433	0.893513	0.0277725
TMEM184A	ENSG00000164855	0.328509	0.329978
POLR3H	ENSG00000100413	0.328312	0.350497
ZC3H3	ENSG00000014164	1.26886	0.0278749
RHPN1	ENSG00000158106	0.328117	0.21179
MEN1	ENSG00000133895	0.328063	0.367846
PARG	ENSG00000227345	0.327687	0.174825
ZBTB21	ENSG00000173276	0.327644	0.82159
RPGR	ENSG00000156313	0.327598	0.153883
FAM241B	ENSG00000171224	0.327313	0.301837
MINDY3	ENSG00000148481	0.326696	0.600636
	ENSG00000277969	0.326619	0.326482
MOGS	ENSG00000115275	0.326428	0.441122
BAP1	ENSG00000163930	0.326365	0.520907
TRABD	ENSG00000170638	0.326221	0.369586
CACYBP	ENSG00000116161	-0.245567	0.0279826
RPRD2	ENSG00000163125	-0.708475	0.0280425
TTLL12	ENSG00000100304	-0.508133	0.0281008
CILK1	ENSG00000112144	0.325816	0.11174
KIN	ENSG00000151657	0.325766	0.248913
ATAD3B	ENSG00000160072	0.325257	0.755377
TGIF2	ENSG00000118707	-0.239122	0.028151
MR1	ENSG00000153029	0.324931	0.37469
NUDT6	ENSG00000170917	0.324577	0.685086
MBTPS2	ENSG00000012174	0.324553	0.139208
SPRY1	ENSG00000164056	0.543931	0.0281989
NECAB3	ENSG00000125967	0.324204	0.263721
PRDX1P1	ENSG00000214121	0.324104	0.170051
TTC9C	ENSG00000162222	0.324047	0.450489
XYLT2	ENSG00000015532	0.323878	0.158027
AGFG1	ENSG00000173744	0.323822	0.206323
ELMOD2	ENSG00000179387	0.323085	0.331556
RWDD2A	ENSG00000013392	0.323037	0.317127
FGD6	ENSG00000180263	0.679381	0.0282462
TMEM259	ENSG00000182087	0.322879	0.521912
GGCX	ENSG00000115486	0.322736	0.218541
DAD1	ENSG00000129562	0.159697	0.0282607
SYNE4	ENSG00000181392	0.740836	0.0283642
EML3	ENSG00000149499	-0.833679	0.0283896
TNKS	ENSG00000173273	0.322138	0.445866
IMMP2L	ENSG00000184903	0.322094	0.409117
RAB11B	ENSG00000185236	0.321568	0.193958
SPPL2A	ENSG00000138600	0.321562	0.115619
ZYX	ENSG00000159840	0.321445	0.258568
SP110	ENSG00000135899	0.321313	0.484513
	ENSG00000243802	0.32087	0.48354
AGO4	ENSG00000134698	0.32039	0.447633
MCOLN3	ENSG00000055732	0.320366	0.356055
KRT18P25	ENSG00000249064	0.32029	0.156863
CHD7	ENSG00000171316	0.320208	0.40726
CELF1	ENSG00000149187	-0.416262	0.0285346
VGLL4	ENSG00000144560	0.319585	0.425067
ZDHHC21	ENSG00000175893	0.319412	0.367058
TNIP1	ENSG00000145901	0.319094	0.307593
TICAM1	ENSG00000127666	0.318858	0.663064
PARP8	ENSG00000151883	0.318818	0.54799
SPIN3	ENSG00000204271	0.318787	0.642095
RP9P	ENSG00000205763	0.318667	0.176093
XRCC2	ENSG00000196584	-0.646038	0.028678
PCGF3	ENSG00000185619	0.318538	0.221422
FNIP2	ENSG00000052795	0.318111	0.489492
NELFB	ENSG00000188986	-0.817968	0.02878
RABGGTA	ENSG00000100949	0.784409	0.0287897
ACBD3	ENSG00000182827	0.212356	0.0288828
POLR3B	ENSG00000013503	0.31758	0.295193
LRIF1	ENSG00000121931	0.317414	0.124216
HIVEP1	ENSG00000095951	0.317152	0.479034
PPIL2	ENSG00000100023	0.317064	0.356856
ADNP2	ENSG00000101544	0.316938	0.399301
SCRN2	ENSG00000141295	0.359453	0.0288911
GPAM	ENSG00000119927	0.31657	0.341211
UBE2D1	ENSG00000072401	0.316502	0.140479
PARP14	ENSG00000173193	0.316339	0.289083
ALG8	ENSG00000159063	-0.400605	0.0290301
LONP2	ENSG00000102910	0.316269	0.109414
PLEKHO1	ENSG00000023902	0.316146	0.578242
	ENSG00000237730	0.316019	0.250488
CKS2	ENSG00000123975	-0.349999	0.0291257
CERT1	ENSG00000113163	0.212505	0.0291574
ALKBH1	ENSG00000100601	0.997299	0.0291735
SLC2A10	ENSG00000197496	0.315497	0.115927
PYCR3	ENSG00000104524	0.315451	0.262424
DNAJC12	ENSG00000108176	0.315008	0.225664
DTX3L	ENSG00000163840	0.314891	0.676741
PPIE	ENSG00000084072	0.314787	0.117663
MPP7	ENSG00000150054	0.314758	0.166306
TRAPPC12	ENSG00000171853	0.314656	0.482887
QPCT	ENSG00000115828	0.314441	0.612194
DMKN	ENSG00000161249	0.313797	0.375583
DTX3	ENSG00000178498	0.313657	0.521387
DLST	ENSG00000119689	0.313572	0.598959
SLC25A14	ENSG00000102078	0.313559	0.569808
CCDC28A	ENSG00000024862	-0.925595	0.0292316
GOLGA3	ENSG00000090615	0.312972	0.217014
C11orf1	ENSG00000137720	0.312929	0.313742
ABCB10	ENSG00000135776	0.312832	0.655859
SERPINB6	ENSG00000124570	0.312721	0.14099
FTLP3	ENSG00000226608	0.312618	0.473132
GNAI1	ENSG00000127955	0.312601	0.333157
RABL3	ENSG00000144840	0.312476	0.3901
MLH1	ENSG00000076242	-0.582904	0.0292945
SLC30A5	ENSG00000145740	0.312396	0.648617
SEC22A	ENSG00000121542	0.312364	0.266926
TOM1L1	ENSG00000141198	0.312245	0.207369
PITPNA	ENSG00000174238	0.312186	0.29046
FLAD1	ENSG00000160688	0.312054	0.465456
B4GALT4	ENSG00000121578	0.311671	0.21525
PIEZO1	ENSG00000103335	0.311665	0.314493
RAB1B	ENSG00000174903	0.311496	0.318272
CEP83	ENSG00000173588	0.311317	0.170056
RALB	ENSG00000144118	0.31128	0.122708
BTBD2	ENSG00000133243	0.311171	0.455359
NGLY1	ENSG00000151092	0.550172	0.029304
TDRD3	ENSG00000083544	0.310481	0.158757
MFSD1	ENSG00000118855	0.310232	0.321937
PNP	ENSG00000198805	0.310219	0.634833
PUSL1	ENSG00000169972	0.310057	0.286843
TRIM11	ENSG00000154370	0.309782	0.185385
ZNF574	ENSG00000105732	-0.833551	0.0293425
CRYBG1	ENSG00000112297	0.309508	0.18614
MRPL4	ENSG00000105364	0.309457	0.408419
MRPS9	ENSG00000135972	0.309157	0.322835
PLEKHB2	ENSG00000115762	0.309134	0.26279
UBE2I	ENSG00000103275	-0.187745	0.0293456
TOR3A	ENSG00000186283	0.586137	0.0296768
DOCK7	ENSG00000116641	0.30859	0.406737
METTL2B	ENSG00000165055	0.308588	0.163676
MYO9B	ENSG00000099331	0.308546	0.584332
RNF11	ENSG00000123091	0.308496	0.199258
TSSC4	ENSG00000184281	0.308276	0.421868
RIOX1	ENSG00000170468	0.308169	0.471307
RAD51-AS1	ENSG00000245849	0.307915	0.501593
ZNF721	ENSG00000182903	0.307789	0.716084
MLLT3	ENSG00000171843	0.30762	0.509888
D2HGDH	ENSG00000180902	0.307506	0.340434
DHX35	ENSG00000101452	0.307487	0.4048
GATAD1	ENSG00000157259	0.307335	0.216844
SOX13	ENSG00000143842	0.307303	0.469657
CCDC58	ENSG00000160124	0.307256	0.440487
CYFIP1	ENSG00000273749	0.307025	0.331668
BPIFB1	ENSG00000125999	0.306552	0.802069
ZNF581	ENSG00000171425	0.306516	0.305652
SPATA24	ENSG00000170469	0.306268	0.590044
TMEM214	ENSG00000119777	0.306231	0.27097
XPNPEP1	ENSG00000108039	0.306126	0.228824
ZNF827	ENSG00000151612	0.306085	0.542439
TBCB	ENSG00000105254	0.322459	0.0296976
CEBPB	ENSG00000172216	0.305914	0.374132
ARSJ	ENSG00000180801	0.305911	0.215271
BCAT2	ENSG00000105552	0.305504	0.16281
AREL1	ENSG00000119682	0.30522	0.697694
RIOX2	ENSG00000170854	0.30505	0.29157
PSMA5	ENSG00000143106	0.181262	0.0297908
PLBD1	ENSG00000121316	0.304915	0.46264
EXOC3	ENSG00000180104	0.304788	0.202024
KIAA0100	ENSG00000007202	0.304362	0.177641
VEGFB	ENSG00000173511	0.304247	0.210002
FBXL20	ENSG00000108306	0.304073	0.837365
SFI1	ENSG00000198089	0.303958	0.349243
VPS8	ENSG00000156931	0.303823	0.442632
GEMIN2	ENSG00000092208	0.303644	0.324994
PIH1D1	ENSG00000104872	-0.322074	0.0298451
FUCA1	ENSG00000179163	0.303283	0.372151
RRAS	ENSG00000126458	0.303174	0.549405
DMAC2	ENSG00000105341	0.303127	0.310258
C2CD2	ENSG00000157617	0.303048	0.841959
EPHA2	ENSG00000142627	0.30296	0.800569
CHCHD10	ENSG00000250479	0.302716	0.224737
ZNF76	ENSG00000065029	0.302109	0.144498
TWF1	ENSG00000151239	0.328524	0.0298783
SOD2	ENSG00000112096	0.30196	0.287846
KIZ	ENSG00000088970	0.301233	0.595826
ARMC8	ENSG00000114098	0.301074	0.223765
AKIP1	ENSG00000166452	0.301039	0.402186
ACSF3	ENSG00000176715	0.301008	0.366909
CKAP5	ENSG00000175216	-0.441791	0.0299116
STXBP4	ENSG00000166263	0.300726	0.211039
AKAP9	ENSG00000127914	0.262817	0.0299225
C11orf49	ENSG00000149179	0.300485	0.403004
NAA35	ENSG00000135040	0.300223	0.233113
RAB22A	ENSG00000124209	0.300191	0.110263
GTF2B	ENSG00000137947	0.300113	0.20239
SERGEF	ENSG00000129158	0.300065	0.49784
OLFM1	ENSG00000130558	-0.471818	0.0299445
NAPB	ENSG00000125814	0.299546	0.370389
KCTD3	ENSG00000136636	0.299511	0.235997
KCTD2	ENSG00000180901	0.299389	0.382818
UBA3	ENSG00000144744	0.29925	0.11479
EPB41L2	ENSG00000079819	0.299	0.224085
LDHA	ENSG00000134333	0.170692	0.0299675
ZNF764	ENSG00000169951	0.298509	0.445516
ENPP5	ENSG00000112796	0.298478	0.535386
INTS10	ENSG00000104613	0.55583	0.0300124
CCDC85B	ENSG00000175602	-0.407389	0.030089
R3HCC1L	ENSG00000166024	0.297952	0.199567
DCAF5	ENSG00000139990	0.508221	0.0301292
MZT2B	ENSG00000152082	0.297819	0.119925
LINC00467	ENSG00000153363	0.297699	0.23563
SPOPL	ENSG00000144228	0.522505	0.0301887
LAP3	ENSG00000002549	0.303633	0.0303985
RABGEF1	ENSG00000154710	-1.44692	0.0304339
STK32C	ENSG00000165752	0.297291	0.516344
EEF1B2P7	ENSG00000213055	0.620377	0.0305649
MAP1B	ENSG00000131711	0.29708	0.322373
DENND4C	ENSG00000137145	0.296912	0.633978
CA2	ENSG00000104267	-0.810762	0.0309482
RPL37AP8	ENSG00000176343	0.296829	0.198579
HADH	ENSG00000138796	-0.305579	0.0310966
PIK3CA	ENSG00000121879	0.296077	0.459312
MXD3	ENSG00000213347	-0.608544	0.0311607
VPS37C	ENSG00000167987	0.295743	0.378299
PNRC1	ENSG00000146278	0.412377	0.0311697
	ENSG00000224550	0.295387	0.132913
TEX9	ENSG00000151575	0.295294	0.608945
ZNF519	ENSG00000175322	0.295203	0.685354
SGSM3	ENSG00000100359	0.295151	0.391583
ARFGAP3	ENSG00000242247	0.295128	0.262282
DENND4B	ENSG00000198837	0.295011	0.555765
RBM48	ENSG00000127993	0.664876	0.0313535
MXD1	ENSG00000059728	0.294663	0.595826
AKR1C2	ENSG00000151632	0.294334	0.734369
GLRX3	ENSG00000108010	0.339547	0.0313634
EGFL7	ENSG00000172889	0.2942	0.423298
FEM1B	ENSG00000169018	0.294012	0.171238
DHX16	ENSG00000204560	0.293696	0.192308
VPS72	ENSG00000163159	0.293684	0.190276
CD27-AS1	ENSG00000215039	0.29339	0.225981
RNPEP	ENSG00000176393	0.293385	0.418636
PXK	ENSG00000168297	-1.15294	0.0314791
SLC25A37	ENSG00000147454	0.293027	0.360497
ZNF585A	ENSG00000196967	0.292585	0.722984
THG1L	ENSG00000113272	0.292558	0.38338
MANF	ENSG00000145050	0.292157	0.141958
TRAIP	ENSG00000183763	0.291954	0.639081
KIAA0319L	ENSG00000142687	0.291807	0.235008
	ENSG00000259394	0.291765	0.617862
GEN1	ENSG00000178295	-0.435533	0.0314818
CD163L1	ENSG00000177675	0.291167	0.461194
GALK1	ENSG00000108479	0.291153	0.111451
AQR	ENSG00000021776	0.291092	0.232956
CSNK2A3	ENSG00000254598	0.290926	0.488708
RPUSD3	ENSG00000156990	0.41521	0.0314961
JMJD1C	ENSG00000171988	0.349397	0.0316267
CDK11A	ENSG00000008128	0.290602	0.437081
CCHCR1	ENSG00000204536	0.290512	0.395165
TMEM181	ENSG00000146433	0.290408	0.367248
FBXO30	ENSG00000118496	0.290257	0.689829
C18orf25	ENSG00000152242	0.290198	0.567782
TNKS1BP1	ENSG00000149115	0.290149	0.473166
TAF9B	ENSG00000187325	0.289809	0.394244
PAM	ENSG00000145730	0.289498	0.460438
INPP4A	ENSG00000040933	0.289357	0.524061
SNTB2	ENSG00000168807	0.28912	0.605693
XIAP	ENSG00000101966	0.289119	0.334011
BMPR2	ENSG00000204217	0.288656	0.235928
SDHAF3	ENSG00000196636	-0.43478	0.0317374
FBXO17	ENSG00000269190	0.287966	0.465783
POLG	ENSG00000140521	0.287938	0.589484
	ENSG00000247903	0.287917	0.46024
MYO18A	ENSG00000196535	0.28779	0.393521
CREB1	ENSG00000118260	0.287467	0.132282
TIGD6	ENSG00000164296	0.287442	0.610024
TMBIM1	ENSG00000135926	0.287322	0.203497
ANKRD36C	ENSG00000174501	-0.715974	0.0318532
SSR2	ENSG00000163479	0.286914	0.386811
GOLGA8B	ENSG00000215252	0.28691	0.106855
AP3M2	ENSG00000070718	0.2869	0.387859
RANBP2	ENSG00000153201	0.286737	0.188985
APEH	ENSG00000164062	0.286652	0.19914
U2AF2	ENSG00000063244	0.286578	0.195268
SLC5A3	ENSG00000198743	0.286499	0.391764
LINC00869	ENSG00000277147	1.19944	0.0318583
OSER1	ENSG00000132823	0.286351	0.515133
PPP4R3B	ENSG00000275052	0.286313	0.210608
CFD	ENSG00000197766	0.995823	0.0318878
VWA1	ENSG00000179403	0.285417	0.176442
WDR70	ENSG00000082068	0.285396	0.274622
MTG2	ENSG00000101181	0.285329	0.198377
WDR48	ENSG00000114742	0.285266	0.180543
SEC16A	ENSG00000148396	0.285219	0.537626
PKP2	ENSG00000057294	0.285107	0.351319
ITGB5	ENSG00000082781	0.285061	0.560075
BAIAP2	ENSG00000175866	0.284995	0.405664
PEF1	ENSG00000162517	0.284985	0.182609
MMP28	ENSG00000271447	0.284957	0.454955
RAB29	ENSG00000117280	0.570685	0.0319291
GIN1	ENSG00000145723	0.284677	0.637551
S100A13	ENSG00000189171	0.284594	0.166074
MED13	ENSG00000108510	0.284385	0.150813
NAA30	ENSG00000139977	0.284223	0.630072
TMEM9B	ENSG00000175348	0.284012	0.156769
DPH7	ENSG00000148399	0.284002	0.122913
HAX1	ENSG00000143575	0.283512	0.133392
UROD	ENSG00000126088	0.283487	0.34696
EXOSC4	ENSG00000178896	0.283484	0.208845
	ENSG00000272086	0.283418	0.403116
RNASEH1-AS1	ENSG00000234171	0.283405	0.39656
WDR75	ENSG00000115368	0.28336	0.120263
KREMEN1	ENSG00000183762	0.283198	0.355292
STXBP5	ENSG00000164506	0.282996	0.245346
MTLN	ENSG00000175701	0.282791	0.180126
ENG	ENSG00000106991	0.282789	0.762979
ATMIN	ENSG00000166454	0.681649	0.0320461
EEF1AKMT4	ENSG00000284753	0.282237	0.513479
[truncated: 8,643 more rows]
