# Supplementary material for: A single-cell analysis of breast cancer cell lines to study tumour heterogeneity and drug response
Source: Nat Commun. 2022 Mar 31;13:1714. doi: 10.1038/s41467-022-29358-6 (PMC8971486; doi:10.1038/s41467-022-29358-6)
Supplement: Supplementary file 4 — Supplementary Dataset 02 [file 41467_2022_29358_MOESM4_ESM.xlsx]

## Sheet: 1
Supplementary Dataset 02 - Correlation between the expression of the cognate drug target and the drug potency across 30 breast cancer cell lines. Cognate drug target expression was estimated from scRNA-seq data in the atlas, while drug potency was retrieved from the CTRPv2 dataset (AUC) or the GDSC dataset (IC50). (A) Name of the molecule; (B) Annotated drug target from the corresponding database…
Molecule Name	Targets	PCC	p-value of PCC	Database
Ponatinib_DRUG155	ABL, PDGFRA, VEGFR2, FGFR1, SRC, TIE2, FLT3	-0.0805861	0.688553	GDSC
nilotinib	ABL1;BCR;KIT	0.141768	0.529135	CTRPv2
imatinib	ABL1;BCR;KIT	0.130876	0.58233	CTRPv2
saracatinib	ABL1;SRC	-0.288722	0.216276	CTRPv2
bosutinib	ABL1;SRC	-0.199605	0.359505	CTRPv2
CI-976	ACAT1	-0.305477	0.166549	CTRPv2
ceranib-2	ACER1;ACER2;ACER3;ASAH1;ASAH2;ASAH2B	-0.296443	0.179939	CTRPv2
VAF-347	AHR	0.483778	0.0576105	CTRPv2
StemRegenin 1	AHR	-0.147374	0.511174	CTRPv2
MK-2206	AKT1	0.103509	0.672752	CTRPv2
AT13148_DRUG2170	AKT1	-0.0273673	0.890384	GDSC
Ipatasertib_DRUG1924	AKT1, AKT, AKT3	0.226054	0.246303	GDSC
MK-2206_DRUG1053	AKT1, AKT2	0.104543	0.595154	GDSC
AKT inhibitor VIII_DRUG171	AKT1, AKT2, AKT3	0.566545	0.00244138	GDSC
AKT inhibitor VIII_DRUG228	AKT1, AKT2, AKT3	0.479658	0.0140649	GDSC
Afuresertib_DRUG1912	AKT1, AKT2, AKT3	0.372195	0.0519223	GDSC
GSK690693_DRUG326	AKT1, AKT2, AKT3	0.376679	0.053614	GDSC
Uprosertib_DRUG2106	AKT1, AKT2, AKT3	0.210181	0.281731	GDSC
Uprosertib_DRUG1553	AKT1, AKT2, AKT3	0.179529	0.359054	GDSC
AZD5363_DRUG1916	AKT1, AKT2, AKT3, ROCK2	0.32567	0.0911812	GDSC
AT7867	AKT1;AKT2;AKT3;RPS6KB2	0.157895	0.504569	CTRPv2
gefitinib	AKT1;EGFR	-0.0831169	0.719828	CTRPv2
XMD14-99_DRUG253	ALK, CDK7, LTK, others	-0.0781441	0.697572	GDSC
crizotinib	ALK;MET	0.0237221	0.916546	CTRPv2
tosedostat	ANPEP;LAP3;NPEPPS	0.012987	0.957256	CTRPv2
L-685458	APH1A;NCSTN;PSEN1;PSENEN	0.209486	0.34781	CTRPv2
RO4929097	APH1A;NCSTN;PSEN1;PSENEN	-0.228336	0.453061	CTRPv2
MK-0752	APH1A;NCSTN;PSEN1;PSENEN	0.152454	0.521093	CTRPv2
semagacestat	APH1A;NCSTN;PSEN1;PSENEN	0.0705816	0.754745	CTRPv2
Bicalutamide_DRUG1502	AR	-0.259463	0.190573	GDSC
AZD3514_DRUG1382	AR	-0.195971	0.325739	GDSC
Bicalutamide_DRUG150	AR	-0.0720391	0.720298	GDSC
RAF_9304_DRUG1453	ARAF, BRAF, CRAF	0.0930487	0.636494	GDSC
MLN2480	ARAF;BRAF;RAF1	0.2	0.492398	CTRPv2
brefeldin A	ARF1	-0.0532468	0.819178	CTRPv2
QS11_DRUG151	ARFGAP1	0.0952381	0.63536	GDSC
KU-55933_DRUG1030	ATM	-0.287396	0.138098	GDSC
KU-60019_DRUG1185	ATM	-0.279652	0.157737	GDSC
KU-60019	ATM	0.250141	0.260361	CTRPv2
KU-55933	ATM	-0.23609	0.314828	CTRPv2
CP466722_DRUG152	ATM	-0.0128225	0.949387	GDSC
ETP-46464	ATM;ATR	0.208824	0.436322	CTRPv2
ouabain	ATP1A1;ATP1A2;ATP1A3;ATP1A4;ATP1B1;ATP1B2;ATP1B3;ATP1B4	-0.0750988	0.73945	CTRPv2
AZD6738_DRUG1917	ATR	-0.0821018	0.676901	GDSC
VE821_DRUG2111	ATR	0.047619	0.809632	GDSC
AZD6738_DRUG1394	ATR	0.044335	0.822619	GDSC
AZ20_DRUG1184	ATR	-0.001221	0.996356	GDSC
VE-822_DRUG1613	ATR	0.000610501	0.998785	GDSC
Alisertib_DRUG431	AURKA	0.247863	0.221215	GDSC
CD532_DRUG449	AURKA	0.0994872	0.627496	GDSC
Alisertib_DRUG1051	AURKA	-0.0684182	0.72868	GDSC
Genentech Cpd 10_DRUG225	AURKA, AURKB	-0.133089	0.506482	GDSC
ZM447439_DRUG1050	AURKA, AURKB	-0.11549	0.556914	GDSC
Tozasertib_DRUG1096	AURKA, AURKB, AURKC, others	0.014231	0.943405	GDSC
GSK1070916_DRUG226	AURKA, AURKC	-0.115385	0.581439	GDSC
alisertib	AURKA;AURKB	-0.408244	0.0603971	CTRPv2
KW-2449	AURKA;FLT3	-0.148872	0.529556	CTRPv2
barasertib	AURKB	-0.0584416	0.801654	CTRPv2
R428	AXL	-0.39857	0.141147	CTRPv2
Bax channel blocker	BAX	-0.0935065	0.686204	CTRPv2
Sabutoclax_DRUG1849	BCL2, BCL-XL, BFL1, MCL1	0.217338	0.274883	GDSC
Obatoclax Mesylate_DRUG1068	BCL2, BCL-XL, BCL-W, MCL1	0.357143	0.0681124	GDSC
Obatoclax Mesylate_DRUG182	BCL2, BCL-XL, BCL-W, MCL1	-0.0665446	0.740955	GDSC
TW 37_DRUG1149	BCL2, BCL-XL, MCL1	0.266178	0.179035	GDSC
TW-37	BCL2;BCL2L1	0.189474	0.421949	CTRPv2
ABT-737	BCL2;BCL2L1;BCL2L2	-0.0533597	0.809065	CTRPv2
navitoclax	BCL2;BCL2L1;BCL2L2	-0.0350649	0.88113	CTRPv2
gossypol	BCL2;BCL2L1;LDHA;LDHB;LDHC	-0.0762551	0.729481	CTRPv2
BCL-LZH-4	BCL2;BCL2L1;MCL1	0.16044	0.583826	CTRPv2
obatoclax	BCL2;BCL2L1;MCL1	-0.101299	0.661361	CTRPv2
SZ4TA2	BCL2L1	0.0242828	0.93433	CTRPv2
YM-155	BIRC5	-0.284211	0.223792	CTRPv2
Sepantronium bromide_DRUG268	BIRC5	-0.205739	0.301809	GDSC
Sepantronium bromide_DRUG1941	BIRC5	-0.0591133	0.764595	GDSC
SB590885_DRUG1061	BRAF	0.295567	0.126725	GDSC
Dabrafenib_DRUG1373	BRAF	0.265463	0.171664	GDSC
HG6-64-1_DRUG159	BRAF	0.261538	0.196135	GDSC
PLX-4720_DRUG1371	BRAF	0.185003	0.344388	GDSC
PLX-4720	BRAF	-0.168831	0.462711	CTRPv2
vemurafenib	BRAF	-0.132843	0.555632	CTRPv2
dabrafenib	BRAF	0.0681319	0.820101	CTRPv2
GDC-0879	BRAF	-0.0322216	0.886806	CTRPv2
PLX-4720_DRUG1036	BRAF	0.0147783	0.94119	GDSC
sorafenib	BRAF;FLT3;KDR;RAF1	0.142857	0.524359	CTRPv2
RAF265	BRAF;KDR	-0.283798	0.252844	CTRPv2
regorafenib	BRAF;KDR;KIT;RET	-0.120779	0.600817	CTRPv2
I-BET-762_DRUG1624	BRD2, BRD3, BRD4	-0.0915751	0.648503	GDSC
I-BET-762_DRUG275	BRD2, BRD3, BRD4	0.0677656	0.736348	GDSC
OTX015_DRUG1626	BRD2, BRD3, BRD4	0.0164835	0.935695	GDSC
JQ1_DRUG163	BRD2, BRD3, BRD4, BRDT	0.288767	0.143876	GDSC
JQ1_DRUG2172	BRD2, BRD3, BRD4, BRDT	-0.243569	0.210824	GDSC
JQ1_DRUG1218	BRD2, BRD3, BRD4, BRDT	-0.0787546	0.695314	GDSC
I-BET151	BRD2;BRD3;BRD4	0.118046	0.600835	CTRPv2
GSK525762A	BRD2;BRD3;BRD4	-0.0299266	0.89585	CTRPv2
AZD5153_DRUG1706	BRD4	0.198413	0.319649	GDSC
PFI-1_DRUG1219	BRD4	0.119869	0.541946	GDSC
RVX-208_DRUG1625	BRD4	-0.0140415	0.945386	GDSC
I-BRD9_DRUG1928	BRD9	0.126984	0.51804	GDSC
XMD11-85h_DRUG1158	BRSK2, FLT4, MARK4, PRKCD, RET, SRPK1	0.048951	0.886335	GDSC
indisulam	CA9	-0.00622879	0.978053	CTRPv2
PAC-1	CASP3	-0.0321852	0.887887	CTRPv2
Compound 1541A	CASP3;CASP6;CASP7	0.105056	0.641729	CTRPv2
N9-isopropylolomoucine	CCNB1;CDK1;CDK5;CDK5R1	-0.175607	0.432641	CTRPv2
NSC95397	CDC25A;CDC25B;CDC25C	-0.00977811	0.967364	CTRPv2
RO-3306_DRUG1052	CDK1	-0.249042	0.200501	GDSC
AT-7519_DRUG219	CDK1, CDK2, CDK4, CDK6, CDK9	-0.335165	0.0879098	GDSC
Dinaciclib_DRUG1180	CDK1, CDK2, CDK5, CDK9	0.153236	0.443711	GDSC
PHA-793887	CDK1;CDK2;CDK4;CDK5;CDK7;CDK9	-0.146753	0.524017	CTRPv2
alvocidib	CDK1;CDK2;CDK4;CDK6	-0.620879	0.0268669	CTRPv2
dinaciclib	CDK1;CDK2;CDK5;CDK9	-0.142857	0.626627	CTRPv2
SNS-032	CDK16;CDK17;CDK2;CDK7;CDK9;CDKL5	0.275542	0.267389	CTRPv2
AZD5438_DRUG1401	CDK2	0.0805861	0.688553	GDSC
PHA-793887_DRUG301	CDK2, CDK7, CDK5	0.0775336	0.699834	GDSC
Palbociclib_DRUG1054	CDK4, CDK6	0.186097	0.341499	GDSC
Ribociclib_DRUG1632	CDK4, CDK6	0.0830281	0.679576	GDSC
THZ-2-102-1_DRUG346	CDK7	0.110501	0.581803	GDSC
CDK9_5038_DRUG1709	CDK9	0.478632	0.0123846	GDSC
CDK9_5576_DRUG1708	CDK9	0.368132	0.0596215	GDSC
KIN001-270_DRUG345	CDK9	0.202686	0.309164	GDSC
THZ-2-49_DRUG344	CDK9	0.03663	0.856219	GDSC
NVP-231	CERK	-0.310277	0.149497	CTRPv2
fumonisin B1	CERS1;CERS2;CERS3;CERS4;CERS5;CERS6	0.115964	0.626356	CTRPv2
AZD7762_DRUG1022	CHEK1, CHEK2	-0.460317	0.0145403	GDSC
AZD7762_DRUG1402	CHEK1, CHEK2	-0.279146	0.150003	GDSC
MK-8776_DRUG2046	CHEK1, CHEK2, CDK2	-0.201465	0.312138	GDSC
AZD7762	CHEK1;CHEK2	-0.522078	0.0164886	CTRPv2
KH-CB19	CLK1;CLK4	-0.173626	0.552566	CTRPv2
pitstop2	CLTA;CLTB;CLTC;CLTCL1	0.2	0.473797	CTRPv2
gemcitabine	CMPK1;RRM1;TYMS	-0.108271	0.648757	CTRPv2
etomoxir	CPT1A	0.331604	0.122167	CTRPv2
Lenalidomide_DRUG1020	CRBN	0.568144	0.00192348	GDSC
thalidomide	CRBN	0.115385	0.709625	CTRPv2
PF-4800567 hydrochloride	CSNK1D;CSNK1E	-0.169231	0.562903	CTRPv2
silmitasertib	CSNK2A1;CSNK2A2	-0.00169396	0.995983	CTRPv2
SMER-3	CUL1;SKP1	0.385965	0.10355	CTRPv2
QL-XI-92_DRUG329	DDR1	0.0787546	0.695314	GDSC
methotrexate	DHFR	-0.413534	0.0711515	CTRPv2
YK 4-279	DHX9;ERG;ETV1	-0.201299	0.379875	CTRPv2
birinapant	DIABLO;XIAP	0.00508187	0.983935	CTRPv2
Mdivi-1	DNM1	-0.0753247	0.745389	CTRPv2
azacitidine	DNMT1	0.367589	0.0930786	CTRPv2
decitabine	DNMT1	-0.313382	0.155425	CTRPv2
zebularine	DNMT1	-0.142292	0.515577	CTRPv2
RG-108	DNMT1	-0.0533597	0.809065	CTRPv2
EPZ004777_DRUG1237	DOT1L	-0.206897	0.289454	GDSC
BRD-A02303741	DOT1L	-0.247461	0.292848	CTRPv2
SGC0946_DRUG1264	DOT1L	-0.173382	0.385442	GDSC
EPZ5676_DRUG1563	DOT1L	-0.153804	0.432875	GDSC
Cetuximab_DRUG1114	EGFR	-0.516484	0.00645538	GDSC
Pelitinib_DRUG282	EGFR	-0.277778	0.160289	GDSC
Erlotinib_DRUG1168	EGFR	-0.214012	0.272892	GDSC
AZD3759_DRUG1915	EGFR	-0.138478	0.48056	GDSC
WZ8040	EGFR	-0.146753	0.524017	CTRPv2
Gefitinib_DRUG1010	EGFR	-0.110016	0.57589	GDSC
WZ4002	EGFR	-0.1	0.72406	CTRPv2
Osimertinib_DRUG1919	EGFR	0.0481664	0.807473	GDSC
PD 153035	EGFR	-0.0642857	0.822421	CTRPv2
HG-5-88-01_DRUG1143	EGFR, ADCK4	-0.111888	0.732775	GDSC
Lapatinib_DRUG1558	EGFR, ERBB2	-0.422551	0.026004	GDSC
AZD8931_DRUG1416	EGFR, ERBB2, ERBB3	-0.540777	0.00340763	GDSC
Sapitinib_DRUG1549	EGFR, ERBB2, ERBB3	-0.528736	0.00432278	GDSC
PF-00299804_DRUG363	EGFR, ERBB2, ERBB4	-0.260171	0.19855	GDSC
CI-1033_DRUG362	EGFR, ERBB2, ERBB4	-0.258803	0.200985	GDSC
AST-1306_DRUG381	EGFR, ERBB4	-0.0352137	0.864691	GDSC
neratinib	EGFR;ERBB2	-0.549407	0.00906133	CTRPv2
erlotinib	EGFR;ERBB2	-0.556391	0.0120956	CTRPv2
afatinib	EGFR;ERBB2	-0.530209	0.0122383	CTRPv2
lapatinib	EGFR;ERBB2	-0.394805	0.0775481	CTRPv2
canertinib	EGFR;ERBB2	-0.384529	0.0781409	CTRPv2
vandetanib	EGFR;KDR	-0.27193	0.259018	CTRPv2
IOX2_DRUG1230	EGLN1	0.187192	0.338625	GDSC
UNC0638	EHMT1;EHMT2	-0.174407	0.487352	CTRPv2
UNC0321	EHMT2	0.384529	0.0781409	CTRPv2
BIX-01294	EHMT2	-0.136842	0.563763	CTRPv2
CR-1-31B	EIF4A2;EIF4E;EIF4G1	0.26821	0.226582	CTRPv2
SR-II-138A	EIF4A2;EIF4E;EIF4G1	0.160926	0.472627	CTRPv2
BRD8958	EP300	0.215871	0.360672	CTRPv2
dasatinib	EPHA2;KIT;LCK;SRC;YES1	-0.666234	0.00130027	CTRPv2
EphB4_9721_DRUG1413	EPHB4	-0.275862	0.15501	GDSC
NVP-BHG712_DRUG295	EPHB4	0.126984	0.526345	GDSC
CP724714_DRUG255	ERBB2	-0.438339	0.0231536	GDSC
Afatinib_DRUG1377	ERBB2, EGFR	-0.715928	3.04413e-05	GDSC
Afatinib_DRUG1032	ERBB2, EGFR	-0.428571	0.0237923	GDSC
Fulvestrant_DRUG1414	ESR1	-0.378478	0.0515726	GDSC
Tamoxifen_DRUG1199	ESR1	-0.0301453	0.87897	GDSC
GDC0810_DRUG1925	ESR1, ESR2	-0.442039	0.0185129	GDSC
tamoxifen	ESR1;ESR2	-0.154545	0.501942	CTRPv2
GSK343_DRUG1627	EZH2	-0.304029	0.123166	GDSC
BRD-K42260513	EZH2	0.372727	0.260598	CTRPv2
BRD1835	EZH2	-0.164032	0.452784	CTRPv2
BRD-K51831558	EZH2	0.0164835	0.96386	CTRPv2
vorapaxar	F2R	-0.26821	0.226582	CTRPv2
SCH-79797	F2R	0.218379	0.315283	CTRPv2
LY-2183240	FAAH	0.205195	0.37055	CTRPv2
PF-750	FAAH	0.176736	0.429643	CTRPv2
AA-COCF3	FAAH;PLA2G4A;PLA2G4B;PLA2G4C;PLA2G4D	-0.0395257	0.85844	CTRPv2
C-75_DRUG435	FAS	-0.0810811	0.693765	GDSC
cerulenin	FASN;HMGCS1	0.15415	0.491709	CTRPv2
FEN1_3940_DRUG1419	FEN1	-0.334428	0.0824376	GDSC
PD173074_DRUG1049	FGFR1, FGFR2, FGFR3	-0.1237	0.529009	GDSC
AZD4547_DRUG1497	FGFR1, FGFR2, FGFR3	-0.0775336	0.699834	GDSC
AZD4547_DRUG1786	FGFR1, FGFR2, FGFR3	-0.0372195	0.850911	GDSC
FGFR_3831_DRUG1422	FGFR1, FGFR2, FGFR3, FGFR4	-0.0957854	0.626546	GDSC
AZD4547	FGFR1;FGFR2;FGFR3	0.211745	0.342536	CTRPv2
nintedanib	FGFR1;FGFR2;FGFR3;FLT1;FLT3;KDR;PDGFRA;PDGFRB	0.303896	0.180101	CTRPv2
FGFR_0939_DRUG1421	FGFR4	0.242507	0.213726	GDSC
MGCD-265	FLT1;FLT3;KDR;MET	-0.0315908	0.894815	CTRPv2
Lestaurtinib_DRUG1024	FLT3, JAK2, NTRK1, NTRK2, NTRK3	-0.0979748	0.618634	GDSC
cabozantinib	FLT3;KDR;MET;RET	-0.0857421	0.711724	CTRPv2
tipifarnib-P1	FNTA	0.0711462	0.746651	CTRPv2
manumycin A	FNTA;FNTB	-0.488312	0.0261248	CTRPv2
BPTES_DRUG1425	GLS	-0.406678	0.0326565	GDSC
1S,3R-RSL-3	GPX4	0.123129	0.585135	CTRPv2
CHIR-99021_DRUG154	GSK3A, GSK3B	-0.212454	0.286023	GDSC
CHIR-99021_DRUG1241	GSK3A, GSK3B	0.0653236	0.74557	GDSC
SB216763_DRUG1025	GSK3A, GSK3B	0.06185	0.753978	GDSC
KIN001-042_DRUG289	GSK3B	0.276581	0.170919	GDSC
ML320	GSK3B	-0.196561	0.44957	CTRPv2
AZD7969_DRUG1426	GSK3B	0.130816	0.505388	GDSC
CHIR-99021	GSK3B	0.0818182	0.724069	CTRPv2
BRD-K24690302	HDAC1	-0.294184	0.1834	CTRPv2
Dacinostat_DRUG200	HDAC1	0.228327	0.250866	GDSC
BRD-K85133207	HDAC1	0.109684	0.617141	CTRPv2
AR-42_DRUG272	HDAC1	0.0946276	0.637543	GDSC
Belinostat_DRUG274	HDAC1	0.0555556	0.782796	GDSC
JQ12_DRUG164	HDAC1, HDAC2	0.301587	0.126321	GDSC
Entinostat_DRUG1593	HDAC1, HDAC3	0.0311987	0.874997	GDSC
CAY10603_DRUG276	HDAC1, HDAC6	0.216728	0.27626	GDSC
Tubastatin A_DRUG265	HDAC1, HDAC6, HDAC8	0.025641	0.899447	GDSC
Merck60	HDAC1;HDAC2	-0.285714	0.208601	CTRPv2
BRD-K80183349	HDAC1;HDAC2	0.176623	0.442013	CTRPv2
BRD-K11533227	HDAC1;HDAC2	-0.0315789	0.899627	CTRPv2
BRD-K66532283	HDAC1;HDAC2	-0.013834	0.951404	CTRPv2
belinostat	HDAC1;HDAC2;HDAC3;HDAC6;HDAC8	0.292308	0.309938	CTRPv2
pandacostat	HDAC1;HDAC2;HDAC3;HDAC6;HDAC8	-0.173913	0.414622	CTRPv2
entinostat	HDAC1;HDAC2;HDAC3;HDAC6;HDAC8	-0.128458	0.557645	CTRPv2
vorinostat	HDAC1;HDAC2;HDAC3;HDAC6;HDAC8	0.125611	0.597723	CTRPv2
tacedinaline	HDAC1;HDAC2;HDAC3;HDAC6;HDAC8	0.114706	0.672467	CTRPv2
panobinostat	HDAC1;HDAC2;HDAC3;HDAC6;HDAC8	0.0197628	0.931797	CTRPv2
apicidin	HDAC1;HDAC2;HDAC3;HDAC6;HDAC8	-0.0158103	0.944215	CTRPv2
CUDC-101_DRUG273	HDAC1-10, EGFR, ERBB2	0.0805861	0.688553	GDSC
BRD-K29313308	HDAC3	0.267669	0.252834	CTRPv2
Repligen 136	HDAC3	0.233202	0.294869	CTRPv2
ACY-1215_DRUG264	HDAC6	0.357265	0.073841	GDSC
isonicotinohydroxamic acid	HDAC6	-0.191209	0.512092	CTRPv2
ISOX	HDAC6	-0.0311688	0.894508	CTRPv2
BRD-K51490254	HDAC6;HDAC8	0.4	0.0734658	CTRPv2
BRD-K88742110	HDAC8	-0.490909	0.0252515	CTRPv2
PCI-34051_DRUG1621	HDAC8, HDAC6, HDAC1	-0.0616606	0.759468	GDSC
lovastatin	HMGCR	-0.450028	0.0369113	CTRPv2
simvastatin	HMGCR	-0.438596	0.0618138	CTRPv2
fluvastatin	HMGCR	0.025974	0.912389	CTRPv2
tanespimycin	HSP90AA1	-0.0419627	0.845639	CTRPv2
AT13387	HSP90AA1	-0.00243393	0.993411	CTRPv2
SNX-2112	HSP90AA1;HSP90B1	-0.0321412	0.884249	CTRPv2
VER-155008	HSPA1A;HSPA1B;HSPA1L	-0.115641	0.59928	CTRPv2
pifithrin-mu	HSPA1A;HSPA1B;HSPA1L;TP53	-0.027668	0.903823	CTRPv2
BRD-A71883111	IDH1	-0.176921	0.41934	CTRPv2
BRD-A05715709	IDH1	-0.159341	0.603931	CTRPv2
BMS-754807	IGF1R	-0.386787	0.0762967	CTRPv2
Linsitinib_DRUG185	IGF1R	-0.276294	0.162997	GDSC
NVP-ADW742	IGF1R	-0.31063	0.209164	CTRPv2
NVP-ADW742_DRUG1932	IGF1R	-0.100178	0.612013	GDSC
Linsitinib_DRUG1510	IGF1R	-0.00218968	0.991177	GDSC
GSK1904529A_DRUG1093	IGF1R, IR	0.582455	0.00114565	GDSC
BMS-536924_DRUG1091	IGF1R, IR	-0.205283	0.294666	GDSC
GSK1904529A_DRUG202	IGF1R, IR	0.136468	0.497303	GDSC
BMS-754807_DRUG184	IGF1R, IR	-0.0796825	0.692784	GDSC
BMS-536924	IGF1R;INSR	-0.607519	0.00535194	CTRPv2
linsitinib	IGF1R;INSR	-0.594737	0.00839121	CTRPv2
BMS-345541	IKBKB	0.236364	0.300866	CTRPv2
PF-184	IKBKB	0.236364	0.300866	CTRPv2
TPCA-1	IKBKB	-0.0270677	0.911407	CTRPv2
CAY10576	IKBKE	-0.487719	0.0358489	CTRPv2
IRAK4_4710_DRUG1716	IRAK4	0.160562	0.421988	GDSC
JAK1_8709_DRUG1718	JAK1	0.35409	0.0706314	GDSC
JAK1_3715_DRUG1433	JAK1	0.0946907	0.630517	GDSC
Ruxolitinib_DRUG1507	JAK1, JAK2	0.32906	0.0941254	GDSC
AZD1480_DRUG1432	JAK1, JAK2	-0.220033	0.259372	GDSC
JAK_8517_DRUG1739	JAK1, JAK2	0.209402	0.293131	GDSC
Ruxolitinib_DRUG206	JAK1, JAK2	0.0561661	0.780454	GDSC
ruxolitinib	JAK1;JAK2	-0.335464	0.148195	CTRPv2
momelotinib	JAK1;JAK2	-0.287013	0.20647	CTRPv2
AZD1480	JAK1;JAK2	-0.131868	0.669269	CTRPv2
Fedratinib_DRUG306	JAK2	0.175824	0.378697	GDSC
NVP-BSK805	JAK2	-0.171138	0.44636	CTRPv2
TG-101348	JAK2	0.087013	0.707155	CTRPv2
AZ960_DRUG1250	JAK2, JAK3	0.274725	0.165079	GDSC
CBB-1007	KDM1A	-0.0638064	0.82844	CTRPv2
methylstat	KDM3A;KDM4A;KDM4B;KDM4C;KDM4D	0.259804	0.312679	CTRPv2
foretinib	KDR;MET	-0.333804	0.128959	CTRPv2
ML334 diastereomer	KEAP1;NFE2L2	0.67033	0.0107964	CTRPv2
SB-743921	KIF11	-0.311124	0.158548	CTRPv2
ARRY-520_DRUG474	KIF11	-0.0529915	0.796906	GDSC
CID-5951923	KLF5	0.382378	0.0790425	CTRPv2
importazole	KPNB1	0.0701581	0.750081	CTRPv2
UNC1215_DRUG1262	L3MBTL3	-0.0250305	0.901858	GDSC
LIMK1 inhibitor BMS4_DRUG406	LIMK1	-0.0181197	0.930783	GDSC
palmostatin B	LYPLA1	-0.469463	0.0665574	CTRPv2
PD318088	MAP2K1;MAP2K2	-0.380011	0.0819314	CTRPv2
selumetinib	MAP2K1;MAP2K2	-0.349351	0.120999	CTRPv2
trametinib	MAP2K1;MAP2K2	-0.258242	0.393835	CTRPv2
KIN001-266_DRUG291	MAP3K8	0.0549451	0.785139	GDSC
C6-ceramide	MAPK1;PPP2CA;UGCG	-0.0246833	0.915422	CTRPv2
pluripotin	MAPK1;RASAL1	-0.30096	0.173153	CTRPv2
pyrazolanthrone	MAPK10;MAPK8;MAPK9	-0.0519481	0.823572	CTRPv2
BIRB-796	MAPK11;MAPK11;MAPK14	0.0165476	0.944797	CTRPv2
skepinone-L	MAPK14	-0.010989	0.975828	CTRPv2
AZD5991_DRUG1720	MCL1	0.191087	0.338134	GDSC
marinopyrrole A	MCL1	0.208824	0.436322	CTRPv2
ML311	MCL1	-0.160926	0.472627	CTRPv2
UMI-77_DRUG1939	MCL1	0.139573	0.477065	GDSC
MIM1_DRUG1996	MCL1	-0.122605	0.532689	GDSC
BRD-K35604418	MCL1	0.0158103	0.944215	CTRPv2
nutlin-3	MDM2	-0.289526	0.179776	CTRPv2
Serdemetan_DRUG1133	MDM2	0.220391	0.268067	GDSC
serdemetan	MDM2	0.190909	0.405396	CTRPv2
Nutlin-3a (-)_DRUG1047	MDM2	-0.105638	0.591279	GDSC
HLI 373	MDM2	0.013834	0.951404	CTRPv2
RITA	MDM2;TP53	0.189723	0.384189	CTRPv2
SJ-172550	MDM2;TP53	-0.0653049	0.772784	CTRPv2
NSC-207895_DRUG269	MDM4	0.0683761	0.734048	GDSC
MI-1	MEN1	-0.25	0.331837	CTRPv2
MI-2	MEN1	-0.0989011	0.75073	CTRPv2
SU11274	MET	0.559729	0.00675345	CTRPv2
SU11274_DRUG285	MET	0.308771	0.124838	GDSC
Savolitinib_DRUG1936	MET	0.156562	0.426263	GDSC
AZD6094_DRUG1403	MET	-0.136308	0.489172	GDSC
JNJ38877605_DRUG284	MET	-0.131304	0.52258	GDSC
tivantinib	MET	-0.0681319	0.820101	CTRPv2
SGX-523	MET	0.010393	0.964337	CTRPv2
Crizotinib_DRUG1083	MET, ALK, ROS1	-0.100178	0.612013	GDSC
Foretinib_DRUG308	MET, KDR, TIE2, VEGFR3/FLT4, RON, PDGFR, FGFR1, EGFR	-0.259463	0.190573	GDSC
Foretinib_DRUG2040	MET, KDR, TIE2, VEGFR3/FLT4, RON, PDGFR, FGFR1, EGFR	-0.162393	0.416651	GDSC
O-6-benzylguanine	MGMT	-0.390909	0.236519	CTRPv2
lomeguatrib	MGMT	-0.0958498	0.662588	CTRPv2
Mirin_DRUG1048	MRE11	-0.0769231	0.702097	GDSC
OSI-027	MTOR	-0.313382	0.155425	CTRPv2
KU-0063794	MTOR	-0.209091	0.361361	CTRPv2
sirolimus	MTOR	-0.17109	0.444743	CTRPv2
AZD8055	MTOR	0.0909091	0.694558	CTRPv2
Temsirolimus_DRUG1016	MTOR	0.0465244	0.813956	GDSC
QL-VIII-58_DRUG1166	MTOR, ATR	-0.321678	0.308312	GDSC
GSK1059615	MTOR;PIK3CA;PIK3CB;PIK3CD;PIK3CG	-0.229412	0.39137	CTRPv2
NVP-BEZ235	MTOR;PIK3CA;PIK3CB;PIK3CD;PIK3CG	-0.0808824	0.758414	CTRPv2
PI-103	MTOR;PIK3CA;PIK3CB;PIK3CD;PIK3CG;PRKDC	-0.240119	0.268513	CTRPv2
XL765	MTOR;PIK3CA;PIK3CB;PIK3CD;PIK3CG;PRKDC	-0.0365613	0.869095	CTRPv2
pevonedistat	NAE1	-0.043609	0.85618	CTRPv2
CAY10618	NAMPT	0.446753	0.0437165	CTRPv2
STF-31	NAMPT	0.367532	0.101877	CTRPv2
GMX-1778	NAMPT	0.298419	0.166313	CTRPv2
daporinad	NAMPT	0.271414	0.274858	CTRPv2
Daporinad_DRUG1248	NAMPT	0.335664	0.286691	GDSC
JW-480	NCEH1	-0.357908	0.111159	CTRPv2
avrainvillamide	NPM1	0.253035	0.327138	CTRPv2
dexamethasone	NR3C1	-0.117337	0.622247	CTRPv2
WZ4003_DRUG1614	NUAK1, NUAK2	0.111111	0.579704	GDSC
IPA-3_DRUG176	PAK1	0.0564103	0.784021	GDSC
PAK_5339_DRUG1730	PAK1, PAK2	0.124542	0.534396	GDSC
PF-3758309	PAK4	0.032967	0.915532	CTRPv2
Olaparib_DRUG1017	PARP1, PARP2	0.141762	0.470117	GDSC
Talazoparib_DRUG1259	PARP1, PARP2	0.0940171	0.639729	GDSC
Veliparib_DRUG1018	PARP1, PARP2	-0.0552819	0.779531	GDSC
Rucaparib_DRUG1175	PARP1, PARP2	0.0555556	0.782796	GDSC
Niraparib_DRUG1177	PARP1, PARP2	-0.030525	0.880192	GDSC
Olaparib_DRUG1495	PARP1, PARP2	0.021978	0.913926	GDSC
PARP_9482_DRUG1460	PARP1, PARP2, PARP5a	0.0445665	0.825246	GDSC
PARP_0108_DRUG1459	PARP1, PARP2, PARP6	0.0755337	0.70159	GDSC
PARP_9495_DRUG1458	PARP1, PARP2, PARP7	0	1	GDSC
olaparib	PARP1;PARP2	-0.392292	0.0650841	CTRPv2
veliparib	PARP1;PARP2	0.00621293	0.978109	CTRPv2
triazolothiadiazine	PDE4A;PDE4B;PDE4D	-0.336957	0.116206	CTRPv2
sildenafil	PDE5A	-0.0141163	0.951829	CTRPv2
Voxtalisib_DRUG375	PI3K (class 1), DNAPK, MTOR	0.0919658	0.65392	GDSC
PI-103_DRUG302	PI3Kalpha, DAPK3, CLK4, PIM3, HIPK2	0.259463	0.190573	GDSC
BYL-719	PIK3CA	-0.196078	0.449237	CTRPv2
GDC-0941	PIK3CA;PIK3CB;PIK3CD;PIK3CG	0.201581	0.354684	CTRPv2
rigosertib	PIK3CA;PIK3CB;PLK1	-0.0360902	0.881217	CTRPv2
TGX-221	PIK3CB	0.242857	0.28746	CTRPv2
GSK2636771	PIK3CB	-0.160638	0.537962	CTRPv2
AZD6482	PIK3CB;PIK3CD	0.262564	0.236804	CTRPv2
ZSTK474	PIK3CB;PIK3CD;PIK3CG	0.352908	0.107686	CTRPv2
YM201636_DRUG310	PIKFYVE	0.02442	0.90427	GDSC
AZD1208_DRUG1449	PIM1, PIM2, PIM3	0.021978	0.913926	GDSC
ML083	PKM	0.163231	0.46795	CTRPv2
ML203	PKM	0.0547713	0.808964	CTRPv2
IPR-456	PLAUR	0.0638058	0.777858	CTRPv2
VU0155056	PLD1;PLD2	0.104461	0.642617	CTRPv2
CAY10594	PLD2	-0.17193	0.479957	CTRPv2
GSK461364	PLK1	-0.722078	0.000325063	CTRPv2
BI-2536	PLK1	-0.421796	0.05177	CTRPv2
BRD-K70511574	PLK1	-0.299831	0.174832	CTRPv2
BI-2536_DRUG1086	PLK1, PLK2, PLK3	-0.295726	0.142284	GDSC
PLK_6522_DRUG1451	PLK1, PLK2, PLK3	-0.00218938	0.992226	GDSC
GW-843682X	PLK1;PLK3	-0.493233	0.0286611	CTRPv2
nelarabine	POLA1	0.0731494	0.759239	CTRPv2
PFI3_DRUG1620	Polybromo 1, SMARCA4, SMARCA2	0.032967	0.870589	GDSC
LGK974_DRUG573	PORCN	0.238291	0.24002	GDSC
Wnt-C59_DRUG1622	PORCN	-0.200855	0.313631	GDSC
Wnt-C59_DRUG574	PORCN	0.124786	0.542051	GDSC
LGK974_DRUG1598	PORCN	0.060208	0.760343	GDSC
IWP-2_DRUG1576	PORCN	0.039072	0.846664	GDSC
ciclosporin	PPID	0.0142857	0.952761	CTRPv2
CCT007093_DRUG1067	PPM1D	-0.063227	0.749247	GDSC
tacrolimus	PPP3CA;PPP3CB;PPP3CC;PPP3R1;PPP3R2	0.122602	0.606595	CTRPv2
KU 0060648	PRKDC	0.264822	0.221138	CTRPv2
MG-132_DRUG1862	Proteasome, CAPN1	0.310892	0.107527	GDSC
bortezomib	PSMB1;PSMB2;PSMB5;PSMD1;PSMD2	-0.336064	0.116922	CTRPv2
MLN2238	PSMB5	0.103896	0.653156	CTRPv2
valdecoxib	PTGS2	0.296475	0.180319	CTRPv2
PF-573228	PTK2	0.229814	0.302102	CTRPv2
PRL-3 inhibitor I	PTP4A3	0.102597	0.657254	CTRPv2
EHT-1864_DRUG1069	RAC1, RAC2, RAC3	0.348659	0.0696295	GDSC
NSC23766	RAC1;TIAM1;TRIO	-0.38227	0.080019	CTRPv2
AM-580	RARA	-0.411688	0.0648836	CTRPv2
Ch-55	RARA;RARB;RARG	0.211462	0.331164	CTRPv2
BMS-195614	RARA;RARB;RARG	0.212987	0.352307	CTRPv2
tretinoin	RARA;RARB;RARG	-0.0841333	0.709154	CTRPv2
BMS-270394	RARG	0.434783	0.0393605	CTRPv2
CD-437	RARG	0.249012	0.262576	CTRPv2
CD-1530	RARG	0.196992	0.403442	CTRPv2
narciclasine	RHOA	-0.354887	0.125132	CTRPv2
necrostatin-1	RIPK1	0.499248	0.0265576	CTRPv2
XMD13-2_DRUG330	RIPK1	0.166667	0.404349	GDSC
GSK429286A_DRUG230	ROCK1, ROCK2	-0.395604	0.0420196	GDSC
GSK269962A_DRUG1192	ROCK1, ROCK2	0.195402	0.317548	GDSC
SR1001	RORA;RORC	-0.0434783	0.848245	CTRPv2
ciclopirox	RRM1	-0.183564	0.413519	CTRPv2
SL0101_DRUG1039	RSK, AURKB, PIM1, PIM3	-0.0372195	0.850911	GDSC
bexarotene	RXRA;RXRB;RXRG	0.259249	0.243995	CTRPv2
ML006	S1PR3	0.316295	0.151549	CTRPv2
GSK650394_DRUG177	SGK2, SGK3	0.111111	0.58755	GDSC
SRT-1720	SIRT1	0.389474	0.0905761	CTRPv2
Selisistat_DRUG341	SIRT1	-0.0634921	0.75251	GDSC
EX-527	SIRT1	-0.0438789	0.858437	CTRPv2
salermide	SIRT1;SIRT2	-0.00357143	0.994887	CTRPv2
AGK-2	SIRT2	-0.271806	0.209614	CTRPv2
erastin	SLC7A11;VDAC1;VDAC2	0.173348	0.438669	CTRPv2
PFI-3_DRUG1530	SMARCA2, SMARCA4, PB1	-0.360195	0.0656642	GDSC
SKI-II	SPHK1	0.420666	0.0524497	CTRPv2
PF-543	SPHK1	0.0897798	0.690435	CTRPv2
WZ3105_DRUG252	SRC, ROCK2, NTRK2, FLT3, IRAK1, others	0.238095	0.230726	GDSC
NSC 74859	STAT3	-0.396491	0.0938809	CTRPv2
niclosamide	STAT3	0.294737	0.206522	CTRPv2
BAY-61-3606_DRUG178	SYK	-0.28768	0.145652	GDSC
Entospletinib_DRUG1630	SYK	-0.250077	0.208372	GDSC
PRT062607_DRUG1631	SYK	0.17059	0.394919	GDSC
tamatinib	SYK	-0.127438	0.581984	CTRPv2
KHS101	TACC3	0.611519	0.00304158	CTRPv2
TAF1_5496_DRUG1732	TAF1	-0.164225	0.411353	GDSC
NG-25_DRUG260	TAK1, MAP4K2	0.115995	0.56303	GDSC
NSC48300	TASP1	0.3	0.185966	CTRPv2
BX795_DRUG1037	TBK1, PDK1 (PDPK1), IKK, AURKB, AURKC	-0.138478	0.48056	GDSC
LY2109761_DRUG1852	TGFB1	0.156995	0.434194	GDSC
SB-431542	TGFBR1	0.400339	0.0659229	CTRPv2
SB-525334	TGFBR1	0.242857	0.28746	CTRPv2
SB505124_DRUG476	TGFBR1, ACVR1B, ACVR1C	0.290256	0.150081	GDSC
XAV939_DRUG1268	TNKS1, TNKS2	-0.197802	0.321165	GDSC
AZ6102_DRUG2109	TNKS1, TNKS2	-0.165595	0.399715	GDSC
MN-64_DRUG1854	TNKS1, TNKS2	0.147741	0.460396	GDSC
WIKI4_DRUG1940	TNKS1, TNKS2	-0.0082113	0.966921	GDSC
SN-38_DRUG1490	TOP1	-0.286809	0.13878	GDSC
Camptothecin_DRUG1003	TOP1	-0.189929	0.331506	GDSC
SN-38	TOP1	0.225564	0.337407	CTRPv2
Irinotecan_DRUG1088	TOP1	0.160372	0.413272	GDSC
topotecan	TOP1	0.164314	0.463233	CTRPv2
SN-38_DRUG1494	TOP1	0.0290093	0.883785	GDSC
doxorubicin	TOP2A	-0.487295	0.0227281	CTRPv2
etoposide	TOP2A	-0.366234	0.103163	CTRPv2
PRIMA-1	TP53	0.327337	0.171311	CTRPv2
SCH-529074	TP53	0.116883	0.612736	CTRPv2
MIRA-1_DRUG1931	TP53	-0.0667761	0.734979	GDSC
TTK_3146_DRUG1464	TTK	-0.117132	0.551278	GDSC
AZ-3146	TTK	0.0481203	0.841221	CTRPv2
PX-12	TXN	0.32841	0.157451	CTRPv2
fluorouracil	TYMS	-0.0807453	0.720467	CTRPv2
Pemetrexed_DRUG428	TYMS	0.0406838	0.843709	GDSC
PYR-41	UBA1	0.233202	0.294869	CTRPv2
WP1130	UCHL5;USP14;USP5;USP9X	-0.0293702	0.896768	CTRPv2
PDMP	UGCG	0.150649	0.512921	CTRPv2
ULK1_4989_DRUG1733	ULK1	0.258852	0.191647	GDSC
ML323_DRUG1629	USP1, UAF1	0.161783	0.418426	GDSC
spautin-1	USP10;USP13	-0.110107	0.62458	CTRPv2
NSC632839	USP13;USP5	0.0773574	0.731838	CTRPv2
IU1	USP14	0.320158	0.146322	CTRPv2
HBX-41108	USP7	-0.60049	0.0124283	CTRPv2
P22077_DRUG1933	USP7, USP47	-0.431308	0.0228396	GDSC
DBeQ	VCP	0.0671937	0.766277	CTRPv2
elocalcitol	VDR	0.285862	0.249289	CTRPv2
Cabozantinib_DRUG249	VEGFR, MET, RET, KIT, FLT1, FLT3, FLT4, TIE2,AXL	0.22653	0.255858	GDSC
MK-1775	WEE1	-0.309289	0.15085	CTRPv2
Wee1 Inhibitor_DRUG1046	WEE1, CHEK1	-0.23098	0.235944	GDSC
MK-1775_DRUG1179	WEE1, PLK1	-0.343733	0.0738734	GDSC
NSC19630	WRN	-0.102941	0.694307	CTRPv2
AT-406	XIAP	-0.296703	0.324652	CTRPv2
Embelin_DRUG172	XIAP	0.0311355	0.87779	GDSC
AZD5582_DRUG1617	XIAP, cIAP	-0.0824176	0.681816	GDSC
LCL161_DRUG439	XIAP, cIAP1, cIAP2	-0.121368	0.553267	GDSC
LCL161_DRUG1557	XIAP, IAP1, IAP2	0.294872	0.135307	GDSC
leptomycin B	XPO1	-0.325217	0.121167	CTRPv2
Compound 7d-cis	XPO1	-0.214706	0.423208	CTRPv2
KPT185	XPO1	-0.0352941	0.899718	CTRPv2
