# Supplementary material for: A single-cell analysis of breast cancer cell lines to study tumour heterogeneity and drug response
Source: Nat Commun. 2022 Mar 31;13:1714. doi: 10.1038/s41467-022-29358-6 (PMC8971486; doi:10.1038/s41467-022-29358-6)
Supplement: Supplementary file 5 — Supplementary Dataset 03 [file 41467_2022_29358_MOESM5_ESM.xlsx]

## Sheet: 1
Supplementary Dataset 03 - Drug-wise performance of the DREEP algorithm in predicting drug sensitivity to 450 drugs from scRNA-seq data in the atlas. The golden standard was built using the CTRPv2 data from CCLE database. (A) Name of the molecule; (B) DREEP performance measured as the Area Under the Curve of the PPV-reacall curve for the drug in A; (C) Number of cell lines in which the drug was t…
Molecule name	AUC of PPV curve	# cell lines where the drug was tested	# sensitive cell lines in golden standard	random AUC of PPV	Fold change over random
apicidin	1	23	1	0.0434783	23
GW-405833	1	23	1	0.0434783	23
zebularine	1	23	1	0.0434783	23
clofarabine	1	23	1	0.0434783	23
triazolothiadiazine	1	23	1	0.0434783	23
AZD4547	1	22	1	0.0454545	22
ML083	1	22	1	0.0454545	22
ciclopirox	1	22	1	0.0454545	22
GDC-0879	1	22	1	0.0454545	22
mitomycin	1	22	1	0.0454545	22
PD318088	1	22	1	0.0454545	22
spautin-1	1	22	1	0.0454545	22
BRD-K70511574	1	22	1	0.0454545	22
topotecan	1	22	1	0.0454545	22
dacarbazine	1	22	1	0.0454545	22
WP1130	1	22	1	0.0454545	22
doxorubicin	1	22	1	0.0454545	22
SR-II-138A	1	22	1	0.0454545	22
CR-1-31B	1	22	1	0.0454545	22
vincristine	1	22	1	0.0454545	22
oligomycin A	0.954545	23	1	0.0434783	21.9545
NVP-TAE684	0.954545	23	1	0.0434783	21.9545
SB-225002	0.954545	23	1	0.0434783	21.9545
itraconazole	0.954545	23	1	0.0434783	21.9545
lenvatinib	1	21	1	0.047619	21
navitoclax	1	21	1	0.047619	21
cytarabine hydrochloride	1	21	1	0.047619	21
chlorambucil	1	21	1	0.047619	21
PRL-3 inhibitor I	1	21	1	0.047619	21
regorafenib	1	21	1	0.047619	21
MLN2238	1	21	1	0.047619	21
PHA-793887	1	21	1	0.047619	21
selumetinib	1	21	1	0.047619	21
Merck60	1	21	1	0.047619	21
bardoxolone methyl	1	21	1	0.047619	21
FQI-2	1	21	1	0.047619	21
obatoclax	1	21	1	0.047619	21
LY-2183240	1	21	1	0.047619	21
parbendazole	1	21	1	0.047619	21
JW-480	1	21	1	0.047619	21
betulinic acid	1	21	1	0.047619	21
pifithrin-mu	0.952381	22	1	0.0454545	20.9524
indisulam	0.952381	22	1	0.0454545	20.9524
SR1001	0.952381	22	1	0.0454545	20.9524
olaparib	0.909091	23	1	0.0434783	20.9091
GSK-3 inhibitor IX	1	20	1	0.05	20
Compound 23 citrate	1	20	1	0.05	20
narciclasine	1	20	1	0.05	20
SN-38	1	20	1	0.05	20
GW-843682X	1	20	1	0.05	20
BRD-K28456706	0.95	21	1	0.047619	19.95
pifithrin-alpha	0.904762	22	1	0.0454545	19.9048
BRD-K64610608	0.904762	22	1	0.0454545	19.9048
sunitinib	0.863636	23	1	0.0434783	19.8636
KW-2449	0.947368	20	1	0.05	18.9474
BIRB-796	0.947368	20	1	0.05	18.9474
piperlongumine	0.857143	22	1	0.0454545	18.8571
quizartinib	0.857143	22	1	0.0454545	18.8571
KU-60019	0.857143	22	1	0.0454545	18.8571
hyperforin	0.818182	23	1	0.0434783	18.8182
RAF265	1	18	1	0.0555556	18
elocalcitol	1	18	1	0.0555556	18
SNS-032	1	18	1	0.0555556	18
daporinad	1	18	1	0.0555556	18
vandetanib	0.944444	19	1	0.0526316	17.9444
methotrexate	0.894737	20	1	0.05	17.8947
paclitaxel	0.894737	20	1	0.05	17.8947
ML031	1	17	1	0.0588235	17
PF-184	0.8	21	1	0.047619	16.8
DBeQ	0.761905	22	1	0.0454545	16.7619
bexarotene	0.761905	22	1	0.0454545	16.7619
KPT185	1	16	1	0.0625	16
NSC19630	0.9375	17	1	0.0588235	15.9375
sotrastaurin	0.9375	17	1	0.0588235	15.9375
BRD-K41597374	0.789474	20	1	0.05	15.7895
curcumin	0.75	21	1	0.047619	15.75
silmitasertib	0.714286	22	1	0.0454545	15.7143
OSI-930	1	15	1	0.0666667	15
BRD-K16147474	0.875	17	1	0.0588235	14.875
myricetin	0.777778	19	1	0.0526316	14.7778
GSK4112	0.7	21	1	0.047619	14.7
ML162	0.666667	22	1	0.0454545	14.6667
BRD-K99006945	1	14	1	0.0714286	14
cediranib	1	14	1	0.0714286	14
dabrafenib	1	14	1	0.0714286	14
PF-3758309	1	14	1	0.0714286	14
AT13387	1	14	1	0.0714286	14
tivantinib	1	14	1	0.0714286	14
isonicotinohydroxamic acid	1	14	1	0.0714286	14
tacrolimus	0.684211	20	1	0.05	13.6842
barasertib	0.65	21	1	0.047619	13.65
1S,3R-RSL-3	0.619048	22	1	0.0454545	13.619
ML203	0.619048	22	1	0.0454545	13.619
ABT-199	1	13	1	0.0769231	13
trametinib	1	13	1	0.0769231	13
docetaxel	0.923077	14	1	0.0714286	12.9231
brivanib	0.631579	20	1	0.05	12.6316
pandacostat	1	24	2	0.0833333	12
JW-74	0.785714	15	1	0.0666667	11.7857
BIBR-1532	1	23	2	0.0869565	11.5
nakiterpiosin	1	23	2	0.0869565	11.5
SNX-2112	1	23	2	0.0869565	11.5
BRD-K92856060	1	23	2	0.0869565	11.5
entinostat	0.97619	23	2	0.0869565	11.2262
etomoxir	0.97619	23	2	0.0869565	11.2262
I-BET151	1	22	2	0.0909091	11
BRD-K97651142	1	22	2	0.0909091	11
BRD-A05715709	0.833333	13	1	0.0769231	10.8333
decitabine	0.975	22	2	0.0909091	10.725
PF-573228	0.975	22	2	0.0909091	10.725
dasatinib	1	21	2	0.0952381	10.5
BRD-K80183349	1	21	2	0.0952381	10.5
JQ-1	1	21	2	0.0952381	10.5
CHIR-99021	0.5	21	1	0.047619	10.5
pluripotin	0.47619	22	1	0.0454545	10.4762
ML050	0.95	22	2	0.0909091	10.45
B02	0.95	22	2	0.0909091	10.45
alisertib	0.95	22	2	0.0909091	10.45
BI-2536	0.95	22	2	0.0909091	10.45
BMS-754807	0.925	22	2	0.0909091	10.175
16-beta-bromoandrosterone	0.880952	23	2	0.0869565	10.131
fumonisin B1	1	20	2	0.1	10
vorinostat	1	20	2	0.1	10
BMS-345541	0.947368	21	2	0.0952381	9.94737
GSK461364	0.947368	21	2	0.0952381	9.94737
SB-743921	0.9	22	2	0.0909091	9.9
MI-2	0.75	13	1	0.0769231	9.75
BRD-K29313308	0.972222	20	2	0.1	9.72222
gemcitabine	0.972222	20	2	0.1	9.72222
TW-37	0.972222	20	2	0.1	9.72222
Ch-55	0.833333	23	2	0.0869565	9.58333
SCH-79797	0.833333	23	2	0.0869565	9.58333
leptomycin B	0.795455	24	2	0.0833333	9.54545
simvastatin	0.5	19	1	0.0526316	9.5
TG-101348	0.45	21	1	0.047619	9.45
AZD6482	0.85	22	2	0.0909091	9.35
ceranib-2	0.85	22	2	0.0909091	9.35
erlotinib	0.916667	20	2	0.1	9.16667
ISOX	0.868421	21	2	0.0952381	9.11842
tigecycline	1	9	1	0.111111	9
ifosfamide	1	9	1	0.111111	9
pevonedistat	0.888889	20	2	0.1	8.88889
BRD-K37390332	0.8	22	2	0.0909091	8.8
O-6-benzylguanine	0.8	11	1	0.0909091	8.8
KX2-391	0.8	22	2	0.0909091	8.8
BRD-K63431240	0.761905	23	2	0.0869565	8.7619
trifluoperazine	0.911765	19	2	0.105263	8.66176
niclosamide	0.861111	20	2	0.1	8.61111
BRD8958	0.861111	20	2	0.1	8.61111
BRD-A02303741	0.861111	20	2	0.1	8.61111
KU-55933	0.861111	20	2	0.1	8.61111
cytochalasin B	0.815789	21	2	0.0952381	8.56579
NSC48300	0.815789	21	2	0.0952381	8.56579
BRD-K02492147	1	17	2	0.117647	8.5
C6-ceramide	0.4	21	1	0.047619	8.4
etoposide	0.789474	21	2	0.0952381	8.28947
isoevodiamine	0.805556	20	2	0.1	8.05556
BRD-K48334597	1	8	1	0.125	8
neopeltolide	1	8	1	0.125	8
BRD-K96431673	1	8	1	0.125	8
MG-132	1	8	1	0.125	8
myriocin	1	8	1	0.125	8
FGIN-1-27	1	8	1	0.125	8
BRD-K27224038	1	8	1	0.125	8
semagacestat	0.725	22	2	0.0909091	7.975
gossypol	0.690476	23	2	0.0869565	7.94048
darinaparsin	0.875	9	1	0.111111	7.875
LRRK2-IN-1	0.964286	16	2	0.125	7.71429
BRD9647	0.666667	23	2	0.0869565	7.66667
purmorphamine	0.84375	18	2	0.111111	7.59375
PD 153035	1	15	2	0.133333	7.5
TPCA-1	0.368421	20	1	0.05	7.36842
BRD1812	1	22	3	0.136364	7.33333
IC-87114	0.333333	22	1	0.0454545	7.33333
NVP-ADW742	0.8125	18	2	0.111111	7.3125
SU11274	0.982456	22	3	0.136364	7.20468
AZD7762	0.684211	21	2	0.0952381	7.18421
CAL-101	0.65	22	2	0.0909091	7.15
CCT036477	0.964912	22	3	0.136364	7.07602
Ki8751	0.78125	18	2	0.111111	7.03125
BRD1835	0.916667	23	3	0.130435	7.02778
istradefylline	1	14	2	0.142857	7
ML239	0.9	23	3	0.130435	6.9
Repligen 136	0.625	22	2	0.0909091	6.875
BRD-K49290616	0.857143	8	1	0.125	6.85714
BRD-K75293299	0.857143	8	1	0.125	6.85714
BRD-K09587429	0.8	17	2	0.117647	6.8
ABT-737	0.883333	23	3	0.130435	6.77222
nutlin-3	0.883333	23	3	0.130435	6.77222
ELCPK	0.75	9	1	0.111111	6.75
PIK-93	0.962963	21	3	0.142857	6.74074
belinostat	0.958333	14	2	0.142857	6.70833
AT7867	1	20	3	0.15	6.66667
TGX-221	0.631579	21	2	0.0952381	6.63158
Bax channel blocker	0.944444	21	3	0.142857	6.61111
HC-067047	0.944444	21	3	0.142857	6.61111
ML320	0.766667	17	2	0.117647	6.51667
BRD-K90370028	1	13	2	0.153846	6.5
LE-135	0.575	22	2	0.0909091	6.325
tipifarnib-P1	0.816667	23	3	0.130435	6.26111
thalidomide	0.954545	13	2	0.153846	6.20455
KHS101	0.842105	22	3	0.136364	6.17544
IU1	0.842105	22	3	0.136364	6.17544
CAY10618	0.87037	21	3	0.142857	6.09259
bosutinib	0.783333	23	3	0.130435	6.00556
BMS-270394	0.783333	23	3	0.130435	6.00556
procarbazine	0.65625	18	2	0.111111	5.90625
PX-12	0.583333	20	2	0.1	5.83333
PLX-4720	0.552632	21	2	0.0952381	5.80263
CID-5951923	0.789474	22	3	0.136364	5.78947
sildenafil	0.789474	22	3	0.136364	5.78947
CHM-1	0.789474	22	3	0.136364	5.78947
tretinoin	0.525	22	2	0.0909091	5.775
BRD-K24690302	0.525	22	2	0.0909091	5.775
CIL56	0.714286	8	1	0.125	5.71429
isoliquiritigenin	0.714286	8	1	0.125	5.71429
UNC0321	0.77193	22	3	0.136364	5.66082
cyanoquinoline 11	0.625	9	1	0.111111	5.625
MST-312	0.555556	20	2	0.1	5.55556
ML334 diastereomer	0.791667	14	2	0.142857	5.54167
BRD-K55116708	1	22	4	0.181818	5.5
triptolide	0.47619	23	2	0.0869565	5.47619
AM-580	0.777778	21	3	0.142857	5.44444
BMS-195614	0.777778	21	3	0.142857	5.44444
avicin D	0.416667	13	1	0.0769231	5.41667
axitinib	0.854167	19	3	0.157895	5.40972
SB-431542	0.736842	22	3	0.136364	5.40351
bortezomib	0.934211	23	4	0.173913	5.37171
cerulenin	0.475	22	2	0.0909091	5.225
fluorouracil	0.475	22	2	0.0909091	5.225
ML029	0.452381	23	2	0.0869565	5.20238
R428	0.692308	15	2	0.133333	5.19231
avrainvillamide	0.904762	17	3	0.176471	5.12698
saracatinib	0.764706	20	3	0.15	5.09804
SRT-1720	0.5	20	2	0.1	5
BRD-K04800985	0.868421	23	4	0.173913	4.99342
BRD4132	0.902778	22	4	0.181818	4.96528
XL765	0.428571	23	2	0.0869565	4.92857
RITA	0.633333	23	3	0.130435	4.85556
BRD-K17060750	0.633333	23	3	0.130435	4.85556
BRD-K66532283	0.633333	23	3	0.130435	4.85556
BRD-K45681478	0.875	22	4	0.181818	4.8125
ETP-46464	0.897436	16	3	0.1875	4.78632
cucurbitacin I	0.828947	23	4	0.173913	4.76645
StemRegenin 1	0.649123	22	3	0.136364	4.76023
NSC 74859	0.75	19	3	0.157895	4.75
MK-0752	0.9375	20	4	0.2	4.6875
GANT-61	0.666667	21	3	0.142857	4.66667
ML210	0.404762	23	2	0.0869565	4.65476
SID 26681509	0.921875	20	4	0.2	4.60938
prochlorperazine	0.686275	20	3	0.15	4.57516
CD-1530	0.686275	20	3	0.15	4.57516
AA-COCF3	0.988889	23	5	0.217391	4.54889
erismodegib	0.789474	23	4	0.173913	4.53947
PDMP	0.648148	21	3	0.142857	4.53704
omacetaxine mepesuccinate	0.533333	17	2	0.117647	4.53333
ZSTK474	0.819444	22	4	0.181818	4.50694
SJ-172550	0.614035	22	3	0.136364	4.50292
CAY10594	0.708333	19	3	0.157895	4.48611
A-804598	0.785714	17	3	0.176471	4.45238
BRD-K66453893	0.444444	20	2	0.1	4.44444
AZD1480	0.681818	13	2	0.153846	4.43182
tandutinib	0.805556	22	4	0.181818	4.43056
brefeldin A	0.421053	21	2	0.0952381	4.42105
VAF-347	0.820513	16	3	0.1875	4.37607
YM-155	0.875	20	4	0.2	4.375
PF-543	0.791667	22	4	0.181818	4.35417
BRD-K42260513	0.777778	11	2	0.181818	4.27778
sorafenib	0.578947	22	3	0.136364	4.24561
SKI-II	0.578947	22	3	0.136364	4.24561
MLN2480	0.909091	14	3	0.214286	4.24242
serdemetan	0.394737	21	2	0.0952381	4.14474
BRD-K26531177	0.75	22	4	0.181818	4.125
panobinostat	0.561404	22	3	0.136364	4.11696
PRIMA-1	0.645833	19	3	0.157895	4.09028
tanespimycin	0.842105	24	5	0.208333	4.04211
QW-BI-011	1	8	2	0.25	4
BRD-K29086754	1	8	2	0.25	4
BRD-K86535717	1	8	2	0.25	4
gefitinib	0.95	21	5	0.238095	3.99
canertinib	0.905882	22	5	0.227273	3.98588
RG-108	0.684211	23	4	0.173913	3.93421
fingolimod	0.388889	20	2	0.1	3.88889
AZD8055	0.555556	21	3	0.142857	3.88889
temozolomide	0.526316	22	3	0.136364	3.85965
NPC-26	0.857143	18	4	0.222222	3.85714
necrostatin-1	0.568627	20	3	0.15	3.79085
GMX-1778	0.657895	23	4	0.173913	3.78289
HBX-41108	0.666667	17	3	0.176471	3.77778
ibrutinib	0.884615	17	4	0.235294	3.75962
pyrazolanthrone	0.537037	21	3	0.142857	3.75926
TG-100-115	0.705882	21	4	0.190476	3.70588
PF-4800567 hydrochloride	0.787879	14	3	0.214286	3.67677
AC55649	0.666667	22	4	0.181818	3.66667
bendamustine	0.54902	20	3	0.15	3.66013
GDC-0941	0.95098	23	6	0.26087	3.64542
BRD-K19103580	0.382353	19	2	0.105263	3.63235
importazole	0.788889	23	5	0.217391	3.62889
azacitidine	0.652778	22	4	0.181818	3.59028
austocystin D	0.85	21	5	0.238095	3.57
BCL-LZH-4	0.757576	14	3	0.214286	3.53535
vemurafenib	0.638889	22	4	0.181818	3.51389
HLI 373	0.605263	23	4	0.173913	3.48026
BRD1378	0.947917	22	6	0.272727	3.47569
Ko-143	0.661765	21	4	0.190476	3.47426
PYR-41	0.473684	22	3	0.136364	3.47368
PAC-1	0.625	22	4	0.181818	3.4375
OSI-027	0.776471	22	5	0.227273	3.41647
KU 0060648	0.733333	23	5	0.217391	3.37333
BRD6340	0.733333	23	5	0.217391	3.37333
phloretin	0.352941	19	2	0.105263	3.35294
PF-750	0.45614	22	3	0.136364	3.34503
BRD8899	0.45614	22	3	0.136364	3.34503
BRD-K96970199	0.833333	8	2	0.25	3.33333
skepinone-L	0.69697	14	3	0.214286	3.25253
alvocidib	0.5	13	2	0.153846	3.25
afatinib	0.875	22	6	0.272727	3.20833
CI-976	0.583333	22	4	0.181818	3.20833
BRD-M00053801	0.75	17	4	0.235294	3.1875
fulvestrant	0.9	7	2	0.285714	3.15
BIX-01294	0.470588	20	3	0.15	3.13725
tamoxifen	0.888889	21	6	0.285714	3.11111
lapatinib	0.7375	21	5	0.238095	3.0975
BRD-K50799972	0.833333	22	6	0.272727	3.05556
Compound 1541A	0.694118	22	5	0.227273	3.05412
QS-11	0.75	8	2	0.25	3
SB-525334	0.855556	21	6	0.285714	2.99444
WZ8040	0.7125	21	5	0.238095	2.9925
BRD-K88742110	0.425926	21	3	0.142857	2.98148
neratinib	0.802083	22	6	0.272727	2.94097
L-685458	0.527778	22	4	0.181818	2.90278
sirolimus	0.791667	22	6	0.272727	2.90278
BRD-K85133207	0.5	23	4	0.173913	2.875
BRD-K35604418	0.5	23	4	0.173913	2.875
tacedinaline	0.708333	16	4	0.25	2.83333
valdecoxib	0.385965	22	3	0.136364	2.83041
SZ4TA2	0.606061	14	3	0.214286	2.82828
salermide	0.75	15	4	0.266667	2.8125
sitagliptin	0.8	7	2	0.285714	2.8
UNC0638	0.466667	18	3	0.166667	2.8
PI-103	0.6	23	5	0.217391	2.76
marinopyrrole A	0.6875	16	4	0.25	2.75
neuronal differentiation inducer III	0.75	22	6	0.272727	2.75
WZ4002	0.727273	15	4	0.266667	2.72727
BRD-K48477130	0.775	14	4	0.285714	2.7125
BRD5468	0.847619	22	7	0.318182	2.66395
AT-406	0.805556	13	4	0.307692	2.61806
CBB-1007	0.545455	14	3	0.214286	2.54545
VU0155056	0.809524	22	7	0.318182	2.54422
GSK2636771	0.596154	17	4	0.235294	2.53365
temsirolimus	0.833333	9	3	0.333333	2.5
birinapant	0.761905	22	7	0.318182	2.39456
tubastatin A	0.285714	8	1	0.125	2.28571
AGK-2	0.488889	23	5	0.217391	2.24889
NSC23766	0.604167	22	6	0.272727	2.21528
BRD-K33199242	0.525	21	5	0.238095	2.205
MK-2206	0.679487	19	6	0.315789	2.15171
BRD-A86708339	0.454545	14	3	0.214286	2.12121
ciclosporin	0.1	21	1	0.047619	2.1
SMER-3	0.542857	19	5	0.263158	2.06286
tosedostat	0.544444	21	6	0.285714	1.90556
BYL-719	0.55	17	5	0.294118	1.87
BRD9876	0.701923	21	8	0.380952	1.84255
NVP-BEZ235	0.423077	17	4	0.235294	1.79808
parthenolide	0.769231	23	10	0.434783	1.76923
epigallocatechin-3-monogallate	0.395833	16	4	0.25	1.58333
abiraterone	1	3	2	0.666667	1.5
BRD-K51490254	0.131579	21	2	0.0952381	1.38158
GSK1059615	0.483333	16	6	0.375	1.28889
lomeguatrib	0.1	23	3	0.130435	0.766667
MK-1775	0	23	1	0.0434783	0
BRD-K61166597	0	21	1	0.047619	0
cimetidine	0	8	1	0.125	0
