# Supplementary material for: A single-cell analysis of breast cancer cell lines to study tumour heterogeneity and drug response
Source: Nat Commun. 2022 Mar 31;13:1714. doi: 10.1038/s41467-022-29358-6 (PMC8971486; doi:10.1038/s41467-022-29358-6)
Supplement: Supplementary file 6 — Supplementary Dataset 04 [file 41467_2022_29358_MOESM6_ESM.xlsx]

## Sheet: 1
Supplementary Dataset 04 – Drug sensitivity in the HER2+ and HER- cell subpopulations of MDAMB361 cell-line as predicted by the DREEP algorithm. (A) Drug name ; (B) DREEP Enrichment Score computed on HER2+ cells; (C) DREEP Enrichment Score computed on ES HER2- cells; (D) Predicted specificity o the drug; (E) DREEP p-value obtained from the Gene Set Enrichmen Analysis; (F) False Discovery Rate (Bo…
Drug name	ES HER2+ cells	ES HER2- cells	specificity	P-value of the ES	FDR	cognate drug target	Mode of Action
crizotinib	-0.0541038	-0.0724395	both HER2+ and HER2- cells	1.09519e-09	4.92835e-07	ALK;MET	inhibitor of c-MET and ALK
BRD-K48477130	-0.151003	-0.119158	both HER2+ and HER2- cells	1.86377e-09	8.38698e-07		screening hit
BRD-K33199242	-0.133428	-0.0980224	both HER2+ and HER2- cells	8.72716e-09	3.92722e-06		product of diversity oriented synthesis
ibrutinib	-0.168028	-0.141485	both HER2+ and HER2- cells	1.26817e-08	5.70677e-06	BTK	inhibitor of Bruton's tyrosine kinase
SN-38	0.0730621	-0.035355	HER2- specific	7.72507e-08	3.47628e-05	TOP1	inhibitor of topoisomerase I or II
lapatinib	-0.158035	-0.134	both HER2+ and HER2- cells	1.94828e-08	8.76725e-06	EGFR;ERBB2	inhibitor of EGFR and HER2
sildenafil	-0.146181	-0.121286	both HER2+ and HER2- cells	2.77654e-08	1.24944e-05	PDE5A	inhibitor of phosphodiesterase 5A
afatinib	-0.135329	-0.11539	both HER2+ and HER2- cells	2.87235e-08	1.29256e-05	EGFR;ERBB2	inhibitor of EGFR and HER2
3-Cl-AHPC	0.0696277	-0.0575463	HER2- specific	2.71798e-07	0.000122309	NR0B2	binder of nuclear receptor SHP
WZ4002	-0.21915	-0.186761	both HER2+ and HER2- cells	3.85377e-08	1.7342e-05	EGFR	inhibitor of EGFR targeting T790M resistance
PHA-793887	0.064468	-0.0519613	HER2- specific	9.97543e-07	0.000448895	CDK1;CDK2;CDK4;CDK5;CDK7;CDK9	inhibitor of cyclin-dependent kinases
NVP-231	0.063646	-0.0406083	HER2- specific	9.19924e-08	4.13966e-05	CERK	inhibitor of ceramide kinase
BRD-K66453893	0.0633489	-0.0422136	HER2- specific	7.65066e-08	3.4428e-05		product of diversity oriented synthesis
paclitaxel	0.0617986	-0.0457497	HER2- specific	3.14917e-07	0.000141713		inhibitor of microtubule assembly
KPT185	-0.0705107	-0.0850376	both HER2+ and HER2- cells	6.66623e-08	2.9998e-05	XPO1	inhibitor of exportin 1
teniposide	0.061587	-0.0442706	HER2- specific	1.49555e-07	6.72997e-05	TOP2A;TOP2B	inhibitor of topoisomerase I or II
gefitinib	-0.0947467	-0.0743459	both HER2+ and HER2- cells	7.12821e-08	3.20769e-05	AKT1;EGFR	inhibitor of EGFR and AKT1
canertinib	-0.154515	-0.130269	both HER2+ and HER2- cells	7.53308e-08	3.38989e-05	EGFR;ERBB2	inhibitor of EGFR and HER2
daporinad	0.0605615	-0.0371699	HER2- specific	1.32572e-07	5.96575e-05	NAMPT	inhibitor of nicotinamide phosphoribosyltransferase
manumycin A	0.06	-0.0406429	HER2- specific	4.46806e-07	0.000201063	FNTA;FNTB	inhibitor of RAS farnesyltransferase
narciclasine	0.0586612	-0.0554181	HER2- specific	1.19042e-07	5.35691e-05	RHOA	modulator of RhoA activity
SU11274	0.0579898	-0.0521567	HER2- specific	6.05375e-08	2.72419e-05	MET	inhibitor of MET
FQI-1	0.0579573	-0.0379959	HER2- specific	8.85168e-08	3.98326e-05		inhibitor of LSF1-mediated transcription
rigosertib	0.0574893	-0.0437742	HER2- specific	4.0148e-07	0.000180666	PIK3CA;PIK3CB;PLK1	inhibitor of polo-like kinase 1 (PLK1)
PD 153035	-0.1174	-0.0913652	both HER2+ and HER2- cells	9.22582e-08	4.15162e-05	EGFR	inhibitor of EGFR
NSC632839	-0.0452126	-0.0630661	both HER2+ and HER2- cells	1.02638e-07	4.61871e-05	USP13;USP5	inhibitor of ubiquitin isopeptidase
foretinib	0.057355	-0.0359776	HER2- specific	3.79328e-08	1.70698e-05	KDR;MET	inhibitor of MET
WP1130	-0.0478861	-0.0676989	both HER2+ and HER2- cells	1.1735e-07	5.28075e-05	UCHL5;USP14;USP5;USP9X	inhibitor of the deubiquitinase activity of USP9X, USP5, USP14, and UCH37
BI-2536	0.0571882	-0.0548444	HER2- specific	8.62256e-07	0.000388015	PLK1	inhibitor of polo-like kinase 1 (PLK1)
parbendazole	0.0568993	-0.047292	HER2- specific	5.44768e-07	0.000245146		inhibitor of microtubule assembly
MK-1775	0.056883	-0.0476155	HER2- specific	5.32131e-08	2.39459e-05	WEE1	inhibitor of WEE1
YK 4-279	-0.0500346	-0.0704802	both HER2+ and HER2- cells	2.05449e-07	9.24522e-05	DHX9;ERG;ETV1	inhibitor of RNA helicase A
BMS-754807	-0.0926144	-0.104783	both HER2+ and HER2- cells	2.5444e-07	0.000114498	IGF1R	inhibitor of insulin-like growth factor 1 receptor and insulin receptor
cytarabine hydrochloride	-0.0697986	-0.0849847	both HER2+ and HER2- cells	2.61638e-07	0.000117737		inducer of DNA damage
phloretin	0.0568627	-0.0515137	HER2- specific	1.69027e-06	0.000760623	SLC5A1	natural product; inhibitor of glucose uptake
PF-3758309	0.054527	-0.059587	HER2- specific	6.87567e-07	0.000309405	PAK4	inhibitor of PAK4
etoposide	0.0543683	-0.0473042	HER2- specific	6.21627e-07	0.000279732	TOP2A	inhibitor of topoisomerase I or II
gemcitabine	0.0533672	-0.0538149	HER2- specific	7.5843e-08	3.41294e-05	CMPK1;RRM1;TYMS	inhibitor of DNA replication
tamoxifen	-0.172456	-0.147113	both HER2+ and HER2- cells	3.68309e-07	0.000165739	ESR1;ESR2	modulator of estrogen receptors
doxorubicin	0.0516053	-0.0375585	HER2- specific	1.148e-07	5.16602e-05	TOP2A	inhibitor of topoisomerase I or II
CAY10618	0.0500264	-0.0493489	HER2- specific	8.58282e-08	3.86227e-05	NAMPT	inhibitor of nicotinamide phosphoribosyltransferase
BMS-195614	0.0499451	-0.0359166	HER2- specific	4.13e-06	0.0018585	RARA;RARB;RARG	antagonist of retinoic acid receptors
CHM-1	0.0497497	-0.0545209	HER2- specific	5.7486e-08	2.58687e-05		inhibitor of tubulin polymerization
BRD-K70511574	0.0486958	-0.0543825	HER2- specific	4.49669e-07	0.000202351	PLK1	inhibitor of polo-like kinase 1 (PLK1)
Ki8751	0.0484191	-0.0464171	HER2- specific	4.08498e-08	1.83824e-05	KDR;KIT;PDGFRA	inhibitor of VEGFRs
neratinib	-0.150771	-0.128338	both HER2+ and HER2- cells	6.00672e-07	0.000270303	EGFR;ERBB2	inhibitor of EGFR and HER2
axitinib	0.0473449	-0.046883	HER2- specific	3.29792e-07	0.000148406	FLT1;FLT3;KDR;KIT;PDGFRA;PDGFRB	inhibitor of VEGFRs
vincristine	0.047292	-0.0577009	HER2- specific	3.76864e-07	0.000169589		inhibitor of mictrotubule assembly
BMS-536924	0.0469339	-0.0413042	HER2- specific	1.64887e-08	7.41991e-06	IGF1R;INSR	inhibitor of IGF1R and INSR
NSC95397	-0.0347833	-0.0501607	both HER2+ and HER2- cells	7.361e-07	0.000331245	CDC25A;CDC25B;CDC25C	inhibitor of cell division cycle 25 phosphatase (CDC25)
SB-225002	0.0456317	-0.0460244	HER2- specific	1.21144e-06	0.000545149	CXCR2	inhibitor of chemokine receptor 2
FQI-2	0.0453754	-0.0535137	HER2- specific	7.24966e-07	0.000326235		inhibitor of LSF1-mediated transcription
CD-437	-0.0592757	-0.0787569	both HER2+ and HER2- cells	1.20717e-06	0.000543228	RARG	agonist of retinoid acid receptors
sorafenib	0.0452574	-0.0491679	HER2- specific	1.36865e-06	0.000615891	BRAF;FLT3;KDR;RAF1	inhibitor of BRAF, CRAF, and VEGFR2
ML311	0.0444598	-0.0606409	HER2- specific	2.77148e-07	0.000124716	MCL1	inhibitor of MCL1
olaparib	0.044057	-0.0480264	HER2- specific	3.90592e-07	0.000175767	PARP1;PARP2	inhibitor of poly (ADP-ribose) polymerase 1 and 2
alisertib	-0.0576277	-0.0725249	both HER2+ and HER2- cells	1.51865e-06	0.000683394	AURKA;AURKB	inhibitor of aurora kinases A and B
ceranib-2	-0.0542462	-0.0716439	both HER2+ and HER2- cells	1.55619e-06	0.000700284	ACER1;ACER2;ACER3;ASAH1;ASAH2;ASAH2B	inhibitor of ceramidase activity
tigecycline	0.0434914	-0.0423174	HER2- specific	9.05721e-06	0.00407574		analog of tetracycline
mitomycin	-0.0683906	-0.0848505	both HER2+ and HER2- cells	1.76218e-06	0.00079298		DNA crosslinker
isoevodiamine	-0.0536439	-0.0666714	both HER2+ and HER2- cells	1.77136e-06	0.000797113		natural product
BRD1835	-0.0590722	-0.0754791	both HER2+ and HER2- cells	1.78835e-06	0.000804756	EZH2	product of diversity oriented synthesis; screening hit
MGCD-265	-0.0646389	-0.0805392	both HER2+ and HER2- cells	1.83384e-06	0.000825229	FLT1;FLT3;KDR;MET	inhibitor of c-MET and VEGFRs
BRD-K51490254	-0.0450458	-0.0597803	both HER2+ and HER2- cells	1.8562e-06	0.000835292	HDAC6;HDAC8	inhibitor of HDAC6 and HDAC8
cediranib	0.0421078	-0.0415402	HER2- specific	1.95335e-06	0.000879006	FLT1;FLT4;KDR	inhibitor of VEGFRs
MG-132	0.0410092	-0.0462177	HER2- specific	1.34252e-06	0.000604134	PSMB1;PSMB2;PSMB5;PSMD1;PSMD2	inhibitor of the proteosome
tivantinib	-0.0803052	-0.0971475	both HER2+ and HER2- cells	2.17555e-06	0.000978996	MET	inhibitor of MET; inhibitor of microtubule assembly
topotecan	0.0405493	-0.0590539	HER2- specific	2.1868e-06	0.000984061	TOP1	inhibitor of topoisomerase I or II
nakiterpiosin	-0.0441017	-0.0671882	both HER2+ and HER2- cells	2.32829e-06	0.00104773		natural product; inhibitor of microtubule assembly
GW-843682X	-0.0555158	-0.0739898	both HER2+ and HER2- cells	2.54295e-06	0.00114433	PLK1;PLK3	inhibitor of PLK1 and PLK3
KX2-391	-0.0474466	-0.0701241	both HER2+ and HER2- cells	2.5604e-06	0.00115218	SRC	peptide mimetic; inhibitor of SRC activity in cells
MI-1	-0.143361	-0.130846	both HER2+ and HER2- cells	2.57796e-06	0.00116008	MEN1	binder of menin; inhibitor of menin-MLL fusion protein
NVP-TAE684	-0.0811068	-0.0931414	both HER2+ and HER2- cells	2.88004e-06	0.00129602	ALK	inhibitor of ALK and ALK-NPM fusion protein
lomeguatrib	0.0353164	-0.0510966	HER2- specific	6.8368e-08	3.07656e-05	MGMT	inhibitor of methylguanine-DNA methyltransferase
BRD1812	-0.0772452	-0.0860122	both HER2+ and HER2- cells	3.54112e-06	0.0015935		screening hit
BRD-K48334597	-0.0446714	-0.0690132	both HER2+ and HER2- cells	3.54113e-06	0.00159351		product of diversity oriented synthesis
epigallocatechin-3-monogallate	-0.0589339	-0.0736419	both HER2+ and HER2- cells	3.5561e-06	0.00160024		natural product
marinopyrrole A	-0.0804395	-0.0933001	both HER2+ and HER2- cells	3.66253e-06	0.00164814	MCL1	natural product; putative inhibitor of MCL1
BCL-LZH-4	-0.105648	-0.0809502	both HER2+ and HER2- cells	3.86186e-06	0.00173784	BCL2;BCL2L1;MCL1	inhibitor of BCL2, BCL-xL, and MCL1
NPC-26	-0.0540387	-0.0683459	both HER2+ and HER2- cells	3.91741e-06	0.00176283		induces cell death through mitochondrial-dependent mechanism
BRD-K96970199	-0.0774446	-0.0633021	both HER2+ and HER2- cells	4.08868e-06	0.0018399		product of diversity oriented synthesis
PF-573228	0.0325209	-0.0538942	HER2- specific	2.98217e-06	0.00134198	PTK2	inhibitor of focal adhesion kinase
erlotinib	-0.0677396	-0.0522869	both HER2+ and HER2- cells	4.2033e-06	0.00189149	EGFR;ERBB2	inhibitor of EGFR and HER2
BRD-K35604418	-0.0629257	-0.0782279	both HER2+ and HER2- cells	5.4279e-06	0.00244255	MCL1	inhibitor of MCL1
nelarabine	-0.0847691	-0.0722116	both HER2+ and HER2- cells	5.86666e-06	0.00264	POLA1	deoxyguanosine analog; inhibitor of DNA synthesis
CR-1-31B	-0.0447731	-0.0703296	both HER2+ and HER2- cells	6.28215e-06	0.00282697	EIF4A2;EIF4E;EIF4G1	silvestrol analog; inhibits translation by modulating the eIF4F complex
BRD-K66532283	-0.034767	-0.0565982	both HER2+ and HER2- cells	6.96711e-06	0.0031352	HDAC1;HDAC2	inhibitor of HDAC1 and HDAC2
Merck60	-0.0631577	-0.0741282	both HER2+ and HER2- cells	7.16383e-06	0.00322372	HDAC1;HDAC2	inhibitor of HDAC1 and HDAC2
RITA	-0.168557	-0.155874	both HER2+ and HER2- cells	7.29992e-06	0.00328496	MDM2;TP53	inhibitor of p53-MDM2 interaction
B02	-0.0469664	-0.0595036	both HER2+ and HER2- cells	7.51175e-06	0.00338029	RAD51	inhibitor of RAD51
nintedanib	0.0230885	-0.052822	HER2- specific	2.17368e-06	0.000978156	FGFR1;FGFR2;FGFR3;FLT1;FLT3;KDR;PDGFRA;PDGFRB	inhibitor of c-KIT, VEGFRs, PDGFRs, and FGFRs
saracatinib	-0.0625758	-0.0496623	both HER2+ and HER2- cells	9.66271e-06	0.00434822	ABL1;SRC	inhibitor of SRC and ABL1
GMX-1778	-0.0529563	-0.0674771	both HER2+ and HER2- cells	1.02241e-05	0.00460084	NAMPT	inhibitor of nicotinamide phosphoribosyltransferase
BRD-K51831558	-0.0440651	-0.063766	both HER2+ and HER2- cells	1.02653e-05	0.0046194	EZH2	inhibitor of enhancer of zeste polycomb repressive complex 2 subunit
BIX-01294	-0.0695748	-0.0801994	both HER2+ and HER2- cells	1.29301e-05	0.00581856	EHMT2	inhibitor of G9a histone methyltransferase
indisulam	-0.102222	-0.115648	both HER2+ and HER2- cells	1.65186e-05	0.00743338	CA9	inhibitor of carbonic anhydrase isoform IX
RG-108	-0.048468	-0.0623662	both HER2+ and HER2- cells	1.90573e-05	0.00857578	DNMT1	inhibitor of DNA methyltransferase
BRD-K34222889	-0.0871292	-0.101225	both HER2+ and HER2- cells	1.96629e-05	0.00884832		analog of the natural product piperlongumine
SZ4TA2	-0.053001	-0.0660814	both HER2+ and HER2- cells	2.01923e-05	0.00908652	BCL2L1	inhibitor of BCL-xL
SCH-79797	-0.0776439	-0.090586	both HER2+ and HER2- cells	2.2361e-05	0.0100625	F2R	antagonist of proteinase-activated receptor 1 (PAR1)
necrosulfonamide	-0.0850702	-0.0977233	both HER2+ and HER2- cells	2.23783e-05	0.0100703		inhibitor of downstream signaling of RIP3 associated with MLKL
BRD-K09587429	-0.120297	-0.108429	both HER2+ and HER2- cells	2.29057e-05	0.0103076		product of diversity oriented synthesis
SR-II-138A	-0.0593001	-0.0776399	both HER2+ and HER2- cells	2.47312e-05	0.011129	EIF4A2;EIF4E;EIF4G1	silvestrol analog; inhibits translation by modulating the eIF4F complex
AM-580	0.0636297	0.0515137	do not work on both HER2+ and HER2- cells	2.49424e-05	0.0112241	RARA	agonist of retinoic acid receptor alpha
vandetanib	-0.0518942	-0.0395748	both HER2+ and HER2- cells	2.82146e-05	0.0126966	EGFR;KDR	inhibitor of VEGFR2 and EGFR
silmitasertib	0.0957681	0.0797213	do not work on both HER2+ and HER2- cells	2.93182e-05	0.0131932	CSNK2A1;CSNK2A2	inhibitor of casein kinase 2
triptolide	-0.0543764	-0.0697111	both HER2+ and HER2- cells	3.01611e-05	0.0135725		natural product; inhibitor of RNA polymerase II
PI-103	0.0417497	-0.0388118	HER2- specific	3.04627e-05	0.0137082	MTOR;PIK3CA;PIK3CB;PIK3CD;PIK3CG;PRKDC	inhibitor of DNA-PK
GDC-0941	-0.140761	-0.130297	both HER2+ and HER2- cells	3.13129e-05	0.0140908	PIK3CA;PIK3CB;PIK3CD;PIK3CG	inhibitor of PI3K
BRD-K92856060	-0.0513204	-0.0597436	both HER2+ and HER2- cells	3.30816e-05	0.0148867		screening hit
TW-37	-0.0717152	-0.0823764	both HER2+ and HER2- cells	3.39751e-05	0.0152888	BCL2;BCL2L1	inhibitor of BCL2 and BCL-xL
HC-067047	0.0527202	0.0436439	do not work on both HER2+ and HER2- cells	3.39752e-05	0.0152888	TRPV4	inhibitor of cation channel TRPV4
SKI-II	-0.0509949	-0.0629766	both HER2+ and HER2- cells	3.47594e-05	0.0156417	SPHK1	inhibitor of sphingosine kinase 1
AZD8055	-0.0449115	-0.0659776		3.66564e-05	0.0164954	MTOR	inhibitor of mTOR
decitabine	-0.091764	-0.103139	both HER2+ and HER2- cells	3.71317e-05	0.0167093	DNMT1	inhibitor of DNA methyltransferase
Compound 7d-cis	-0.0671089	-0.0756602	both HER2+ and HER2- cells	3.74709e-05	0.0168619	XPO1	inhibitor of CRM1-mediated nucleocytoplasmic transport
UNC0321	-0.109082	-0.0987894	both HER2+ and HER2- cells	4.17441e-05	0.0187849	EHMT2	inhibitor of G9a histone methyltransferase
cucurbitacin I	-0.0394181	-0.0503642		4.22819e-05	0.0190268		natural product; modulator of NFKB1 and STAT3 signaling
barasertib	-0.0843296	-0.0970844	both HER2+ and HER2- cells	4.6234e-05	0.0208053	AURKB	inhibitor of aurora kinase B
BRD-K61166597	-0.0721953	-0.0852655	both HER2+ and HER2- cells	4.66166e-05	0.0209775		inhibitor of HDAC1 and HDAC2
ML162	0.0785025	0.0702035	do not work on both HER2+ and HER2- cells	4.93057e-05	0.0221875		selectively kills engineered cells expressing mutant HRAS
ELCPK	-0.0414283	-0.054234		5.09891e-05	0.0229451		screening hit
SNS-032	0.0615504	0.0508688	do not work on both HER2+ and HER2- cells	5.1294e-05	0.0230823	CDK16;CDK17;CDK2;CDK7;CDK9;CDKL5	inhibitor of cyclin-dependent kinases
OSI-930	-0.0968464	-0.109302	both HER2+ and HER2- cells	5.94149e-05	0.0267367	KDR;KIT	inhibitor of c-KIT and VEGFR2
SID 26681509	0.0279145	-0.0489522	HER2- specific	6.07469e-05	0.0273361	CTSL1	inhibitor of cathepsin L
VAF-347	-0.0628769	-0.0488484	both HER2+ and HER2- cells	6.35896e-05	0.0286153	AHR	inhibitor of aryl hydrocarbon receptor
bardoxolone methyl	-0.0479186	-0.0641546		6.8996e-05	0.0310482		electrophilic inducer of the NFE2L2-KEAP1 pathway
AT13387	-0.091296	-0.107054	both HER2+ and HER2- cells	7.00666e-05	0.03153	HSP90AA1	inhibitor of HSP90
dinaciclib	-0.049355	-0.0712737	both HER2+ and HER2- cells	7.16757e-05	0.0322541	CDK1;CDK2;CDK5;CDK9	inhibitor of cyclin-dependent kinases
C6-ceramide	-0.0858678	-0.102846	both HER2+ and HER2- cells	7.67156e-05	0.034522	MAPK1;PPP2CA;UGCG	inhibitor of glucosylceramide synthase; activator of MAP kinase (ERK); stimulator of protein phosphatase 2A
KU-55933	0.078649	0.0678372	do not work on both HER2+ and HER2- cells	8.32905e-05	0.0374807	ATM	inhibitor of ataxia telangiectasia mutated (ATM)
PRL-3 inhibitor I	0.049823	0.0316928	do not work on both HER2+ and HER2- cells	8.44471e-05	0.0380012	PTP4A3	inhibitor of phosphatase of regenerating liver-3 (PRL3)
SNX-2112	-0.07388	-0.0870437	both HER2+ and HER2- cells	8.54945e-05	0.0384725	HSP90AA1;HSP90B1	inhibitor of HSP90alpha and HSP90beta
Mdivi-1	0.0774201	0.0672126	do not work on both HER2+ and HER2- cells	8.84553e-05	0.0398049	DNM1	inhibitor of dynamin 1; inhibitor of mitrochondrial division inhibitor
BIBR-1532	-0.0638454	-0.0738332	both HER2+ and HER2- cells	9.35835e-05	0.0421126	TERT	inhibitor of telomerase reverse transcriptase
austocystin D	-0.154751	-0.143723	both HER2+ and HER2- cells	9.65989e-05	0.0434695		natural product; inducer of DNA damage
BRD-K86535717	-0.0764883	-0.0645717	both HER2+ and HER2- cells	9.96341e-05	0.0448353		product of diversity oriented synthesis
BRD-K28456706	-0.103626	-0.112568	both HER2+ and HER2- cells	0.000107737	0.0484815	HNF4A	inhibitor of hepatocyte nuclear factor 4 alpha
AC55649	-0.0732411	-0.0832614	both HER2+ and HER2- cells	0.000117458	0.0528562	RARB	agonist of retinoid acid receptors
ABT-199	-0.107487	-0.116983	both HER2+ and HER2- cells	0.000120335	0.0541508	BCL2	inhibitor of BCL2
ML006	-0.0421689	-0.0558657		0.000134124	0.0603556	S1PR3	agonist of sphingosine 1-phosphate receptor 3
BRD-K02492147	-0.0423927	-0.0579613		0.000137772	0.0619975		product of diversity oriented synthesis
KU-60019	-0.0778637	-0.0912777	both HER2+ and HER2- cells	0.000142414	0.0640862	ATM	inhibitor of ataxia telangiectasia mutated (ATM)
pyrazolanthrone	0.0411475	-0.0343296	HER2- specific	0.000142816	0.064267	MAPK10;MAPK8;MAPK9	inhibitor of Jun N-terminal kinase (JNK) 1/2/3
CI-976	0.0882035	0.0746816	do not work on both HER2+ and HER2- cells	0.00014648	0.0659161	ACAT1	inhibitor of acetyl-CoA acetyltransferase I
SB-743921	-0.0882035	-0.0996643	both HER2+ and HER2- cells	0.000146583	0.0659623	KIF11	inhibitor of kinesin 11
JW-74	-0.0618962	-0.0711577	both HER2+ and HER2- cells	0.000148763	0.0669432		inhibitor of WNT signaling
ML083	-0.0488342	0.0408281	HER2+ specific	0.0001544	0.0694801	PKM	activator of muscle pyruvate kinase
GANT-61	-0.0956663	-0.0804049	both HER2+ and HER2- cells	0.000157128	0.0707076		inhibitor of hedgehog signaling pathway
cerulenin	-0.10376	-0.115129	both HER2+ and HER2- cells	0.000157239	0.0707575	FASN;HMGCS1	inhibitor of fatty acid synthase; inhibitor of HMG-CoA synthase
piperlongumine	-0.106283	-0.115465	both HER2+ and HER2- cells	0.000158787	0.0714543		natural product; modulator of ROS levels
BRD-K97651142	-0.0689115	-0.0816948	both HER2+ and HER2- cells	0.000168738	0.075932		aphrocallistin derivative
I-BET151	-0.0984781	-0.108224	both HER2+ and HER2- cells	0.00017075	0.0768373	BRD2;BRD3;BRD4	inhibitor of bromodomain (BRD) and extra-C terminal domain (BET) proteins
avrainvillamide	-0.126429	-0.137674	both HER2+ and HER2- cells	0.000174112	0.0783504	NPM1	natural product; inhibitor of nucleophosmin
968	0.11292	0.0941302	do not work on both HER2+ and HER2- cells	0.000179522	0.0807851	GLS	inhibitor of glutaminase
trifluoperazine	-0.140045	-0.130555	both HER2+ and HER2- cells	0.000186249	0.0838121	DRD2	antagonist of dopamine receptor D2
GSK525762A	-0.0666734	-0.0766877	both HER2+ and HER2- cells	0.000192278	0.0865253	BRD2;BRD3;BRD4	inhibitor of bromodomain (BRD) and extra-C terminal domain (BET) proteins
bleomycin A2	0.0792513	0.070409	do not work on both HER2+ and HER2- cells	0.000214268	0.0964205		inducer of DNA damage
methylstat	-0.0806144	-0.0909522	both HER2+ and HER2- cells	0.000224661	0.101097	KDM3A;KDM4A;KDM4B;KDM4C;KDM4D	inhibitor of lysine specific demethylases
BRD-A02303741	0.0970905	0.0877111	do not work on both HER2+ and HER2- cells	0.000227138	0.102212	DOT1L	inhibitor of histone methyltransferases
ETP-46464	-0.0691272	-0.0772492	both HER2+ and HER2- cells	0.000303306	0.136488	ATM;ATR	inhibitor of serine/threonine-protein kinase ATR
brefeldin A	-0.0977416	-0.107294	both HER2+ and HER2- cells	0.000386468	0.17391	ARF1	modulator of ADP-ribosylation factor 1; inhibitor of protein translocation from ER to Golgi
COL-3	-0.0730254	-0.0820041	both HER2+ and HER2- cells	0.000417798	0.188009		analog of tetracycline
AGK-2	-0.0867386	-0.075939	both HER2+ and HER2- cells	0.000453564	0.204104	SIRT2	inhibitor of sirtuin
AZ-3146	-0.0642767	-0.07294	both HER2+ and HER2- cells	0.000480436	0.216196	TTK	inhibitor of TTK protein kinase
sotrastaurin	-0.0929156	-0.101921	both HER2+ and HER2- cells	0.000557482	0.250867	PRKCB	inhibitor of protein kinase C beta
HLI 373	-0.0910763	-0.0993774	both HER2+ and HER2- cells	0.000558563	0.251353	MDM2	inhibitor of MDM2
PRIMA-1-Met	-0.0395849	-0.0500814		0.000573916	0.258262	TP53	re-activator of the pro-apoptotic activity of mutant p53
tipifarnib-P2	-0.076411	-0.0840753	both HER2+ and HER2- cells	0.000613636	0.276136	FNTA	inhibitor of farnesyltransferase
vorapaxar	0.0544863	0.0452716	do not work on both HER2+ and HER2- cells	0.00061403	0.276314	F2R	antagonist of proteinase-activated receptor 1 (PAR1)
KU-0063794	-0.0958291	-0.106059	both HER2+ and HER2- cells	0.000628776	0.282949	MTOR	inhibitor of mTOR
SJ-172550	0.104142	0.122358	do not work on both HER2+ and HER2- cells	0.000631602	0.284221	MDM2;TP53	inhibitor of p53-MDM2 interaction
tretinoin	-0.0985432	-0.111538	both HER2+ and HER2- cells	0.000639335	0.287701	RARA;RARB;RARG	agonist of retinoid acid receptors
BMS-345541	-0.0671048	-0.0745778	both HER2+ and HER2- cells	0.000645912	0.290661	IKBKB	inhibitor of IKK-2
IU1	-0.0348647	-0.0495422		0.000688045	0.30962	USP14	inhibitor of the deubiquitinase activity of USP14
valdecoxib	-0.106852	-0.114332	both HER2+ and HER2- cells	0.000696859	0.313587	PTGS2	inhibitor of cyclooxygenase-2 (COX2)
O-6-benzylguanine	0.116582	0.107638	do not work on both HER2+ and HER2- cells	0.000784516	0.353032	MGMT	inhibitor of O(6)-alkylguanine DNA alkyltransferases
BMS-270394	-0.0660224	-0.076002	both HER2+ and HER2- cells	0.000844453	0.380004	RARG	antagonist of retinoic acid receptor gamma
tandutinib	0.0576155	0.0490336	do not work on both HER2+ and HER2- cells	0.000858337	0.386252	FLT3;KIT	inhibitor of c-KIT and VEGFR3
BRD-K11533227	-0.0555972	-0.0653367	both HER2+ and HER2- cells	0.000872979	0.39284	HDAC1;HDAC2	inhibitor of HDAC1 and HDAC2
StemRegenin 1	-0.101994	-0.112075	both HER2+ and HER2- cells	0.000899017	0.404558	AHR	inhibitor of aryl hydrocarbon receptor
ABT-737	-0.106303	-0.114527	both HER2+ and HER2- cells	0.000909749	0.409387	BCL2;BCL2L1;BCL2L2	inhibitor of BCL2, BCL-xL, and BCL-W
ciclopirox	-0.116203	-0.123624	both HER2+ and HER2- cells	0.000964004	0.433802	RRM1	substituted pyridone antimycotic; inhibitor of the iron-dependent enzyme ribonucleotide reductase
AA-COCF3	-0.0648342	-0.0706958	both HER2+ and HER2- cells	0.00100431	0.451938	FAAH;PLA2G4A;PLA2G4B;PLA2G4C;PLA2G4D	inhibitor of cytosolic phospholipase A2; inhibitor of fatty acid amide hydrolase
linsitinib	-0.103797	-0.111091	both HER2+ and HER2- cells	0.00101619	0.457287	IGF1R;INSR	inhibitor of insulin-like growth factor 1 receptor and insulin receptor
BRD-K96431673	-0.085237	-0.0765778	both HER2+ and HER2- cells	0.00105786	0.476037		product of diversity oriented synthesis
erismodegib	-0.0404069	-0.0478596		0.00106638	0.479871		screening hit
CIL70	0.0537294	0.0467508	do not work on both HER2+ and HER2- cells	0.00107629	0.48433		screening hit
BRD-K27224038	-0.0304374	0.0489379	HER2+ specific	0.00134531	0.605392		product of diversity oriented synthesis
PF-750	-0.116362	-0.127585	both HER2+ and HER2- cells	0.00147642	0.66439	FAAH	inhibitor of fatty acid amide hydrolase
LRRK2-IN-1	-0.119772	-0.123845	both HER2+ and HER2- cells	0.00160381	0.721713	DCLK1;LRRK2	inhibitor of leucine-rich repeat kinase 2; inhibitor of doublecortin-like kinase
tacrolimus	-0.0356053	-0.043941		0.00172478	0.776151	PPP3CA;PPP3CB;PPP3CC;PPP3R1;PPP3R2	inhibitor of calcineurin
BRD-K88742110	-0.0818067	-0.0862543	both HER2+ and HER2- cells	0.00212857	0.957859	HDAC8	inhibitor of HDAC8
entinostat	-0.111259	-0.120238	both HER2+ and HER2- cells	0.00214855	0.966849	HDAC1;HDAC2;HDAC3;HDAC6;HDAC8	inhibitor of HDAC1, HDAC2, HDAC3, HDAC6, and HDAC8
isonicotinohydroxamic acid	0.0691923	0.0621913	do not work on both HER2+ and HER2- cells	0.00222243	1.0001	HDAC6	inhibitor of HDAC6
ISOX	-0.101298	-0.108922	both HER2+ and HER2- cells	0.00242302	1.09036	HDAC6	inhibitor of HDAC6
fulvestrant	-0.113766	-0.105681	both HER2+ and HER2- cells	0.00250405	1.12682	ESR1;GPER1	antagonist of the estrogen receptor
PYR-41	-0.0452859	-0.0524964		0.00252142	1.13464	UBA1	inhibitor of ubiquitin-activating enzyme in cells
PL-DI	-0.118466	-0.125341	both HER2+ and HER2- cells	0.00256385	1.15373		dimer of piperlongumine; inducer of ROS
BRD8899	-0.0472146	-0.053296		0.00279554	1.258	STK33	inhibitor of serine/threonine kinasase STK33
PX-12	-0.11587	-0.124991	both HER2+ and HER2- cells	0.00291925	1.31366	TXN	inhibitor of thioredoxin-1
BRD-K04800985	-0.116155	-0.108144	both HER2+ and HER2- cells	0.00305139	1.37312		product of diversity oriented synthesis
oligomycin A	-0.0948077	-0.100977	both HER2+ and HER2- cells	0.00306351	1.37858	ATP5L2	inhibitor of mitochondrial ATP synthase
blebbistatin	0.0438535	-0.047762	HER2- specific	0.00330418	1.48688	MYH1;MYH2	inhibitor of myosin II ATPases
darinaparsin	-0.0741282	-0.0825656	both HER2+ and HER2- cells	0.00352629	1.58683		inducer of ROS
serdemetan	-0.119276	-0.126161	both HER2+ and HER2- cells	0.00377867	1.7004	MDM2	inhibitor of MDM2
NVP-BEZ235	-0.114295	-0.122356	both HER2+ and HER2- cells	0.00409906	1.84458	MTOR;PIK3CA;PIK3CB;PIK3CD;PIK3CG	inhibitor of PI3K
BRD-K26531177	-0.116675	-0.128024	both HER2+ and HER2- cells	0.00426248	1.91811		analog of the natural product piperlongumine
NSC23766	-0.097591	-0.104328	both HER2+ and HER2- cells	0.00443176	1.99429	RAC1;TIAM1;TRIO	inhibitor of RAC1-GEF interaction; prevents Rac1 activation by Rac-specific guanine nucleotide exchange factors (GEFs) TrioN and Tiam1
gossypol	-0.101591	-0.112041	both HER2+ and HER2- cells	0.00473954	2.13279	BCL2;BCL2L1;LDHA;LDHB;LDHC	inhibitor of lactate dehydrogenase; inhibitor of BCL2 family members
BRD-K78574327	-0.0539898	-0.0604191	both HER2+ and HER2- cells	0.00522205	2.34992		product of diversity oriented synthesis
SMER-3	-0.0940468	-0.100102	both HER2+ and HER2- cells	0.00528432	2.37794	CUL1;SKP1	inhibitor of E3-ubiquitin ligase
navitoclax	-0.102108	-0.110887	both HER2+ and HER2- cells	0.00532715	2.39722	BCL2;BCL2L1;BCL2L2	inhibitor of BCL2, BCL-xL, and BCL-W
salermide	-0.095943	-0.102293	both HER2+ and HER2- cells	0.00552235	2.48506	SIRT1;SIRT2	inhibitor of sirtuin
EX-527	-0.0485941	-0.0543764		0.0057762	2.59929	SIRT1	inhibitor of sirtuin 1
ML312	-0.0394262	-0.0533835		0.00601489	2.7067	SCARB1	inhibitor of scavenger receptor class B, member 1 (SCARB1)-mediated lipid uptake
cyanoquinoline 11	-0.0812696	-0.0892859	both HER2+ and HER2- cells	0.00613102	2.75896	MAP3K8	inhibitor of MAP3K8; inhibitor of phosphorylated EGFR in cells
UNC0638	-0.0694527	-0.0757213	both HER2+ and HER2- cells	0.006299	2.83455	EHMT1;EHMT2	inhibitor of EHMT2 and GLP methyltransferase
tanespimycin	-0.0922116	-0.102635	both HER2+ and HER2- cells	0.00688564	3.09854	HSP90AA1	inhibitor of HSP90
NSC48300	0.0269461	-0.0389949	HER2- specific	0.00701677	3.15755	TASP1	inhibitor of threonine endopeptidase taspase 1
ifosfamide	0.0718006	0.0652309	do not work on both HER2+ and HER2- cells	0.00724032	3.25814		DNA alkylator
QS-11	0.10516	0.0984741	do not work on both HER2+ and HER2- cells	0.00725923	3.26666	ARFGAP1	inhibitor of GTPase activating protein of ARF 1 (ARFGAP1)
JW-480	0.0587589	0.0536602	do not work on both HER2+ and HER2- cells	0.00812407	3.65583	NCEH1	inhibitor of serine hydrolase enzyme NCEH
BRD8958	-0.0606104	-0.0554588	both HER2+ and HER2- cells	0.00828892	3.73001	EP300	inhibitor of E1A binding protein p300
tosedostat	-0.113432	-0.119365	both HER2+ and HER2- cells	0.0094762	4.26429	ANPEP;LAP3;NPEPPS	inhibitor of leucine aminopeptidase 3 (LAP), puromycin-sensitive aminopeptidase (PuSA), and aminopeptidase N
BRD-K42260513	0.080708	0.0763357	do not work on both HER2+ and HER2- cells	0.00966534	4.3494	EZH2	inhibitor of enhancer of zeste polycomb repressive complex 2 subunit
Bax channel blocker	-0.117648	-0.125837	both HER2+ and HER2- cells	0.00968493	4.35822	BAX	inhibitor of BAX-mediated mitochondrial cytochrome c release
temsirolimus	-0.0771801	-0.0858739	both HER2+ and HER2- cells	0.0112644	5.06896	MTOR	inhibitor of mTOR
QW-BI-011	-0.0867101	-0.0940366	both HER2+ and HER2- cells	0.0116514	5.24312	EHMT2	inhibitor of G9a histone methyltransferase
NVP-ADW742	-0.127837	-0.134863	both HER2+ and HER2- cells	0.0117441	5.28486	IGF1R	inhibitor of insulin-like growth factor 1 receptor
NSC19630	-0.140777	-0.147198	both HER2+ and HER2- cells	0.0118083	5.31373	WRN	inhibitor of Werner syndrome helicase activity
OSI-027	-0.0699044	-0.0756826	both HER2+ and HER2- cells	0.0126897	5.71035	MTOR	inhibitor of mTOR
hyperforin	-0.0445168	-0.0545148		0.0131261	5.90676	TRPC6	agonist of calcium-permeable ion channels
birinapant	0.117302	0.112692	do not work on both HER2+ and HER2- cells	0.0134769	6.06461	DIABLO;XIAP	SMAC mimetic; inhibitor of inhibitor of apoptosis proteins (IAPs)
selumetinib	0.0605005	0.0700855	do not work on both HER2+ and HER2- cells	0.0135098	6.07941	MAP2K1;MAP2K2	inhibitor of MEK1 and MEK2
SB-431542	-0.155003	-0.148057	both HER2+ and HER2- cells	0.0140322	6.3145	TGFBR1	inhibitor of the transforming growth factor beta type 1 receptor
belinostat	-0.14743	-0.155461	both HER2+ and HER2- cells	0.0144322	6.49447	HDAC1;HDAC2;HDAC3;HDAC6;HDAC8	inhibitor of HDAC1, HDAC2, HDAC3, HDAC6, and HDAC8
linifanib	-0.107211	-0.113542	both HER2+ and HER2- cells	0.0144601	6.50704	FLT1;FLT3;KDR	inhibitor of VEGFRs
BRD-A05715709	0.0654201	0.0698372	do not work on both HER2+ and HER2- cells	0.0153875	6.92436	IDH1	putative inhibitor of IDH1 R132H
BRD6340	-0.0682482	-0.0712146	both HER2+ and HER2- cells	0.0158288	7.12294		screening hit
BRD-M00053801	-0.102262	-0.107359	both HER2+ and HER2- cells	0.0158667	7.13999	BCL2	inhibitor of BCL2
BRD-K90370028	-0.114437	-0.117414	both HER2+ and HER2- cells	0.0171388	7.71244		screening hit
cimetidine	-0.0788769	-0.0859939	both HER2+ and HER2- cells	0.0184128	8.28577	HRH2	inhibitor of histidine receptor H2
DBeQ	-0.0645005	-0.0740773	both HER2+ and HER2- cells	0.018947	8.52613	VCP	inhibitor of p97 in cells
BRD5468	-0.0951617	-0.0908362	both HER2+ and HER2- cells	0.0213195	9.59377		inducer of ROS
myricetin	-0.0436256	-0.0506796		0.0215664	9.7049		flavonoid antioxidant
BRD-K99006945	0.11965	0.128309	do not work on both HER2+ and HER2- cells	0.022435	10.0958		screening hit
sirolimus	-0.14767	-0.150985	both HER2+ and HER2- cells	0.0226206	10.1793	MTOR	inhibitor of mTOR
GW-405833	-0.103276	-0.108112	both HER2+ and HER2- cells	0.0230063	10.3528	CNR2	partial agonist of cannabinoid receptor 2
fingolimod	-0.138922	-0.144655	both HER2+ and HER2- cells	0.0240666	10.8299	S1PR1	inhibitor of sphingosine 1-phosphate receptor
Compound 1541A	-0.038413	-0.0468993		0.0249878	11.2445	CASP3;CASP6;CASP7	activators of executioner procaspases 3, 6, and 7
purmorphamine	-0.0838291	-0.0900142	both HER2+ and HER2- cells	0.0255574	11.5008	SMO	activator of smoothened receptor
VU0155056	-0.0394222	-0.0459715		0.0276527	12.4437	PLD1;PLD2	inhibitor of phospholipase D1/D2
apicidin	-0.130185	-0.135811	both HER2+ and HER2- cells	0.029632	13.3344	HDAC1;HDAC2;HDAC3;HDAC6;HDAC8	inhibitor of HDAC1, HDAC2, HDAC3, HDAC6, and HDAC8
BRD-K41597374	-0.134315	-0.139424	both HER2+ and HER2- cells	0.0302252	13.6013		product of diversity oriented synthesis
palmostatin B	0.0884395	0.080706	do not work on both HER2+ and HER2- cells	0.0305055	13.7275	LYPLA1	inhibitor of acyl-protein thioesterase 1
CAY10594	-0.0610092	-0.0519797	both HER2+ and HER2- cells	0.031511	14.1799	PLD2	inhibitor of phospholipase D2
ML050	-0.111162	-0.117066	both HER2+ and HER2- cells	0.0334186	15.0384	GPER1	antagonist of GPR30
BRD-K64610608	-0.0634262	-0.0577355	both HER2+ and HER2- cells	0.0346698	15.6014		product of diversity oriented synthesis; screening hit
BRD-K80183349	-0.126397	-0.132486	both HER2+ and HER2- cells	0.0362393	16.3077	HDAC1;HDAC2	inhibitor of HDAC1 and HDAC2
avicin D	0.129929	0.125744	do not work on both HER2+ and HER2- cells	0.0373083	16.7887		natural product
tamatinib	0.114112	0.109707	do not work on both HER2+ and HER2- cells	0.0384694	17.3112	SYK	inhibitor of spleen tyrosine kinase
JQ-1	-0.0956907	-0.10283	both HER2+ and HER2- cells	0.0385674	17.3553	BRDT	inhibitor of bromodomain (BRD) and extra-C terminal domain (BET) proteins
Ko-143	-0.113656	-0.11885	both HER2+ and HER2- cells	0.0390283	17.5627	ABCG2	inhibitor of breast cancer resistance protein multidrug transporter (BCRP)
SRT-1720	-0.0709135	-0.0765636	both HER2+ and HER2- cells	0.0405069	18.2281	SIRT1	activator of sirtuin-1
necrostatin-1	-0.0724069	-0.0772574	both HER2+ and HER2- cells	0.0426172	19.1778	RIPK1	inhibitor of receptor-interacting protein kinase 1
spautin-1	-0.0782299	-0.080297	both HER2+ and HER2- cells	0.044265	19.9193	USP10;USP13	inhibitor of the deubiquitinase activity of USP13 and USP10
L-685458	-0.0476297	-0.0520102		0.0459853	20.6934	APH1A;NCSTN;PSEN1;PSENEN	inhibitor of gamma-secretase
PRIMA-1	-0.13447	-0.13787	both HER2+ and HER2- cells	0.048651	21.893	TP53	re-activator of the pro-apoptotic activity of mutant p53
trametinib	0.0825066	0.0888789	do not work on both HER2+ and HER2- cells	0.050719	22.8235	MAP2K1;MAP2K2	inhibitor of MEK1 and MEK2
PF-4800567 hydrochloride	-0.100232	-0.0955056	both HER2+ and HER2- cells	0.0518013	23.3106	CSNK1D;CSNK1E	inhibitor of casein kinase isoforms delta and epsilon
elocalcitol	-0.121738	-0.12872	both HER2+ and HER2- cells	0.0531383	23.9123	VDR	agonist of vitamin D receptor
MLN2480	-0.0614283	-0.0667874	both HER2+ and HER2- cells	0.0541763	24.3793	ARAF;BRAF;RAF1	inhibitor of RAF kinases
CCT036477	-0.0381363	-0.0424964		0.0541763	24.3793		inhibitor of WNT signaling by blocking beta-catenin transcription
GSK4112	-0.0987345	-0.0946267	both HER2+ and HER2- cells	0.058522	26.3349	NR1D1	antagonist of Rev-ErbAalpha
FGIN-1-27	-0.0727487	-0.0656338	both HER2+ and HER2- cells	0.0589651	26.5343	TSPO	activator of peripheral benzodiazepine receptor/translocator protein
LY-2157299	-0.0622543	-0.0706002	both HER2+ and HER2- cells	0.0623407	28.0533	TGFBR1	inhibitor of the transforming growth factor beta type 1 receptor
fluorouracil	-0.0844069	-0.0874201	both HER2+ and HER2- cells	0.0687713	30.9471	TYMS	pyrimidine analog; inhibitor of thymidylate synthase
MK-2206	-0.162067	-0.158395	both HER2+ and HER2- cells	0.0737469	33.1861	AKT1	inhibitor of AKT1
pifithrin-mu	-0.112553	-0.117544	both HER2+ and HER2- cells	0.0757661	34.0947	HSPA1A;HSPA1B;HSPA1L;TP53	inhibitor of p53 binding to mitochondria; inhibitor of HSP70
BRD-K44224150	0.0642686	0.0690275	do not work on both HER2+ and HER2- cells	0.0764877	34.4195		product of diversity oriented synthesis
BRD-K37390332	0.0853428	0.0826307	do not work on both HER2+ and HER2- cells	0.0765457	34.4456		product of diversity oriented synthesis
KH-CB19	0.0548769	0.0579451	do not work on both HER2+ and HER2- cells	0.0783606	35.2623	CLK1;CLK4	inhibitor of CDC2-like kinases 1 and 4
MI-2	-0.127333	-0.130637	both HER2+ and HER2- cells	0.0828349	37.2757	MEN1	binder of menin; inhibitor of menin-MLL fusion protein
16-beta-bromoandrosterone	-0.144354	-0.150346	both HER2+ and HER2- cells	0.0828658	37.2896		dehydroepiandrosterone (DHEA) analog
myriocin	0.0632228	0.0678616	do not work on both HER2+ and HER2- cells	0.0873849	39.3232	SPTLC1;SPTLC2;SPTLC3	inhibitor of serine palmitoyltransferase
PAC-1	-0.146808	-0.150924	both HER2+ and HER2- cells	0.0901308	40.5589	CASP3	activator of procaspase-3
BYL-719	-0.179451	-0.173276	both HER2+ and HER2- cells	0.0901308	40.5589	PIK3CA	inhibitor of PI3K
betulinic acid	0.0875646	0.0838576	do not work on both HER2+ and HER2- cells	0.0920333	41.415		natural product; inhibitor of specificity protein 1 transcription factor in cells
BRD-K30019337	-0.0733469	-0.0671536	both HER2+ and HER2- cells	0.0921007	41.4453		product of diversity oriented synthesis
PIK-93	-0.0806063	-0.0848464	both HER2+ and HER2- cells	0.0929457	41.8256	PIK3CG	inhibitor of PI3K
tacedinaline	-0.188842	-0.185019	both HER2+ and HER2- cells	0.0937627	42.1932	HDAC1;HDAC2;HDAC3;HDAC6;HDAC8	inhibitor of HDAC1, HDAC2, HDAC3, HDAC6, and HDAC8
pandacostat	-0.164981	-0.162985	both HER2+ and HER2- cells	0.0952412	42.8585	HDAC1;HDAC2;HDAC3;HDAC6;HDAC8	inhibitor of HDAC1, HDAC2, HDAC3, HDAC6, and HDAC8
CHIR-99021	0.0957681	0.0950539	do not work on both HER2+ and HER2- cells	0.0995016	44.7757	GSK3B	inhibitor of GSK3 beta
BRD-K24690302	-0.120187	-0.115211	both HER2+ and HER2- cells	0.10004	45.0181	HDAC1	inhibitor of HDAC1
PD318088	0.0619898	0.0703967	do not work on both HER2+ and HER2- cells	0.102731	46.2291	MAP2K1;MAP2K2	inhibitor of MEK1 and MEK2
istradefylline	-0.0711943	-0.0729034	both HER2+ and HER2- cells	0.10395	46.7774	ADORA2A	antagonist of the adenosine A2A receptor
prochlorperazine	-0.0859817	-0.0888871	both HER2+ and HER2- cells	0.110021	49.5096	DRD2	inhibitor of dopamine receptor D2
A-804598	-0.0965453	-0.100899	both HER2+ and HER2- cells	0.112211	50.4951	P2RX7	inhibitor of purinergic receptor P2X
Compound 23 citrate	-0.127849	-0.132588	both HER2+ and HER2- cells	0.116573	52.4577		analog of natural product cortistatin
SB-525334	-0.16247	-0.165259	both HER2+ and HER2- cells	0.117428	52.8426	TGFBR1	inhibitor of the transforming growth factor beta type 1 receptor
BRD-K75293299	-0.0598413	-0.0549847	both HER2+ and HER2- cells	0.119443	53.7494		product of diversity oriented synthesis
tipifarnib-P1	-0.114177	-0.119925	both HER2+ and HER2- cells	0.120107	54.0481	FNTA	inhibitor of farnesyltransferase
BRD-K16147474	-0.0849603	-0.0810315	both HER2+ and HER2- cells	0.13068	58.806		product of diversity oriented synthesis
GSK1059615	-0.0986083	-0.102993	both HER2+ and HER2- cells	0.145401	65.4304	MTOR;PIK3CA;PIK3CB;PIK3CD;PIK3CG	inhibitor of PI3K
KHS101	-0.133473	-0.137803	both HER2+ and HER2- cells	0.149149	67.1173	TACC3	binder of TACC3, a component of the centrosome and mitotic spindle
Repligen 136	-0.149961	-0.147371	both HER2+ and HER2- cells	0.166802	75.0609	HDAC3	inhibitor of HDAC3
TGX-221	0.114498	0.11896	do not work on both HER2+ and HER2- cells	0.16766	75.4469	PIK3CB	inhibitor of PI3K catalytic subunit beta
Ch-55	-0.0824659	-0.0815381	both HER2+ and HER2- cells	0.167767	75.4953	RARA;RARB;RARG	agonist of retinoid acid receptors
dexamethasone	-0.0599552	-0.0658006	both HER2+ and HER2- cells	0.188547	84.8461	NR3C1	agonist of glucocorticoid receptor
GDC-0879	0.108081	0.108291	do not work on both HER2+ and HER2- cells	0.194836	87.6762	BRAF	inhibitor of BRAF
FSC231	-0.0713001	-0.0678108	both HER2+ and HER2- cells	0.203067	91.3801	PICK1	inhibitor of PDZ domain of protein interacting with PRKCA 1 (PICK1)
BRD9876	-0.111947	-0.118063	both HER2+ and HER2- cells	0.203129	91.408		screening hit
WZ8040	-0.155178	-0.151091	both HER2+ and HER2- cells	0.204992	92.2465	EGFR	inhibitor of EGFR targeting T790M resistance
PLX-4720	0.113176	0.114655	do not work on both HER2+ and HER2- cells	0.205304	92.3868	BRAF	inhibitor of BRAF
AZD1480	-0.139528	-0.145379	both HER2+ and HER2- cells	0.214689	96.61	JAK1;JAK2	inhibitor of Janus kinases 1 and 2
azacitidine	-0.129733	-0.127839	both HER2+ and HER2- cells	0.217018	97.658	DNMT1	inhibitor of DNA methyltransferase
BRD-K55116708	-0.0799105	-0.0817274	both HER2+ and HER2- cells	0.223914	100.761		product of diversity oriented synthesis; inhibitor of leukemic stem cells
temozolomide	-0.0636663	-0.064	both HER2+ and HER2- cells	0.226917	102.113		DNA alkylator
pluripotin	0.152521	0.151298	do not work on both HER2+ and HER2- cells	0.22934	103.203	MAPK1;RASAL1	promoter of embryonic stem cell self-renewal; inhibitor of Ras-GAP and ERK
BRD-K19103580	-0.132403	-0.129508	both HER2+ and HER2- cells	0.230898	103.904		product of diversity oriented synthesis
ciclosporin	-0.0680366	-0.0651495	both HER2+ and HER2- cells	0.244972	110.237	PPID	inhibitor of calcineurin by binding to cyclophilin D
MK-0752	-0.0803988	-0.0796012	both HER2+ and HER2- cells	0.247387	111.324	APH1A;NCSTN;PSEN1;PSENEN	inhibitor of gamma-secretase
AZD6482	0.0704293	0.0723601	do not work on both HER2+ and HER2- cells	0.257873	116.043	PIK3CB;PIK3CD	inhibitor of PI3K catalytic subunits beta and delta
IC-87114	0.171711	0.169302	do not work on both HER2+ and HER2- cells	0.266856	120.085	PIK3CD	inhibitor of PI3K catalytic subunit delta
parthenolide	-0.145286	-0.146236	both HER2+ and HER2- cells	0.268135	120.661		natural product; modulator of ROS; modulator of NF-kappa-B signaling
dabrafenib	0.115491	0.113058	do not work on both HER2+ and HER2- cells	0.277361	124.812	BRAF	inhibitor of BRAF
KU 0060648	-0.119548	-0.117032	both HER2+ and HER2- cells	0.279914	125.961	PRKDC	inhibitor of DNA-dependent protein kinase
PF-543	-0.0998332	-0.103084	both HER2+ and HER2- cells	0.289651	130.343	SPHK1	inhibitor of sphingosine kinase 1
ML203	-0.106934	-0.108374	both HER2+ and HER2- cells	0.304679	137.106	PKM	activator of muscle pyruvate kinase (PKM2)
CID-5951923	0.0808749	0.0787019	do not work on both HER2+ and HER2- cells	0.308557	138.851	KLF5	modulator of KLF5 expression
thalidomide	-0.133636	-0.137048	both HER2+ and HER2- cells	0.32294	145.323	CRBN	immunomodulatory drug
abiraterone	-0.0753204	-0.073412	both HER2+ and HER2- cells	0.32294	145.323	CYP17A1	inhibitor of 17 alpha-hydroxylase and C17,20 lyase
neuronal differentiation inducer III	-0.133489	-0.134873	both HER2+ and HER2- cells	0.329817	148.417		induction of rat HCN cell differentiation
RO4929097	-0.0923215	-0.088765	both HER2+ and HER2- cells	0.330163	148.573	APH1A;NCSTN;PSEN1;PSENEN	inhibitor of gamma-secretase
BRD-K45681478	-0.161221	-0.162606	both HER2+ and HER2- cells	0.337577	151.91		product of diversity oriented synthesis; screening hit
dasatinib	0.136737	0.140144	do not work on both HER2+ and HER2- cells	0.346258	155.816	EPHA2;KIT;LCK;SRC;YES1	inhibitor of SRC, YES1, EPHA2, c-KIT, and LCK
ZSTK474	-0.115764	-0.113563	both HER2+ and HER2- cells	0.350201	157.59	PIK3CB;PIK3CD;PIK3CG	inhibitor of PI3K
procarbazine	0.0894283	0.0903398	do not work on both HER2+ and HER2- cells	0.362108	162.949		inducer of DNA damage
BRD-K29086754	0.0651638	0.0672228	do not work on both HER2+ and HER2- cells	0.380771	171.347		product of diversity oriented synthesis
JW-55	-0.0421648	-0.0449461		0.401087	180.489	TNKS	inhibitor of tankyrase
BRD-K84807411	0.0521302	0.0574547	do not work on both HER2+ and HER2- cells	0.402948	181.327		product of diversity oriented synthesis
ML320	0.0891231	0.0879064	do not work on both HER2+ and HER2- cells	0.410741	184.833	GSK3B	inhibitor of GSK3 beta
fumonisin B1	0.0773469	0.079176	do not work on both HER2+ and HER2- cells	0.435675	196.054	CERS1;CERS2;CERS3;CERS4;CERS5;CERS6	inhibitor of ceramide synthase
skepinone-L	-0.189363	-0.187833	both HER2+ and HER2- cells	0.448097	201.644	MAPK14	inhibitor of p38 MAPK
importazole	-0.0900793	-0.0847426	both HER2+ and HER2- cells	0.468493	210.822	KPNB1	inhibitor of importin
vorinostat	-0.147381	-0.145892	both HER2+ and HER2- cells	0.473536	213.091	HDAC1;HDAC2;HDAC3;HDAC6;HDAC8	inhibitor of HDAC1, HDAC2, HDAC3, HDAC6, and HDAC8
BRD-K63431240	0.0263886	-0.0388973	HER2- specific	0.483277	217.475		product of diversity oriented synthesis; screening hit
BRD-K29313308	-0.135674	-0.137904	both HER2+ and HER2- cells	0.511904	230.357	HDAC3	inhibitor of HDAC3
nilotinib	-0.1113	-0.1141	both HER2+ and HER2- cells	0.518208	233.194	ABL1;BCR;KIT	inhibitor of ABL1, BCR, and c-KIT
sitagliptin	-0.0592716	-0.0595748	both HER2+ and HER2- cells	0.538279	242.226	DPP4	inhibitor of dipetidyl peptidase-4
vemurafenib	0.112232	0.111021	do not work on both HER2+ and HER2- cells	0.538625	242.381	BRAF	inhibitor of BRAF
isoliquiritigenin	-0.0705148	-0.0723398	both HER2+ and HER2- cells	0.578483	260.317		natural product
ML334 diastereomer	0.0719552	0.0686694	do not work on both HER2+ and HER2- cells	0.579795	260.908	KEAP1;NFE2L2	inhibitor of KEAP1-NFE2L2 protein-protein interaction
CAL-101	0.109713	0.108692	do not work on both HER2+ and HER2- cells	0.581826	261.822	PIK3CD	inhibitor of PI3K catalytic subunit delta
BRD1378	-0.087825	-0.0890702	both HER2+ and HER2- cells	0.59541	267.934		inducer of ROS
staurosporine	0.100061	0.0974222	do not work on both HER2+ and HER2- cells	0.602559	271.151		inhibitor of multiple kinases
tubastatin A	-0.0506612	-0.044293	both HER2+ and HER2- cells	0.614641	276.588	HDAC6	inhibitor of tubulin deacetylase activity of HDAC6
panobinostat	-0.1614	-0.158834	both HER2+ and HER2- cells	0.639992	287.996	HDAC1;HDAC2;HDAC3;HDAC6;HDAC8	inhibitor of HDAC1, HDAC2, HDAC3, HDAC6, and HDAC8
etomoxir	0.0677192	0.0686226	do not work on both HER2+ and HER2- cells	0.658183	296.182	CPT1A	inhibitor of carnitine palmitoyltransferase
nutlin-3	-0.109046	-0.107219	both HER2+ and HER2- cells	0.674411	303.485	MDM2	inhibitor of p53-MDM2 interaction
bosutinib	-0.0387508	-0.0326897		0.678748	305.436	ABL1;SRC	inhibitor of SRC and ABL1
BRD-K41334119	-0.0543357	-0.0501872	both HER2+ and HER2- cells	0.691692	311.262		product of diversity oriented synthesis
HBX-41108	-0.147866	-0.14742	both HER2+ and HER2- cells	0.757574	340.908	USP7	inhibitor of the deubiquitinase activity of USP7
ML029	-0.125392	-0.122547	both HER2+ and HER2- cells	0.772077	347.435		inhibitor of antigen receptor-mediated NFkappaB activity
BEC	0.0761465	0.0761139	do not work on both HER2+ and HER2- cells	0.775815	349.117	ARG1;ARG2	inhibitor of arginase I and II
BRD-K49290616	0.0601465	0.0590214	do not work on both HER2+ and HER2- cells	0.776483	349.418		product of diversity oriented synthesis
BRD-K85133207	-0.180863	-0.180555	both HER2+ and HER2- cells	0.800374	360.168	HDAC1	inhibitor of HDAC1
necrostatin-7	-0.113294	-0.113862	both HER2+ and HER2- cells	0.848697	381.914		inhibitor of necroptosis
BIRB-796	-0.108305	-0.108616	both HER2+ and HER2- cells	0.865948	389.676	MAPK11;MAPK11;MAPK14	inhibitor of p38 MAPK
BRD-K34485477	0.0779491	0.0756297	do not work on both HER2+ and HER2- cells	0.869241	391.158		product of diversity oriented synthesis
GSK2636771	0.0937253	0.0934262	do not work on both HER2+ and HER2- cells	0.878172	395.177	PIK3CB	inhibitor of PI3K catalytic subunit beta
BRD-K50799972	-0.0944741	-0.0917762	both HER2+ and HER2- cells	0.910995	409.948		product of diversity oriented synthesis
BRD-A94377914	-0.106401	-0.108602	both HER2+ and HER2- cells	0.918881	413.497	HDAC1;HDAC2;HDAC3;HDAC6;HDAC8	inhibitor of HDAC1, HDAC2, HDAC3, HDAC6, and HDAC8
BRD-K27986637	-0.051939	-0.051353	both HER2+ and HER2- cells	0.921512	414.68		product of diversity oriented synthesis; screening hit
TG-100-115	-0.120476	-0.117632	both HER2+ and HER2- cells	0.930517	418.733	PIK3CD;PIK3CG	inhibitor of PI3K
BRD-A86708339	-0.182421	-0.181042	both HER2+ and HER2- cells	0.956887	430.599		screening hit
PDMP	-0.123377	-0.119827	both HER2+ and HER2- cells	1	450	UGCG	inhibitor of ceramide glucosyltransferase
