# Supplementary material for: A single-cell analysis of breast cancer cell lines to study tumour heterogeneity and drug response
Source: Nat Commun. 2022 Mar 31;13:1714. doi: 10.1038/s41467-022-29358-6 (PMC8971486; doi:10.1038/s41467-022-29358-6)
Supplement: Supplementary file 7 — Supplementary Dataset 05 [file 41467_2022_29358_MOESM7_ESM.xlsx]

## Sheet: 1
Supplementary Dataset 05 – Afatinib and Etoposide drug combination. (A) Assayed cell line name, or background well; (B) Biological replicate number; (C) Drugs used for treatment or DMSO negative control; (D) Afatinib concentration in uL; (E) Measured luminescence intensity following 72h treatment. Luminescence level is a measured of cell viability as assessed by Promega CellTiter-Glo® Luminescent…
experiment	replicate	treatment	afatinib conc.	etoposide conc.	luminescence intensity
1	1	afatinib-etoposide	4	10	136800
1	1	afatinib-etoposide	4	1	180000
1	1	afatinib-etoposide	4	0.1	168800
1	1	afatinib-etoposide	4	0.01	149200
1	1	afatinib-etoposide	4	0.001	171200
1	1	afatinib-etoposide	1	10	206900
1	1	afatinib-etoposide	1	1	212400
1	1	afatinib-etoposide	1	0.1	247900
1	1	afatinib-etoposide	1	0.01	245100
1	1	afatinib-etoposide	1	0.001	244800
1	1	afatinib-etoposide	1	10	222100
1	1	afatinib-etoposide	0.1	1	284600
1	1	afatinib-etoposide	0.1	0.1	292700
1	1	afatinib-etoposide	0.1	0.01	287900
1	1	afatinib-etoposide	0.1	0.001	275000
1	1	afatinib-etoposide	0.1	10	255900
1	1	afatinib-etoposide	0.01	1	344600
1	1	afatinib-etoposide	0.01	0.1	315100
1	1	afatinib-etoposide	0.01	0.01	299200
1	1	afatinib-etoposide	0.01	0.001	300600
1	1	afatinib-etoposide	0.01	10	264100
1	1	afatinib-etoposide	0.001	1	335000
1	1	afatinib-etoposide	0.001	0.1	343000
1	1	afatinib-etoposide	0.001	0.01	329000
1	1	afatinib-etoposide	0.001	0.001	319400
1	2	afatinib-etoposide	4	10	125800
1	2	afatinib-etoposide	4	1	183800
1	2	afatinib-etoposide	4	0.1	167100
1	2	afatinib-etoposide	4	0.01	149000
1	2	afatinib-etoposide	4	0.001	170100
1	2	afatinib-etoposide	1	10	207900
1	2	afatinib-etoposide	1	1	242000
1	2	afatinib-etoposide	1	0.1	252000
1	2	afatinib-etoposide	1	0.01	244000
1	2	afatinib-etoposide	1	0.001	241900
1	2	afatinib-etoposide	1	10	210400
1	2	afatinib-etoposide	0.1	1	284100
1	2	afatinib-etoposide	0.1	0.1	293600
1	2	afatinib-etoposide	0.1	0.01	286100
1	2	afatinib-etoposide	0.1	0.001	276400
1	2	afatinib-etoposide	0.1	10	256200
1	2	afatinib-etoposide	0.01	1	340200
1	2	afatinib-etoposide	0.01	0.1	314500
1	2	afatinib-etoposide	0.01	0.01	292600
1	2	afatinib-etoposide	0.01	0.001	321800
1	2	afatinib-etoposide	0.01	10	263700
1	2	afatinib-etoposide	0.001	1	330100
1	2	afatinib-etoposide	0.001	0.1	320500
1	2	afatinib-etoposide	0.001	0.01	318900
1	2	afatinib-etoposide	0.001	0.001	351000
1	3	afatinib-etoposide	4	10	125100
1	3	afatinib-etoposide	4	1	187000
1	3	afatinib-etoposide	4	0.1	170000
1	3	afatinib-etoposide	4	0.01	142900
1	3	afatinib-etoposide	4	0.001	170900
1	3	afatinib-etoposide	1	10	210200
1	3	afatinib-etoposide	1	1	222400
1	3	afatinib-etoposide	1	0.1	250100
1	3	afatinib-etoposide	1	0.01	244400
1	3	afatinib-etoposide	1	0.001	245100
1	3	afatinib-etoposide	1	10	229100
1	3	afatinib-etoposide	0.1	1	282200
1	3	afatinib-etoposide	0.1	0.1	290000
1	3	afatinib-etoposide	0.1	0.01	266800
1	3	afatinib-etoposide	0.1	0.001	274500
1	3	afatinib-etoposide	0.1	10	251400
1	3	afatinib-etoposide	0.01	1	342600
1	3	afatinib-etoposide	0.01	0.1	317200
1	3	afatinib-etoposide	0.01	0.01	298000
1	3	afatinib-etoposide	0.01	0.001	314600
1	3	afatinib-etoposide	0.01	10	271100
1	3	afatinib-etoposide	0.001	1	335500
1	3	afatinib-etoposide	0.001	0.1	302100
1	3	afatinib-etoposide	0.001	0.01	326600
1	3	afatinib-etoposide	0.001	0.001	301100
1	1	afatinib	4	no	132500
1	1	etoposide	no	10	232100
1	2	afatinib	4	no	143700
1	2	etoposide	no	10	235900
1	3	afatinib	4	no	141700
1	3	etoposide	no	10	243000
1	1	afatinib	1	no	258900
1	1	etoposide	no	1	281800
1	2	afatinib	1	no	255900
1	2	etoposide	no	1	280600
1	3	afatinib	1	no	238400
1	3	etoposide	no	1	269800
1	1	afatinib	0.1	no	287300
1	1	etoposide	no	0.1	276500
1	2	afatinib	0.1	no	290200
1	2	etoposide	no	0.1	259600
1	3	afatinib	0.1	no	293200
1	3	etoposide	no	0.1	262500
1	1	afatinib	0.01	no	271500
1	1	etoposide	no	0.01	274500
1	2	afatinib	0.01	no	293700
1	2	etoposide	no	0.01	271000
1	3	afatinib	0.01	no	288400
1	3	etoposide	no	0.01	272100
1	1	afatinib	0.001	no	320900
1	1	etoposide	no	0.001	330700
1	2	afatinib	0.001	no	312700
1	2	etoposide	no	0.001	299300
1	3	afatinib	0.001	no	327200
1	3	etoposide	no	0.001	323200
1	1	DMSO 0.1%	no	no	362400
1	2	DMSO 0.1%	no	no	359900
1	3	DMSO 0.1%	no	no	331100
1	1	background	no	no	64
1	2	background	no	no	71
1	3	background	no	no	65
2	1	afatinib-etoposide	4	0.001	135700
2	2	afatinib-etoposide	4	0.001	135000
2	3	afatinib-etoposide	4	0.001	112500
2	1	afatinib-etoposide	4	0.01	149400
2	2	afatinib-etoposide	4	0.01	171200
2	3	afatinib-etoposide	4	0.01	160900
2	1	afatinib-etoposide	4	0.1	193200
2	2	afatinib-etoposide	4	0.1	150400
2	3	afatinib-etoposide	4	0.1	166900
2	1	afatinib-etoposide	4	1	192400
2	2	afatinib-etoposide	4	1	200300
2	3	afatinib-etoposide	4	1	213200
2	1	afatinib-etoposide	4	10	188500
2	2	afatinib-etoposide	4	10	191800
2	3	afatinib-etoposide	4	10	191100
2	1	afatinib-etoposide	1	0.001	179000
2	2	afatinib-etoposide	1	0.001	196400
2	3	afatinib-etoposide	1	0.001	170600
2	1	afatinib-etoposide	1	0.01	184000
2	2	afatinib-etoposide	1	0.01	194400
2	3	afatinib-etoposide	1	0.01	145300
2	1	afatinib-etoposide	1	0.1	196800
2	2	afatinib-etoposide	1	0.1	184400
2	3	afatinib-etoposide	1	0.1	182800
2	1	afatinib-etoposide	1	1	189100
2	2	afatinib-etoposide	1	1	205600
2	3	afatinib-etoposide	1	1	208900
2	1	afatinib-etoposide	1	10	218000
2	2	afatinib-etoposide	1	10	216400
2	3	afatinib-etoposide	1	10	206000
2	1	afatinib-etoposide	0.1	0.001	206300
2	2	afatinib-etoposide	0.1	0.001	215300
2	3	afatinib-etoposide	0.1	0.001	186600
2	1	afatinib-etoposide	0.1	0.01	202300
2	2	afatinib-etoposide	0.1	0.01	215500
2	3	afatinib-etoposide	0.1	0.01	217400
2	1	afatinib-etoposide	0.1	0.1	223200
2	2	afatinib-etoposide	0.1	0.1	207800
2	3	afatinib-etoposide	0.1	0.1	225800
2	1	afatinib-etoposide	0.1	1	199300
2	2	afatinib-etoposide	0.1	1	218400
2	3	afatinib-etoposide	0.1	1	221800
2	1	afatinib-etoposide	0.1	10	210200
2	2	afatinib-etoposide	0.1	10	204900
2	3	afatinib-etoposide	0.1	10	212200
2	1	afatinib-etoposide	0.01	0.001	238500
2	2	afatinib-etoposide	0.01	0.001	230200
2	3	afatinib-etoposide	0.01	0.001	249600
2	1	afatinib-etoposide	0.01	0.01	248200
2	2	afatinib-etoposide	0.01	0.01	259200
2	3	afatinib-etoposide	0.01	0.01	269900
2	1	afatinib-etoposide	0.01	0.1	259900
2	2	afatinib-etoposide	0.01	0.1	253500
2	3	afatinib-etoposide	0.01	0.1	247400
2	1	afatinib-etoposide	0.01	1	188100
2	2	afatinib-etoposide	0.01	1	203200
2	3	afatinib-etoposide	0.01	1	198300
2	1	afatinib-etoposide	0.01	10	212100
2	2	afatinib-etoposide	0.01	10	220200
2	3	afatinib-etoposide	0.01	10	208000
2	1	afatinib-etoposide	0.001	0.001	263200
2	2	afatinib-etoposide	0.001	0.001	229900
2	3	afatinib-etoposide	0.001	0.001	251700
2	1	afatinib-etoposide	0.001	0.01	255300
2	2	afatinib-etoposide	0.001	0.01	268100
2	3	afatinib-etoposide	0.001	0.01	250000
2	1	afatinib-etoposide	0.001	0.1	273200
2	2	afatinib-etoposide	0.001	0.1	257200
2	3	afatinib-etoposide	0.001	0.1	254900
2	1	afatinib-etoposide	0.001	1	218700
2	2	afatinib-etoposide	0.001	1	231500
2	3	afatinib-etoposide	0.001	1	226300
2	1	afatinib-etoposide	0.001	10	265400
2	2	afatinib-etoposide	0.001	10	235000
2	3	afatinib-etoposide	0.001	10	191400
2	1	DMSO 0.1%	no	no	252100
2	2	DMSO 0.1%	no	no	252900
2	3	DMSO 0.1%	no	no	252500
2	1	background	no	no	70
2	2	background	no	no	90
2	3	background	no	no	100
2	1	afatinib	0.001	no	218700
2	2	afatinib	0.001	no	215500
2	3	afatinib	0.001	no	215700
2	1	afatinib	0.01	no	213400
2	2	afatinib	0.01	no	218700
2	3	afatinib	0.01	no	170100
2	1	afatinib	0.1	no	168300
2	2	afatinib	0.1	no	179200
2	3	afatinib	0.1	no	171200
2	1	afatinib	1	no	132700
2	2	afatinib	1	no	135600
2	3	afatinib	1	no	134900
2	1	afatinib	4	no	92250
2	2	afatinib	4	no	98280
2	3	afatinib	4	no	71180
2	1	etoposide	no	0.001	245300
2	2	etoposide	no	0.001	231000
2	3	etoposide	no	0.001	240800
2	1	etoposide	no	0.01	253900
2	2	etoposide	no	0.01	257700
2	3	etoposide	no	0.01	215500
2	1	etoposide	no	0.1	204000
2	2	etoposide	no	0.1	215600
2	3	etoposide	no	0.1	239200
2	1	etoposide	no	1	126100
2	2	etoposide	no	1	147500
2	3	etoposide	no	1	170500
2	1	etoposide	no	10	165100
2	2	etoposide	no	10	131300
2	3	etoposide	no	10	128800
3	1	afatinib-etoposide	4	10	52090
3	2	afatinib-etoposide	4	10	42380
3	3	afatinib-etoposide	4	10	57630
3	1	afatinib-etoposide	4	1	49620
3	2	afatinib-etoposide	4	1	51540
3	3	afatinib-etoposide	4	1	55980
3	1	afatinib-etoposide	4	0.1	50280
3	2	afatinib-etoposide	4	0.1	46090
3	3	afatinib-etoposide	4	0.1	50110
3	1	afatinib-etoposide	4	0.01	56200
3	2	afatinib-etoposide	4	0.01	55880
3	3	afatinib-etoposide	4	0.01	53200
3	1	afatinib-etoposide	4	0.001	43260
3	2	afatinib-etoposide	4	0.001	44550
3	3	afatinib-etoposide	4	0.001	48920
3	1	afatinib-etoposide	1	10	115000
3	2	afatinib-etoposide	1	10	115000
3	3	afatinib-etoposide	1	10	116300
3	1	afatinib-etoposide	1	1	121700
3	2	afatinib-etoposide	1	1	119600
3	3	afatinib-etoposide	1	1	115000
3	1	afatinib-etoposide	1	0.1	120800
3	2	afatinib-etoposide	1	0.1	125500
3	3	afatinib-etoposide	1	0.1	120700
3	1	afatinib-etoposide	1	0.01	116400
3	2	afatinib-etoposide	1	0.01	115700
3	3	afatinib-etoposide	1	0.01	124000
3	1	afatinib-etoposide	1	0.001	125700
3	2	afatinib-etoposide	1	0.001	128200
3	3	afatinib-etoposide	1	0.001	121300
3	1	afatinib-etoposide	0.1	10	132700
3	2	afatinib-etoposide	0.1	10	130600
3	3	afatinib-etoposide	0.1	10	126300
3	1	afatinib-etoposide	0.1	1	139200
3	2	afatinib-etoposide	0.1	1	134200
3	3	afatinib-etoposide	0.1	1	135800
3	1	afatinib-etoposide	0.1	0.1	131700
3	2	afatinib-etoposide	0.1	0.1	131600
3	3	afatinib-etoposide	0.1	0.1	132500
3	1	afatinib-etoposide	0.1	0.01	120600
3	2	afatinib-etoposide	0.1	0.01	130100
3	3	afatinib-etoposide	0.1	0.01	133700
3	1	afatinib-etoposide	0.1	0.001	134200
3	2	afatinib-etoposide	0.1	0.001	135800
3	3	afatinib-etoposide	0.1	0.001	126500
3	1	afatinib-etoposide	0.01	10	156600
3	2	afatinib-etoposide	0.01	10	153400
3	3	afatinib-etoposide	0.01	10	147700
3	1	afatinib-etoposide	0.01	1	160400
3	2	afatinib-etoposide	0.01	1	167800
3	3	afatinib-etoposide	0.01	1	158800
3	1	afatinib-etoposide	0.01	0.1	159100
3	2	afatinib-etoposide	0.01	0.1	154600
3	3	afatinib-etoposide	0.01	0.1	154200
3	1	afatinib-etoposide	0.01	0.01	131000
3	2	afatinib-etoposide	0.01	0.01	137300
3	3	afatinib-etoposide	0.01	0.01	138500
3	1	afatinib-etoposide	0.01	0.001	141900
3	2	afatinib-etoposide	0.01	0.001	143100
3	3	afatinib-etoposide	0.01	0.001	140800
3	1	afatinib-etoposide	0.001	10	170100
3	2	afatinib-etoposide	0.001	10	162800
3	3	afatinib-etoposide	0.001	10	161500
3	1	afatinib-etoposide	0.001	1	195000
3	2	afatinib-etoposide	0.001	1	197200
3	3	afatinib-etoposide	0.001	1	194700
3	1	afatinib-etoposide	0.001	0.1	183100
3	2	afatinib-etoposide	0.001	0.1	186700
3	3	afatinib-etoposide	0.001	0.1	190700
3	1	afatinib-etoposide	0.001	0.01	187700
3	2	afatinib-etoposide	0.001	0.01	194200
3	3	afatinib-etoposide	0.001	0.01	173400
3	1	afatinib-etoposide	0.001	0.001	146500
3	2	afatinib-etoposide	0.001	0.001	138900
3	3	afatinib-etoposide	0.001	0.001	144700
3	1	afatinib	0.001	no	148800
3	2	afatinib	0.001	no	149500
3	3	afatinib	0.001	no	166000
3	1	afatinib	0.01	no	148300
3	2	afatinib	0.01	no	116100
3	3	afatinib	0.01	no	137500
3	1	afatinib	0.1	no	141400
3	2	afatinib	0.1	no	145800
3	3	afatinib	0.1	no	130200
3	1	afatinib	1	no	120300
3	2	afatinib	1	no	136900
3	3	afatinib	1	no	122900
3	1	afatinib	4	no	62510
3	2	afatinib	4	no	64410
3	3	afatinib	4	no	72740
3	1	etoposide	no	0.001	176100
3	2	etoposide	no	0.001	178600
3	3	etoposide	no	0.001	166700
3	1	etoposide	no	0.01	186300
3	2	etoposide	no	0.01	188200
3	3	etoposide	no	0.01	185300
3	1	etoposide	no	0.1	188200
3	2	etoposide	no	0.1	188300
3	3	etoposide	no	0.1	177600
3	1	etoposide	no	1	183900
3	2	etoposide	no	1	185300
3	3	etoposide	no	1	186300
3	1	etoposide	no	4	123200
3	2	etoposide	no	4	141900
3	3	etoposide	no	4	123000
3	1	DMSO 0.1%	no	no	197100
3	2	DMSO 0.1%	no	no	187300
3	3	DMSO 0.1%	no	no	200300
3	1	background	no	no	70
3	2	background	no	no	90
3	3	background	no	no	100
