# Supplementary material for: A single-cell analysis of breast cancer cell lines to study tumour heterogeneity and drug response
Source: Nat Commun. 2022 Mar 31;13:1714. doi: 10.1038/s41467-022-29358-6 (PMC8971486; doi:10.1038/s41467-022-29358-6)
Supplement: Supplementary file 8 — Source Data [file 41467_2022_29358_MOESM8_ESM.xlsx]

## Sheet: Fig. 1A,E,F and S4
UMAMP_X	UMAP_Y	cell_id	cell_line	cluster	BC type
-11.4833	3.22879	AU565_AAACCAGTTTGG	AU565	21	H
-10.4506	3.46505	AU565_AAACGTGCAGCG	AU565	21	H
-10.6154	3.47611	AU565_AAAGCCACATGC	AU565	21	H
-11.1132	3.88861	AU565_AAAGTCGGCTGG	AU565	21	H
-11.1211	2.69901	AU565_AAAGTGCCTAAA	AU565	21	H
-11.5338	3.44217	AU565_AAATCATCTTAT	AU565	21	H
-10.4048	3.39363	AU565_AAATCATTGTCT	AU565	21	H
-11.0463	3.84893	AU565_AAATTACTTCAT	AU565	21	H
-11.3326	3.10395	AU565_AAATTATTAGAT	AU565	21	H
-11.4729	3.73912	AU565_AAATTGATTTGT	AU565	21	H
-10.9684	3.5014	AU565_AACAATGAGAGC	AU565	21	H
-11.1469	3.06236	AU565_AACCAACCTGCT	AU565	21	H
-11.4948	3.10219	AU565_AACCACAGTGAA	AU565	21	H
-10.4828	-8.0653	AU565_AACCCAGGGGCT	AU565	6	H
-11.0542	3.68525	AU565_AACCTGGCGCAG	AU565	21	H
-11.2853	2.76348	AU565_AACGATTTATCC	AU565	21	H
-10.8815	3.80064	AU565_AACGGATTAAGG	AU565	21	H
-10.5236	3.45762	AU565_AACGTTTTTTCG	AU565	21	H
-11.3234	2.81611	AU565_AACTACGATAAG	AU565	21	H
-10.6095	3.41445	AU565_AAGACATGGTAT	AU565	21	H
-11.4428	3.41158	AU565_AAGATGGTTTCT	AU565	21	H
-10.8961	2.93493	AU565_AAGCAGCCTCGC	AU565	21	H
-11.3138	2.88275	AU565_AAGCATTCATTT	AU565	21	H
-11.33	3.47702	AU565_AAGGCTGTCGCG	AU565	21	H
-11.4783	3.39442	AU565_AAGTATTGTACG	AU565	21	H
-11.2664	2.59518	AU565_AATACCCGTGAG	AU565	21	H
-11.3277	2.9105	AU565_AATCGATGCTTT	AU565	21	H
-11.0462	3.03072	AU565_AATCTGTCAATC	AU565	21	H
-11.5523	3.15179	AU565_AATGCAAAGACT	AU565	21	H
-9.61205	-5.13929	AU565_AATGCAGCTCAG	AU565	6	H
-10.8383	3.66054	AU565_AATGGGCATGGA	AU565	21	H
-11.2742	2.90264	AU565_AATTCCTCCACC	AU565	21	H
-11.0126	3.09717	AU565_ACAAGTGTCGTA	AU565	21	H
-10.4941	3.38002	AU565_ACAATTTTGATT	AU565	21	H
-11.0231	3.23254	AU565_ACACAACCTTAG	AU565	21	H
-10.582	3.60153	AU565_ACACCAACTAGC	AU565	21	H
-11.1455	3.03754	AU565_ACACGACCCCCC	AU565	21	H
-11.2531	2.45637	AU565_ACATCCAATATT	AU565	21	H
-4.18991	-2.62835	AU565_ACATCGCCCTCC	AU565	21	H
-10.4391	3.41555	AU565_ACCACCGGTCTT	AU565	21	H
-11.4781	3.13138	AU565_ACCACGACACTC	AU565	21	H
-11.2095	3.11459	AU565_ACCACTATACGA	AU565	21	H
-11.1108	2.71658	AU565_ACCCGGGATGGC	AU565	21	H
-4.19142	-2.65808	AU565_ACCCGTCCTTGC	AU565	21	H
-11.5718	3.40153	AU565_ACCGGCTTTGGT	AU565	21	H
-10.5498	3.39495	AU565_ACCTCGCAATTG	AU565	21	H
-11.1755	2.90518	AU565_ACCTGTCTGGCT	AU565	21	H
-11.2749	3.86659	AU565_ACCTTTGCACTC	AU565	21	H
-11.5799	3.32874	AU565_ACGAATTACTGG	AU565	21	H
-11.171	3.75297	AU565_ACGCAGCATGGC	AU565	21	H
-11.2673	3.53367	AU565_ACGCTTGTCGTG	AU565	21	H
-11.047	3.17581	AU565_ACGGTTGTCAGT	AU565	21	H
-11.3009	2.73218	AU565_ACTACACGCGGG	AU565	21	H
-11.231	4.05154	AU565_ACTAGATGGATA	AU565	21	H
-10.9595	2.98757	AU565_ACTCCATCTATT	AU565	21	H
-10.8042	3.90563	AU565_ACTGTTGTCGCG	AU565	21	H
-10.4307	3.3065	AU565_AGACCATCGACT	AU565	21	H
-10.9862	2.88953	AU565_AGACGCGACCAA	AU565	21	H
-11.1842	2.77871	AU565_AGACTCTTTTGA	AU565	21	H
-10.7143	3.50822	AU565_AGACTGGTTTGG	AU565	21	H
-11.2625	3.65446	AU565_AGAGACGTACGC	AU565	21	H
-11.5354	3.27208	AU565_AGAGTCCATTCG	AU565	21	H
-11.1886	3.35415	AU565_AGATGGGCCAGC	AU565	21	H
-11.1657	4.1507	AU565_AGCAACCGGGCA	AU565	21	H
-11.3155	2.89239	AU565_AGCCATCCTTAT	AU565	21	H
-11.2325	2.8621	AU565_AGCCGCAGCCCA	AU565	21	H
-10.9161	3.42939	AU565_AGCCTCACGCGG	AU565	21	H
-10.9099	3.12577	AU565_AGCGCCAGTCCA	AU565	21	H
-11.318	3.25633	AU565_AGCGGCAATGGT	AU565	21	H
-11.2318	3.08176	AU565_AGCTATTCTTAT	AU565	21	H
-11.2363	3.79917	AU565_AGCTCTGTTTCC	AU565	21	H
-11.579	3.51196	AU565_AGCTGACACAGC	AU565	21	H
-10.8939	3.06891	AU565_AGCTGACCATAG	AU565	21	H
-11.253	3.48545	AU565_AGCTGGCGCCAT	AU565	21	H
-11.241	4.10454	AU565_AGCTGTCGCCAG	AU565	21	H
-11.0486	4.18349	AU565_AGCTTGGCCTAT	AU565	21	H
-10.8077	-8.0731	AU565_AGGCACACCACC	AU565	6	H
-11.1072	4.17296	AU565_AGGCCATCGTTC	AU565	21	H
-11.2075	2.80265	AU565_AGGCCTTGATTC	AU565	6	H
-11.1033	2.98375	AU565_AGGCGGGCCGAG	AU565	21	H
-11.5759	3.70225	AU565_AGGGCCTATTTC	AU565	21	H
-11.0697	2.78591	AU565_AGGTATAGCAAC	AU565	21	H
-4.18568	-2.65689	AU565_AGGTTCCCCGGC	AU565	21	H
-11.359	3.36627	AU565_AGTACCATATGG	AU565	21	H
-11.4516	3.76219	AU565_AGTCATCCGCAT	AU565	21	H
-10.4032	3.24403	AU565_AGTCCCCATTAA	AU565	21	H
-11.2772	3.33311	AU565_AGTCCTTCCTGC	AU565	21	H
-11.364	3.85198	AU565_AGTTGTCAAGTC	AU565	21	H
-11.297	3.74374	AU565_ATAACAGCCACT	AU565	21	H
-11.1632	2.71037	AU565_ATAAGGGCTGAC	AU565	21	H
-11.1502	3.67373	AU565_ATACCGCACACA	AU565	21	H
-11.4232	3.56728	AU565_ATACGCGACACA	AU565	21	H
-10.7584	3.51602	AU565_ATAGACTCGCAG	AU565	21	H
-11.4924	3.16713	AU565_ATATAGCCGAAT	AU565	21	H
-10.776	3.90725	AU565_ATATGCAATTAC	AU565	21	H
-11.1436	3.46885	AU565_ATCAAGACGCCC	AU565	21	H
-10.4901	3.31988	AU565_ATCATTCTGGTA	AU565	21	H
-11.2454	2.96774	AU565_ATCCACACTAGG	AU565	21	H
-11.3751	3.60063	AU565_ATCCCAAGTTCG	AU565	21	H
-10.5706	3.71732	AU565_ATCCCCGCCGAG	AU565	21	H
-10.4229	3.40072	AU565_ATCCTACTCGGT	AU565	21	H
-10.8196	3.51391	AU565_ATCCTGCAGCTC	AU565	21	H
-10.829	3.00813	AU565_ATCGCCGCCGGT	AU565	21	H
-11.0482	3.6567	AU565_ATCTAAGCTGGT	AU565	21	H
-10.5916	3.44649	AU565_ATCTCACTTGTC	AU565	21	H
-11.2719	2.56021	AU565_ATCTGGGTCTGT	AU565	21	H
-10.9204	3.06386	AU565_ATGAAAGCCGCG	AU565	21	H
-11.4185	3.11234	AU565_ATGAAGTCATAA	AU565	21	H
-11.2096	2.73338	AU565_ATGATATAGGAA	AU565	21	H
-10.5299	3.33969	AU565_ATGATCGTCCGG	AU565	21	H
-11.3145	3.26324	AU565_ATGATGGTCCGA	AU565	21	H
-10.7667	3.11268	AU565_ATGCAGACTCGA	AU565	21	H
-11.2388	3.42923	AU565_ATGCCCAATCGT	AU565	21	H
-11.4568	3.64627	AU565_ATGCGTTCAGTC	AU565	21	H
-11.3277	2.96643	AU565_ATGGTGTCTATC	AU565	21	H
-11.5582	3.52236	AU565_ATGTTAAGGTTT	AU565	21	H
-11.166	2.94611	AU565_ATTATGCTACTC	AU565	21	H
-10.9639	3.25565	AU565_ATTATGTTGATG	AU565	21	H
-11.1184	3.12746	AU565_ATTCACTTTTGT	AU565	21	H
-11.3396	3.65432	AU565_ATTCCGGACTAG	AU565	21	H
-9.39816	-5.07082	AU565_ATTCCTACGTGT	AU565	6	H
-11.3321	3.79499	AU565_ATTGAGGAGCCC	AU565	21	H
-11.0467	3.07043	AU565_ATTTCACAAGGC	AU565	21	H
-4.12503	-2.68837	AU565_ATTTGTGGCTGT	AU565	21	H
-11.4838	3.70079	AU565_ATTTTCGGGACT	AU565	21	H
-11.4501	3.15859	AU565_ATTTTTCCATCA	AU565	21	H
-11.1335	3.7155	AU565_CAAACTAATCAT	AU565	21	H
-11.5356	3.61672	AU565_CAAACTACAACT	AU565	21	H
-11.2513	4.04087	AU565_CAACACGGCCCT	AU565	21	H
-10.6851	3.29777	AU565_CAACGTAGGTCA	AU565	21	H
-10.7268	3.56787	AU565_CAAGAGCTATAT	AU565	21	H
-11.3579	2.87467	AU565_CAAGTAGCCCCG	AU565	21	H
-11.5199	3.67734	AU565_CAATAGCGACAC	AU565	21	H
-11.1339	3.13116	AU565_CAATCACAGTTT	AU565	21	H
-10.5509	3.45857	AU565_CAATGACCCTCC	AU565	21	H
-11.2075	4.04562	AU565_CAATTGACGGGA	AU565	21	H
-9.53562	-5.27999	AU565_CACAAACTAACT	AU565	6	H
-11.2641	3.85112	AU565_CACAGCATCTTC	AU565	21	H
-11.0217	3.34113	AU565_CACAGTGAGATG	AU565	21	H
-10.5791	3.45448	AU565_CACCCCCATTAT	AU565	21	H
-11.1701	2.87571	AU565_CACCCTGTGACA	AU565	21	H
-11.3893	3.19358	AU565_CACCGAGGCGTG	AU565	21	H
-10.6981	3.77926	AU565_CACCGCTAGTGT	AU565	21	H
-11.0612	3.39083	AU565_CACCGGTTATAC	AU565	21	H
-11.5498	3.42214	AU565_CACCTCTCCGTC	AU565	21	H
-11.3009	3.5121	AU565_CACCTTAGTCGG	AU565	21	H
-4.22046	-2.59872	AU565_CACGCCAACATA	AU565	21	H
-11.2816	2.73813	AU565_CACGTGCTCGCT	AU565	21	H
-11.2316	2.759	AU565_CAGACCTTTTAT	AU565	21	H
-11.5156	3.49645	AU565_CAGATCGGCGGA	AU565	21	H
-11.5411	3.54359	AU565_CAGCAAGAATGC	AU565	21	H
-10.6297	3.46138	AU565_CAGCCTCCGTCA	AU565	21	H
-9.55293	-5.49194	AU565_CAGCGGGTGGCG	AU565	6	H
-11.4289	3.73363	AU565_CAGCGTTTTTCA	AU565	21	H
1.63275	-6.54965	AU565_CAGGAATCCCAC	AU565	10	H
-10.9108	3.16005	AU565_CAGGCGCTTAGG	AU565	21	H
-11.3347	3.21816	AU565_CAGGGACGACGG	AU565	21	H
-11.292	2.63295	AU565_CAGGGATGGATC	AU565	21	H
-11.1826	3.06976	AU565_CAGGTTCGGTTA	AU565	21	H
-11.4712	3.38353	AU565_CAGTATAATTGC	AU565	21	H
-11.0186	3.78795	AU565_CAGTATTCTTGT	AU565	21	H
-11.2452	4.09661	AU565_CAGTCCCGTCGG	AU565	21	H
-11.2805	3.09671	AU565_CAGTGCTCCTTG	AU565	21	H
-11.2777	3.17576	AU565_CAGTGGCGCCCA	AU565	21	H
-11.1651	3.48489	AU565_CAGTTCTATCTT	AU565	21	H
-11.2353	2.66767	AU565_CATGATTCAGCT	AU565	21	H
-11.2364	3.59479	AU565_CATGGCGGCGGG	AU565	21	H
-11.2863	2.68003	AU565_CATTAGCCTACG	AU565	21	H
-11.5435	3.25777	AU565_CATTCATTTCGT	AU565	21	H
-9.53596	-4.98332	AU565_CATTGATAACAG	AU565	6	H
-4.13958	-2.68506	AU565_CATTTATTCCTT	AU565	21	H
-11.4383	3.47794	AU565_CCAAACTCCATT	AU565	21	H
-11.2957	2.93652	AU565_CCAATCACTAAG	AU565	21	H
-11.4464	3.50795	AU565_CCACGCCATACT	AU565	21	H
-10.4387	3.39311	AU565_CCAGGTGTAAAC	AU565	21	H
-11.1692	3.49482	AU565_CCATAGAAAATC	AU565	21	H
-10.8772	3.2779	AU565_CCATAGCGAAGG	AU565	21	H
-11.3125	3.1848	AU565_CCATAGGATAGG	AU565	21	H
-11.2475	3.68153	AU565_CCATGCTATCAC	AU565	21	H
-10.9889	3.2678	AU565_CCCAAGTAGACA	AU565	21	H
-11.2773	3.90541	AU565_CCCACTACTTGG	AU565	21	H
-10.4437	3.39425	AU565_CCCATAAACACT	AU565	21	H
-10.1195	-7.16037	AU565_CCCATCGTATCA	AU565	6	H
-11.2514	4.08038	AU565_CCCATCTGATCC	AU565	21	H
-11.269	4.12119	AU565_CCCCGATCCCCT	AU565	21	H
-11.536	3.62975	AU565_CCCCTACATGTT	AU565	21	H
-11.4941	3.27282	AU565_CCCGAAGTTCTC	AU565	21	H
-10.9827	3.15394	AU565_CCCGCCAGCCGG	AU565	21	H
-11.2575	4.09784	AU565_CCCTGTAAGTCT	AU565	21	H
-11.0233	4.1373	AU565_CCCTTCATTACA	AU565	21	H
-11.2303	2.98809	AU565_CCCTTTCGATGG	AU565	21	H
-10.2361	-0.486163	AU565_CCGAATTATCAA	AU565	2	H
-11.2397	2.78981	AU565_CCGACAATGTGT	AU565	21	H
-10.734	3.58579	AU565_CCGACATTCAGT	AU565	21	H
-11.271	3.00267	AU565_CCGAGATGTGTG	AU565	21	H
-11.552	3.6994	AU565_CCGAGGTCTTAG	AU565	21	H
-11.5327	3.43293	AU565_CCGATATTCGTA	AU565	21	H
-10.9165	3.5672	AU565_CCGATCTCATGG	AU565	21	H
-4.20477	-2.64553	AU565_CCGCACCACTTT	AU565	21	H
-11.2108	2.71938	AU565_CCGCGAGATATG	AU565	21	H
-11.0195	4.14327	AU565_CCGCGCTAGTCC	AU565	21	H
1.9038	-8.52846	AU565_CCGCGGTCCCGA	AU565	9	H
-10.9985	3.35313	AU565_CCGCTGAGAACG	AU565	21	H
-11.5514	3.34466	AU565_CCGGCTCCGGGT	AU565	21	H
-11.3107	2.82126	AU565_CCGGGACTTAGG	AU565	21	H
-11.1742	3.90807	AU565_CCGGTGGGGAGC	AU565	21	H
-11.0414	4.13475	AU565_CCGTACGGGCGC	AU565	21	H
-10.6961	3.13302	AU565_CCGTGCACCTGT	AU565	21	H
-11.5079	3.46244	AU565_CCTAAAATTCCA	AU565	21	H
-11.2386	2.50484	AU565_CCTAACGTTAGC	AU565	21	H
-11.3942	3.66596	AU565_CCTACCCAGTCC	AU565	21	H
-4.24291	-2.6021	AU565_CCTACCCCCTTA	AU565	21	H
-11.2085	3.39144	AU565_CCTATAGGTCCG	AU565	21	H
-11.3403	4.065	AU565_CCTGTCGCTCGT	AU565	21	H
-10.9771	3.25702	AU565_CCTGTGGCAAAG	AU565	21	H
-11.6065	3.45502	AU565_CCTGTGGCCTAT	AU565	21	H
-11.4386	3.00976	AU565_CCTTATGCCCAG	AU565	21	H
-11.2324	3.91725	AU565_CCTTGCAGGCTG	AU565	21	H
-11.2847	3.03056	AU565_CGAAGCACCTTT	AU565	21	H
-10.9998	2.81002	AU565_CGACAAGCCAGC	AU565	21	H
-11.1575	4.12835	AU565_CGAGGTTGCAGA	AU565	21	H
-10.4814	3.29443	AU565_CGATGGTATTGG	AU565	21	H
-11.0064	3.04596	AU565_CGATTAGACGAA	AU565	21	H
-11.1678	3.43138	AU565_CGATTGCATGGC	AU565	21	H
-11.4354	3.46358	AU565_CGCAAGTCTATG	AU565	21	H
-11.0426	4.10551	AU565_CGCAGCCAGCTA	AU565	21	H
-11.2732	3.46478	AU565_CGCCAGCAGAGG	AU565	21	H
-10.3949	3.38796	AU565_CGCCTCCGTATC	AU565	21	H
-11.3132	3.23153	AU565_CGCCTCTCCCAA	AU565	21	H
-11.2742	3.15183	AU565_CGCGACAGTCAT	AU565	21	H
-11.4855	3.55179	AU565_CGCGATCCGAGG	AU565	21	H
-10.8463	3.51422	AU565_CGCGCCCCTCAA	AU565	21	H
-10.9852	3.88138	AU565_CGCGCTCCCCAT	AU565	21	H
-11.5408	3.50273	AU565_CGCGGCTCCCTA	AU565	21	H
-11.429	3.20144	AU565_CGCGGGGTTTCC	AU565	21	H
-11.2937	4.08181	AU565_CGCGTCGTCCTA	AU565	21	H
-11.0453	3.00411	AU565_CGCTAATTGTCT	AU565	21	H
-10.9357	3.14359	AU565_CGCTACGCAATT	AU565	21	H
-11.165	3.88588	AU565_CGCTACTAGTTC	AU565	21	H
-11.2615	2.64337	AU565_CGCTGGACCCCG	AU565	21	H
-11.119	3.33316	AU565_CGGAACGTAGTT	AU565	21	H
-4.08104	-2.70895	AU565_CGGAGACGAGAC	AU565	21	H
-11.5683	3.55075	AU565_CGGCCAATTGAA	AU565	21	H
-11.2825	3.36909	AU565_CGGCCCGTCGAT	AU565	21	H
-11.1499	3.01375	AU565_CGGCGGTTAGTT	AU565	21	H
-10.4753	3.33245	AU565_CGGGCCGTCGGG	AU565	21	H
-11.2484	2.45587	AU565_CGGTATTGTAAT	AU565	21	H
-11.3782	3.16061	AU565_CGGTCTGTCTCT	AU565	21	H
-11.2925	2.77413	AU565_CGTACCAACCTT	AU565	21	H
-10.979	2.97847	AU565_CGTCACGACCAG	AU565	21	H
-11.2972	4.05876	AU565_CGTCAGTATTCG	AU565	21	H
-4.20175	-2.62856	AU565_CGTCAGTTCTGC	AU565	21	H
-11.2301	3.81113	AU565_CGTCATAGACAT	AU565	21	H
-11.4059	3.09595	AU565_CGTCTATTGTGT	AU565	21	H
-11.3266	3.28211	AU565_CGTCTGCTATAT	AU565	21	H
-9.64679	-6.15974	AU565_CGTGATCAGTAA	AU565	6	H
-11.0768	4.05817	AU565_CGTGTCAGCAGA	AU565	21	H
-11.1401	2.92365	AU565_CGTGTGCAAACC	AU565	21	H
-10.5518	3.34829	AU565_CGTTAGGCAGAT	AU565	21	H
-10.6522	3.17383	AU565_CGTTATTTGTAT	AU565	21	H
-11.248	3.77019	AU565_CTAAACACTTCT	AU565	21	H
-10.7555	3.40435	AU565_CTAACGTTTCAA	AU565	21	H
-11.3051	3.1025	AU565_CTAATACGAAAG	AU565	21	H
-10.7102	3.54962	AU565_CTAATGTCTATC	AU565	21	H
-10.9946	3.12129	AU565_CTACCCACGGAC	AU565	21	H
-3.83998	-8.01999	AU565_CTACGCGGTCTT	AU565	21	H
-10.9226	2.90409	AU565_CTACGCGTGTAC	AU565	21	H
-10.6797	3.14188	AU565_CTACGTCCGATT	AU565	21	H
-9.47779	-5.0909	AU565_CTAGCCTGGAGA	AU565	6	H
-10.6833	3.53103	AU565_CTAGGCGGGTAG	AU565	21	H
-11.5215	3.79077	AU565_CTAGTATGCCGA	AU565	21	H
-10.9709	3.29488	AU565_CTAGTTGCTTTC	AU565	21	H
-11.2249	3.74996	AU565_CTATAGCGCGTC	AU565	21	H
-4.18576	-2.65272	AU565_CTATGGTTGCGG	AU565	21	H
-10.6718	3.84554	AU565_CTATGTTCCCTG	AU565	21	H
-10.7632	3.39626	AU565_CTCAATGCGCAG	AU565	21	H
-11.1292	2.76013	AU565_CTCAGACCGGAG	AU565	21	H
-10.961	3.71891	AU565_CTCATGTATACC	AU565	21	H
-10.8298	3.30552	AU565_CTCATTGTGTAC	AU565	21	H
-10.757	3.39966	AU565_CTCCATACTGGA	AU565	21	H
-11.074	2.91002	AU565_CTCCCAACTGAA	AU565	21	H
-11.2801	4.08504	AU565_CTCCCCTTAACT	AU565	21	H
-10.4302	3.46099	AU565_CTCCTCAATTAG	AU565	21	H
-11.2118	3.1336	AU565_CTCCTGCCCTAT	AU565	21	H
-11.1414	3.14058	AU565_CTCCTTGTCTAC	AU565	21	H
-10.9591	3.60099	AU565_CTCGTAGCTCAG	AU565	21	H
-11.0558	3.79422	AU565_CTCTCCCTCCAT	AU565	21	H
-10.6451	3.28058	AU565_CTCTCTTTGATT	AU565	21	H
-11.2425	4.08635	AU565_CTCTGAGGATGT	AU565	21	H
-10.9736	3.29219	AU565_CTGAATTACACA	AU565	21	H
-11.233	4.08212	AU565_CTGACTGACGCA	AU565	21	H
-11.0086	2.89679	AU565_CTGCACCATATC	AU565	21	H
-11.2226	2.86553	AU565_CTGCCACCCCTG	AU565	21	H
-11.215	2.69923	AU565_CTGTCGAGCACG	AU565	21	H
-11.0803	4.15904	AU565_CTGTCGAGGCGC	AU565	21	H
-10.4536	3.43031	AU565_CTGTCGTGTCTT	AU565	21	H
-11.2089	3.32268	AU565_CTGTGAGGGATG	AU565	21	H
-11.5533	3.35483	AU565_CTTCCCTTTGTA	AU565	21	H
-10.8745	3.84123	AU565_CTTCTTGTCGTA	AU565	21	H
-11.1761	4.05813	AU565_CTTGGTATCAAG	AU565	21	H
-10.7319	3.56727	AU565_CTTGGTGCTAAT	AU565	21	H
-11.2581	2.60398	AU565_CTTGTCCTCTCT	AU565	21	H
-11.4759	3.55079	AU565_CTTTAACTATTT	AU565	21	H
-11.5271	3.34068	AU565_CTTTCTAAAGTT	AU565	21	H
-11.2695	4.12564	AU565_GAAACACGATTA	AU565	21	H
-10.7407	3.22199	AU565_GAAAGGAAGTCA	AU565	21	H
-10.9582	3.19314	AU565_GAAAGGCATAGG	AU565	21	H
-10.561	3.48283	AU565_GAACATTGTATA	AU565	21	H
-3.96233	-2.7858	AU565_GAACCAGTGGGT	AU565	10	H
-10.6505	3.333	AU565_GAACCGAGTCGT	AU565	21	H
-11.1202	3.72103	AU565_GAAGTATCTGAA	AU565	21	H
-10.4382	3.36399	AU565_GAATGCAATCGT	AU565	21	H
-10.9919	3.44392	AU565_GACAAGCTTTCC	AU565	21	H
-11.1045	2.84147	AU565_GACAAGTAGCAG	AU565	21	H
-10.46	3.33726	AU565_GACAATCTCATC	AU565	21	H
-11.523	3.25855	AU565_GACACGATAAGT	AU565	21	H
1.66304	-6.45461	AU565_GACAGCTGCCTC	AU565	10	H
-11.171	3.00399	AU565_GACCCGCCATCT	AU565	21	H
-10.6546	3.42696	AU565_GACCGGCCCATT	AU565	21	H
-11.2996	2.78629	AU565_GACGGACTTGTG	AU565	21	H
-11.4851	3.6045	AU565_GACGGCCTGTTC	AU565	21	H
-9.40469	-5.2179	AU565_GACGTCACTGAC	AU565	6	H
-10.7675	3.64985	AU565_GACGTGAGTCTC	AU565	21	H
-4.18507	-2.65769	AU565_GACTAACAAAAC	AU565	21	H
-10.6864	3.55083	AU565_GACTTGCCCTAG	AU565	21	H
-10.4336	3.3452	AU565_GAGAAACATTCC	AU565	21	H
-11.3405	3.57626	AU565_GAGAACCTGACA	AU565	21	H
-11.3029	2.78649	AU565_GAGAACTAGGCA	AU565	21	H
-11.0538	3.38016	AU565_GAGCCACAGATA	AU565	21	H
-10.5873	3.47427	AU565_GAGCGGTTGCCA	AU565	21	H
-11.2848	2.69587	AU565_GAGGATCTGGAC	AU565	21	H
-11.5117	3.69454	AU565_GAGGCAGGAGTG	AU565	21	H
-10.5017	3.26794	AU565_GAGGTCTATTTT	AU565	21	H
-11.0097	3.19214	AU565_GATACCCCCATT	AU565	21	H
-11.4553	3.76564	AU565_GATCCAACGGTG	AU565	21	H
-10.6797	3.38888	AU565_GATCCCCAGTTA	AU565	21	H
-4.22037	-2.6195	AU565_GATCCCTCTGAC	AU565	21	H
-11.268	2.68713	AU565_GATGAAAGCGCC	AU565	21	H
-10.7827	3.84239	AU565_GATTTTTGAGTA	AU565	21	H
-11.437	3.19701	AU565_GCAAGGGCCATT	AU565	21	H
-11.5874	3.42007	AU565_GCAATGCGGATT	AU565	21	H
-11.5108	3.63037	AU565_GCACCCCCTGCC	AU565	21	H
-9.65427	-4.42501	AU565_GCACCCTAGACT	AU565	6	H
-11.5813	3.57154	AU565_GCACGACAGAAC	AU565	21	H
-11.2733	3.5708	AU565_GCACGTATCATA	AU565	21	H
-9.67044	-4.4949	AU565_GCAGATTCGAAC	AU565	6	H
-9.4519	-5.12519	AU565_GCAGCAAATTGG	AU565	6	H
-11.2501	2.6589	AU565_GCAGGTAAGCAG	AU565	21	H
-11.2567	3.82268	AU565_GCAGTGCCATCG	AU565	21	H
-11.2824	4.02345	AU565_GCATACCCGAGG	AU565	21	H
-11.0472	3.97348	AU565_GCATGACTTACG	AU565	21	H
-11.4186	3.63142	AU565_GCATGCTGATGT	AU565	21	H
-10.4553	3.45169	AU565_GCATTGGTTTAC	AU565	21	H
-11.5166	3.3951	AU565_GCCAAGTTTCTA	AU565	21	H
-10.8714	3.47854	AU565_GCCACGGGATGC	AU565	21	H
-11.2902	3.22605	AU565_GCCAGTAGATAG	AU565	21	H
-11.2583	2.92586	AU565_GCCCATAGGTCG	AU565	21	H
-11.3455	3.33798	AU565_GCCCATGGTTCT	AU565	21	H
-11.1813	2.70015	AU565_GCCCGTGGCCTT	AU565	21	H
-10.4903	3.35988	AU565_GCCCTTTACGGG	AU565	21	H
-11.135	3.13349	AU565_GCCGAAATATTA	AU565	21	H
-10.8747	3.88157	AU565_GCCGACGGCTTC	AU565	21	H
-11.1954	4.08973	AU565_GCCGCAAAGCAA	AU565	21	H
-11.1889	3.46645	AU565_GCCGCCTTTCGA	AU565	21	H
-11.2659	2.67864	AU565_GCCGTAGGCAGG	AU565	21	H
-11.2551	3.6779	AU565_GCCGTCGGCTGT	AU565	21	H
-11.6027	3.40645	AU565_GCCTCTTTTTCA	AU565	21	H
-11.3667	3.60706	AU565_GCCTGTGCCCGT	AU565	21	H
-4.21926	-2.61026	AU565_GCCTTTGGTATC	AU565	21	H
-11.5185	3.56468	AU565_GCGAGAGTTCAG	AU565	21	H
-11.2934	3.83274	AU565_GCGATGATCGTG	AU565	21	H
-10.4145	3.34649	AU565_GCGCATATCTAA	AU565	21	H
-11.4153	3.81267	AU565_GCGCCGACGGGG	AU565	21	H
-11.3081	3.08775	AU565_GCGCCTCGAGCT	AU565	21	H
-11.4331	3.71354	AU565_GCGCGGGTCGAC	AU565	21	H
-11.053	4.13309	AU565_GCGCTTCATATC	AU565	21	H
-11.4344	2.90706	AU565_GCGCTTTGGGTT	AU565	21	H
-11.358	3.96231	AU565_GCGGACGTTGGC	AU565	21	H
-10.8864	2.96758	AU565_GCGGCAATCTGG	AU565	21	H
-11.0666	3.10793	AU565_GCGGCGGCTTAG	AU565	21	H
-11.2699	2.82765	AU565_GCGGCGGCTTTA	AU565	21	H
1.90976	-8.90346	AU565_GCGTATTCACTC	AU565	9	H
-11.2064	3.17796	AU565_GCGTCCTCTTGT	AU565	21	H
-11.1393	2.8801	AU565_GCGTCGGTACAG	AU565	21	H
-10.4086	3.38418	AU565_GCGTGTGATGCT	AU565	21	H
1.92413	-7.85496	AU565_GCTACCCACTCT	AU565	9	H
-11.231	2.47919	AU565_GCTCACTGTTCT	AU565	21	H
-9.56829	-4.94539	AU565_GCTCGCCGGACA	AU565	6	H
-11.25	2.5434	AU565_GCTGGCGCTGCG	AU565	21	H
-11.3063	2.70272	AU565_GCTTCATCATTC	AU565	21	H
-11.5409	3.18218	AU565_GCTTGCCGTGTA	AU565	21	H
-11.0529	3.78052	AU565_GCTTTATGTCAC	AU565	21	H
-11.2282	3.25341	AU565_GCTTTTCAGCAA	AU565	21	H
-10.8124	3.42689	AU565_GGAATCCCGGAG	AU565	21	H
-11.1998	2.67085	AU565_GGAATTCAGAGC	AU565	21	H
-11.5246	3.18921	AU565_GGACTTTATTGT	AU565	21	H
-4.19919	-2.63328	AU565_GGAGTGACCAGC	AU565	21	H
-4.36425	-2.46774	AU565_GGAGTGAGTTCC	AU565	21	H
-11.0505	2.87557	AU565_GGATACTGGGCC	AU565	21	H
-11.2439	2.63681	AU565_GGATGGCGAGCT	AU565	21	H
-11.3796	3.4898	AU565_GGATGTTTTAAG	AU565	21	H
-11.2341	2.59131	AU565_GGATTCTATCTA	AU565	21	H
-11.272	3.58542	AU565_GGCAAGAACGAT	AU565	21	H
-11.5295	3.40371	AU565_GGCACGCAAGCT	AU565	21	H
-10.5189	3.27262	AU565_GGCCAAGTTTCG	AU565	21	H
-11.1404	2.68708	AU565_GGCCGGAACCTC	AU565	21	H
-10.9527	2.98013	AU565_GGCCTCTTATGA	AU565	21	H
-11.0574	4.01738	AU565_GGCGACCAGGTA	AU565	21	H
-11.2313	4.09527	AU565_GGCGTCTGGCAG	AU565	21	H
-11.3073	2.84845	AU565_GGCTAAAGCGGC	AU565	21	H
-10.7483	3.70146	AU565_GGCTCTATTTAG	AU565	21	H
-11.1324	3.81006	AU565_GGCTGCAACTAA	AU565	21	H
-11.4763	3.26172	AU565_GGCTTCTGAAAT	AU565	21	H
-11.5566	3.36263	AU565_GGGAGAGACGCT	AU565	21	H
-11.2163	2.67336	AU565_GGGCGGTCGTGG	AU565	21	H
-11.5702	3.35912	AU565_GGGCTGTCAACT	AU565	21	H
-11.3053	2.84315	AU565_GGGTTGAAGATG	AU565	21	H
-11.5318	3.47372	AU565_GGTCAAAATTGT	AU565	21	H
-11.2506	3.0788	AU565_GGTCAACATTAA	AU565	21	H
-11.3485	3.65973	AU565_GGTCCGGCCCCA	AU565	21	H
-11.4543	3.70979	AU565_GGTCCTGTGTAC	AU565	21	H
-11.0576	3.76756	AU565_GGTCGTCACGGA	AU565	21	H
-10.8106	3.05295	AU565_GGTCTTCGCTGA	AU565	21	H
-11.0349	3.48441	AU565_GGTGTTCGATAA	AU565	21	H
-11.452	3.83479	AU565_GGTTACAGGCTT	AU565	21	H
-11.5163	3.56065	AU565_GGTTACCCGCTT	AU565	21	H
-11.5231	2.87538	AU565_GTAATAGCATCC	AU565	21	H
-10.6919	3.44691	AU565_GTAATATGGCTA	AU565	21	H
-11.2466	2.73738	AU565_GTACAGTGAGTA	AU565	21	H
-10.9535	3.23911	AU565_GTACCCTAAGAT	AU565	21	H
-10.5093	3.29128	AU565_GTACCTATGCTA	AU565	21	H
-11.1583	3.79688	AU565_GTACGCATGTTC	AU565	21	H
-11.2823	2.8239	AU565_GTACTGTAATCC	AU565	21	H
-10.7576	-7.34556	AU565_GTAGAATTACAG	AU565	6	H
-11.4945	3.61927	AU565_GTAGTATATGAT	AU565	21	H
-11.3146	3.68616	AU565_GTATCTAATGCC	AU565	21	H
-11.1958	3.59512	AU565_GTATTCCAACCA	AU565	21	H
-11.169	3.17213	AU565_GTCAAACCTATA	AU565	21	H
-10.6033	3.48094	AU565_GTCAGCAAAGCT	AU565	21	H
-10.9738	2.96132	AU565_GTCAGTAGCTTT	AU565	21	H
-11.5445	3.37163	AU565_GTCATTAGCACG	AU565	21	H
-11.1988	3.06737	AU565_GTCCCGACAGCA	AU565	21	H
-11.5431	3.24126	AU565_GTCCCTGGGCCA	AU565	21	H
-10.5397	3.46595	AU565_GTCCCTTAAGTC	AU565	21	H
-11.0339	3.48639	AU565_GTCCCTTGTCCT	AU565	21	H
-10.6896	3.49088	AU565_GTCCCTTTTTCC	AU565	21	H
-11.0318	3.81778	AU565_GTCCGAAAGAAT	AU565	21	H
-11.276	3.99607	AU565_GTCCGCAACCGC	AU565	21	H
-11.188	2.93065	AU565_GTCCTGCAAGTG	AU565	21	H
-10.8666	3.75043	AU565_GTCGAGTCGTGG	AU565	21	H
-10.6201	3.57569	AU565_GTCGCCGAACCA	AU565	21	H
-11.166	2.84885	AU565_GTCGCGCCTTAT	AU565	21	H
-10.9959	3.32402	AU565_GTCGTTTGAAAC	AU565	21	H
-11.3367	4.01886	AU565_GTCTATTTGCCA	AU565	21	H
-11.3222	2.88599	AU565_GTCTCATTCAAC	AU565	21	H
-10.3023	-7.07412	AU565_GTCTGGCTGTAA	AU565	6	H
-11.0554	2.96986	AU565_GTGAAACGGTTT	AU565	21	H
-11.2473	3.10443	AU565_GTGAGCGTAAAG	AU565	21	H
-10.562	3.42982	AU565_GTGAGGTTCAAT	AU565	21	H
-4.14153	-2.67933	AU565_GTGCCCAGATAT	AU565	21	H
-11.2008	4.12236	AU565_GTGCGTAACAAC	AU565	21	H
-9.51344	-5.10588	AU565_GTGCTAATCGAG	AU565	6	H
-11.4277	3.82079	AU565_GTGCTAGCGGAG	AU565	21	H
-11.2539	3.8961	AU565_GTGTATTGTATC	AU565	21	H
-11.2695	3.10296	AU565_GTGTATTTATTT	AU565	21	H
-11.3759	3.42675	AU565_GTGTTATTAATT	AU565	21	H
-11.0668	3.90136	AU565_GTTAGGCTCCTC	AU565	21	H
-11.1478	3.61271	AU565_GTTGCCATGATC	AU565	21	H
-10.7776	3.61274	AU565_GTTGTATATGAC	AU565	21	H
-9.57911	-5.1988	AU565_GTTTCAATGGTT	AU565	6	H
-11.1801	3.10861	AU565_GTTTCCCGAGGT	AU565	21	H
-11.1955	2.74843	AU565_GTTTCTGCAACG	AU565	21	H
-11.4491	3.05946	AU565_TAAAGAGGCAGG	AU565	21	H
-10.9518	3.17592	AU565_TAAATTCCGGCT	AU565	21	H
-11.2986	4.04999	AU565_TAACTACCAGAA	AU565	21	H
-11.258	3.99825	AU565_TAACTCACTTTC	AU565	21	H
-10.5191	3.3076	AU565_TAACTGCATGTT	AU565	21	H
-11.0401	3.58762	AU565_TAAGGCCGCTCA	AU565	21	H
-11.5092	3.59286	AU565_TAATCTCTGAAG	AU565	21	H
-11.2372	3.56895	AU565_TAATCTGATCAG	AU565	21	H
-11.3632	3.89955	AU565_TACCCGGCCCAG	AU565	21	H
-11.2876	2.93687	AU565_TACGAAAGTCGC	AU565	21	H
-10.6718	3.46736	AU565_TACGAAGTTAGA	AU565	21	H
-11.4793	3.71379	AU565_TAGACCACAAGT	AU565	21	H
-11.3822	3.8923	AU565_TAGACTTCTAAT	AU565	21	H
-11.2421	3.17068	AU565_TAGCAGGCTTAT	AU565	21	H
-11.2022	4.14784	AU565_TAGCATAATTCT	AU565	21	H
-11.5566	3.24905	AU565_TAGCTACGGAGC	AU565	21	H
-11.495	3.48695	AU565_TAGCTGACAGTT	AU565	21	H
-11.4856	3.45942	AU565_TAGGCACAGGGC	AU565	21	H
-11.3334	3.40545	AU565_TAGGGGAGCTAC	AU565	21	H
-11.466	2.92545	AU565_TAGTAGTCCGTC	AU565	21	H
-10.9972	3.94044	AU565_TAGTTTGTTGTT	AU565	21	H
-11.5148	3.19758	AU565_TATACGCTTCAT	AU565	21	H
-11.256	2.72167	AU565_TATAGTGGCATG	AU565	21	H
-11.2227	2.48911	AU565_TATCCCATATAA	AU565	21	H
-11.4069	3.74981	AU565_TATCGACGCTGC	AU565	21	H
-11.3172	4.05078	AU565_TATGCCACAGAC	AU565	21	H
-11.4331	3.66772	AU565_TATGGAGTAGAT	AU565	21	H
-11.2429	2.63971	AU565_TATTCAAGCAAT	AU565	21	H
-11.1232	3.41431	AU565_TCAACTATGTCC	AU565	21	H
-10.9665	2.95854	AU565_TCAACTGCCCGA	AU565	21	H
-11.0922	2.75507	AU565_TCACCGGCAATA	AU565	21	H
-11.4521	3.50968	AU565_TCACTCTCTAAT	AU565	21	H
-11.5049	3.17212	AU565_TCAGAGGATCGT	AU565	21	H
-11.3925	2.95748	AU565_TCAGATAGAGGT	AU565	21	H
-11.1454	3.39673	AU565_TCAGGGAGTTTT	AU565	21	H
-9.57905	-5.09583	AU565_TCATAATTCCAC	AU565	6	H
-11.4429	3.61484	AU565_TCATGGTACGGA	AU565	21	H
-10.9355	3.95043	AU565_TCATGTGAGTGC	AU565	21	H
-11.1984	2.88801	AU565_TCATTGTGACCG	AU565	21	H
-11.0024	2.90591	AU565_TCCACAAGTCGC	AU565	21	H
-10.5714	3.43184	AU565_TCCACGTTTCTA	AU565	21	H
-10.8918	3.57	AU565_TCCATATAATAG	AU565	21	H
-10.8137	3.49625	AU565_TCCCAAAGTGGC	AU565	21	H
-11.0415	3.1927	AU565_TCCCACTCTTGC	AU565	21	H
-11.273	2.58322	AU565_TCCCGCTCAAAA	AU565	21	H
-4.20313	-2.6224	AU565_TCCGCTACGCCG	AU565	21	H
-11.5037	3.45029	AU565_TCCTGAATGCTA	AU565	21	H
-11.3272	3.0385	AU565_TCCTTGTACTTA	AU565	21	H
-10.4393	3.33356	AU565_TCGACGGTTTGA	AU565	21	H
-11.4451	3.83408	AU565_TCGAGTTATCAC	AU565	21	H
-11.358	3.95862	AU565_TCGATAGTCAAT	AU565	21	H
-10.4399	3.39761	AU565_TCGCAGGCAATG	AU565	21	H
-11.4453	3.30959	AU565_TCGCCCCGGATG	AU565	21	H
-11.0587	4.16327	AU565_TCGCGAGACGCC	AU565	21	H
-11.1685	2.85707	AU565_TCGGATATTTCC	AU565	21	H
-11.5518	3.40879	AU565_TCGTACATACAA	AU565	21	H
-10.9032	3.55088	AU565_TCGTCTAATTCT	AU565	21	H
-11.3064	2.8169	AU565_TCTCGGAGAGTA	AU565	21	H
-11.3079	3.70375	AU565_TCTCTTCCAGAT	AU565	21	H
-11.3069	4.06898	AU565_TCTGCCCTTTTC	AU565	21	H
-11.32	3.0382	AU565_TCTTCCACCACG	AU565	21	H
-11.4784	3.41884	AU565_TCTTGACACAGT	AU565	21	H
-4.2551	-2.58374	AU565_TCTTTACGTGTG	AU565	21	H
-10.376	3.31193	AU565_TCTTTGACATCC	AU565	21	H
-10.6324	3.58601	AU565_TGAAACCATGTA	AU565	21	H
-10.3868	3.34482	AU565_TGAACCGCTAGT	AU565	21	H
-10.9626	2.87966	AU565_TGACCATTTCCA	AU565	21	H
-11.012	4.04812	AU565_TGACCGCGGGCC	AU565	21	H
-11.4934	3.1666	AU565_TGACCTAACGGA	AU565	21	H
-11.2378	2.80591	AU565_TGACGAGACAAT	AU565	21	H
-11.1326	2.89977	AU565_TGACTGTCTGAC	AU565	21	H
-10.5398	3.38592	AU565_TGACTTCAATCC	AU565	21	H
-11.3235	3.2487	AU565_TGAGAATTAGTT	AU565	21	H
-10.9701	3.79453	AU565_TGAGCATGATCT	AU565	21	H
-11.1776	2.91188	AU565_TGATATGAGGGG	AU565	21	H
-10.4325	3.24777	AU565_TGCATATGGTCT	AU565	21	H
-8.0363	-4.95203	AU565_TGCCCGAGTCAC	AU565	6	H
-11.2614	4.04779	AU565_TGCCCTTGCCTC	AU565	21	H
-11.4308	3.61475	AU565_TGCCGTCGTTCG	AU565	21	H
-11.2976	3.35666	AU565_TGCCTAGAATAT	AU565	21	H
-11.0373	4.13003	AU565_TGGCACAGATCA	AU565	21	H
-11.1543	2.95721	AU565_TGGCCCATGAAC	AU565	21	H
-11.5567	3.50095	AU565_TGGCCGATGGTT	AU565	21	H
-4.28742	-2.5647	AU565_TGGCTCGCCTTC	AU565	21	H
-11.29	2.71751	AU565_TGGGAGCCTTAC	AU565	21	H
-11.1865	2.80941	AU565_TGGGTCTTAATC	AU565	21	H
-11.5255	3.52124	AU565_TGGTTTGCTGCT	AU565	21	H
-11.2428	2.76173	AU565_TGTACAACCCTC	AU565	21	H
-11.4892	3.68013	AU565_TGTAGCACGAGG	AU565	21	H
-10.94	2.94601	AU565_TGTCATGGCTCA	AU565	21	H
-10.9468	2.95198	AU565_TGTCCAGGTAAT	AU565	21	H
-11.1857	2.68176	AU565_TGTCCTTGGGAG	AU565	21	H
-11.2398	2.66901	AU565_TGTGTCTGAGCG	AU565	21	H
-4.18501	-2.64653	AU565_TGTGTTCTACGT	AU565	21	H
-10.9697	3.23724	AU565_TGTTACAATACG	AU565	21	H
-10.992	3.61101	AU565_TGTTTCACCTGA	AU565	21	H
-11.2109	3.23226	AU565_TTAATAGGCATT	AU565	21	H
-11.2886	3.22064	AU565_TTAATGAGGACG	AU565	21	H
-10.724	3.57687	AU565_TTACCATGAAGA	AU565	21	H
-11.1454	3.8589	AU565_TTACCCGGTTGC	AU565	21	H
-11.2989	4.07839	AU565_TTACGGTATCCT	AU565	21	H
-11.2276	2.88196	AU565_TTACTAAAGCGA	AU565	21	H
-11.0547	3.04482	AU565_TTACTCGTCCAC	AU565	21	H
-11.3002	3.20591	AU565_TTAGAAAGCTCG	AU565	21	H
-11.3996	3.72072	AU565_TTAGCCGCCGTA	AU565	21	H
-11.2268	3.26955	AU565_TTAGTTGCATAT	AU565	21	H
-10.9632	4.07769	AU565_TTATGAGATTCG	AU565	21	H
-11.0845	3.36647	AU565_TTCACATAGCGC	AU565	21	H
-11.4431	3.59823	AU565_TTCAGACACCAT	AU565	21	H
-11.4374	3.40654	AU565_TTCATCGTATCC	AU565	21	H
-11.2681	3.75793	AU565_TTCTCCCTAATG	AU565	21	H
-11.594	3.48093	AU565_TTCTCCGGACAT	AU565	21	H
-11.4431	3.12926	AU565_TTGACACTTGTC	AU565	21	H
-4.23678	-2.5967	AU565_TTGACTGGTAGC	AU565	21	H
2.1376	-10.1241	AU565_TTGATTTGTTGG	AU565	9	H
-10.621	3.38974	AU565_TTGTCCGTGTAG	AU565	21	H
-11.2767	3.71166	AU565_TTGTGAGATTTC	AU565	21	H
-11.4703	3.61563	AU565_TTGTTTCCAATG	AU565	21	H
0.715387	-2.98138	AU565_TTGTTTGGAGAT	AU565	10	H
-11.3107	2.65027	AU565_TTTAACAAGGTG	AU565	21	H
1.92998	-8.12684	AU565_TTTAAGGATATA	AU565	9	H
-11.2675	2.72478	AU565_TTTCCATACATT	AU565	21	H
-11.5094	3.24046	AU565_TTTCTACTTATA	AU565	21	H
-11.1413	3.9674	AU565_TTTTATCATTCT	AU565	21	H
4.10034	-0.518303	HCC1937_AAAACAACTGTT	HCC1937	7	TNA
3.37714	-0.246225	HCC1937_AAAACGCGGTGG	HCC1937	7	TNA
3.40707	1.04117	HCC1937_AAAACTAGCTAT	HCC1937	7	TNA
7.18725	-1.37445	HCC1937_AAAAGACCGTAA	HCC1937	7	TNA
5.35398	-1.21694	HCC1937_AAAATCTCTTTG	HCC1937	7	TNA
7.83343	-1.11661	HCC1937_AAACCGGGAGGA	HCC1937	7	TNA
2.70228	0.752353	HCC1937_AAACCTGCCGGG	HCC1937	7	TNA
4.59764	-0.211016	HCC1937_AAACGGGGCAAC	HCC1937	7	TNA
5.16666	-0.676073	HCC1937_AAACTAAAGACT	HCC1937	7	TNA
3.60975	0.490598	HCC1937_AAACTAGTCAAT	HCC1937	7	TNA
1.64733	0.129783	HCC1937_AAAGGGTGAGCA	HCC1937	10	TNA
3.81369	0.529152	HCC1937_AAAGGTCTCAGT	HCC1937	7	TNA
2.81376	-0.024273	HCC1937_AAAGTCAATACC	HCC1937	7	TNA
1.83451	0.833461	HCC1937_AAATCCGCTAAT	HCC1937	7	TNA
1.04592	-0.0841228	HCC1937_AAATCGCGTCCT	HCC1937	10	TNA
5.78185	-0.750112	HCC1937_AACAACATGCAG	HCC1937	7	TNA
5.07024	-0.727278	HCC1937_AACAAGGTCTGC	HCC1937	7	TNA
3.52367	0.280785	HCC1937_AACACCTTGGGC	HCC1937	7	TNA
5.26964	-1.18733	HCC1937_AACACGAGGACT	HCC1937	7	TNA
2.45346	0.267115	HCC1937_AACACGCAGGCT	HCC1937	7	TNA
5.78762	-0.72513	HCC1937_AACAGACTAGTT	HCC1937	7	TNA
2.49995	0.284821	HCC1937_AACAGTACGTTC	HCC1937	7	TNA
4.83036	-0.21301	HCC1937_AACAGTCGTGTC	HCC1937	7	TNA
6.14095	-1.17654	HCC1937_AACAGTGTGCGA	HCC1937	7	TNA
2.93055	0.224573	HCC1937_AACATAATTGCG	HCC1937	7	TNA
6.56827	-1.13279	HCC1937_AACCAATAATCG	HCC1937	7	TNA
4.01862	0.485704	HCC1937_AACCAGCTCTAA	HCC1937	7	TNA
2.98898	0.124971	HCC1937_AACCCACCTGTG	HCC1937	7	TNA
5.38498	-0.429288	HCC1937_AACGAGTAGTGG	HCC1937	7	TNA
2.97916	0.189468	HCC1937_AACGCAACAGCT	HCC1937	7	TNA
5.85237	-1.08169	HCC1937_AACGCGCTATGT	HCC1937	7	TNA
5.37768	-0.592513	HCC1937_AACGGGAGCTTG	HCC1937	7	TNA
3.06355	0.773521	HCC1937_AACGGGCCGTCT	HCC1937	7	TNA
6.20762	-0.981265	HCC1937_AACGGGTATCAC	HCC1937	7	TNA
4.42501	-0.0534463	HCC1937_AACTACCATTCT	HCC1937	7	TNA
5.33462	-0.756746	HCC1937_AACTATGTGTAG	HCC1937	7	TNA
5.64963	-0.725873	HCC1937_AACTCTATGTTG	HCC1937	7	TNA
4.42691	-0.832249	HCC1937_AACTGACCGGGC	HCC1937	7	TNA
4.39729	0.192741	HCC1937_AACTGCCCGCCG	HCC1937	7	TNA
1.86611	0.899525	HCC1937_AACTGCCTAGGG	HCC1937	7	TNA
2.85328	-0.100182	HCC1937_AACTGGATCAGA	HCC1937	7	TNA
3.06959	-0.229995	HCC1937_AACTGGATCAGC	HCC1937	7	TNA
2.97266	-0.203687	HCC1937_AACTGGATCAGG	HCC1937	7	TNA
5.61996	-1.0469	HCC1937_AACTGTTCCAGA	HCC1937	7	TNA
6.48522	-1.2411	HCC1937_AAGAAGGAGATC	HCC1937	7	TNA
2.57406	0.0621774	HCC1937_AAGAATCTTGAT	HCC1937	7	TNA
2.72668	1.73006	HCC1937_AAGACCACTCGC	HCC1937	12	TNA
5.8866	-1.04365	HCC1937_AAGACGCGACTG	HCC1937	7	TNA
3.57826	0.792095	HCC1937_AAGAGGATCCGG	HCC1937	7	TNA
6.06331	-1.02907	HCC1937_AAGATCGATGCT	HCC1937	7	TNA
3.91122	0.532378	HCC1937_AAGCTCGCTAGA	HCC1937	7	TNA
4.60015	0.11563	HCC1937_AAGCTTATCAGA	HCC1937	7	TNA
5.85199	-0.773041	HCC1937_AAGGCCGTACGC	HCC1937	7	TNA
3.09522	0.65809	HCC1937_AAGGGTCTCTTG	HCC1937	7	TNA
5.59983	-1.03858	HCC1937_AAGGTTCGTTAT	HCC1937	7	TNA
4.33716	0.00614934	HCC1937_AAGTGAAAGATG	HCC1937	7	TNA
2.22529	0.504913	HCC1937_AAGTGTGTTAAA	HCC1937	7	TNA
2.9278	0.515595	HCC1937_AAGTTGAAGCAC	HCC1937	7	TNA
2.87757	1.21705	HCC1937_AATAAGTGATTA	HCC1937	7	TNA
4.09663	-0.101434	HCC1937_AATACCCATATT	HCC1937	7	TNA
3.14399	0.155878	HCC1937_AATAGCAAACGG	HCC1937	7	TNA
6.00687	-1.16389	HCC1937_AATAGCTCGACG	HCC1937	7	TNA
5.94237	-0.927536	HCC1937_AATAGGGGCCCA	HCC1937	7	TNA
8.16858	-1.09698	HCC1937_AATATTGGTGTA	HCC1937	7	TNA
2.88344	1.68901	HCC1937_AATCCACAAAGG	HCC1937	12	TNA
5.25115	-0.782949	HCC1937_AATCCCGCGCGA	HCC1937	7	TNA
2.69543	1.7782	HCC1937_AATCCGCCCGAT	HCC1937	12	TNA
3.69961	0.239913	HCC1937_AATCCGCTCTCG	HCC1937	7	TNA
4.99754	-0.8519	HCC1937_AATCGATTACGG	HCC1937	7	TNA
4.58459	-0.390631	HCC1937_AATCTTCCAGTT	HCC1937	7	TNA
4.45597	-0.453863	HCC1937_AATCTTGTCAAC	HCC1937	7	TNA
1.98714	0.576874	HCC1937_AATCTTGTTTAG	HCC1937	7	TNA
5.28735	-0.810261	HCC1937_AATGATGATTTT	HCC1937	7	TNA
5.78135	-0.780426	HCC1937_AATGGCCCGCGC	HCC1937	7	TNA
3.84768	-0.0381047	HCC1937_AATGTATTCTGT	HCC1937	7	TNA
4.4249	-0.297204	HCC1937_AATTAAGGCGGC	HCC1937	7	TNA
4.01676	-0.564639	HCC1937_AATTAGAAGTCA	HCC1937	7	TNA
6.08993	-0.923179	HCC1937_AATTCCAGCGGT	HCC1937	7	TNA
4.83515	-0.150966	HCC1937_AATTCGTGGAGG	HCC1937	7	TNA
2.24363	0.333325	HCC1937_AATTGAAAAGCT	HCC1937	7	TNA
5.75128	-0.643221	HCC1937_AATTGACACAAC	HCC1937	7	TNA
3.04915	-0.0424226	HCC1937_AATTTGCCGCGC	HCC1937	7	TNA
2.41228	0.331258	HCC1937_AATTTGCCGCGG	HCC1937	7	TNA
2.59779	0.609337	HCC1937_AATTTGCTTTGT	HCC1937	7	TNA
0.0288554	2.95042	HCC1937_ACAAAGAGGCGG	HCC1937	13	TNA
8.10525	-1.05298	HCC1937_ACAACTAGTTCG	HCC1937	7	TNA
5.52633	-0.546044	HCC1937_ACAAGGAGATTT	HCC1937	7	TNA
5.40205	-0.55904	HCC1937_ACAAGTCCGTCG	HCC1937	7	TNA
4.72017	-0.423961	HCC1937_ACAATTTCCACC	HCC1937	7	TNA
2.9077	0.815298	HCC1937_ACACAAGTGAAC	HCC1937	7	TNA
3.03288	0.807417	HCC1937_ACACACATGAAC	HCC1937	7	TNA
5.03459	-0.471385	HCC1937_ACACCGGAGACA	HCC1937	7	TNA
6.40207	-1.5259	HCC1937_ACACGCAGATGC	HCC1937	7	TNA
2.82677	0.404451	HCC1937_ACACTATTAGCA	HCC1937	7	TNA
4.82233	-0.11367	HCC1937_ACAGACGGTGCC	HCC1937	7	TNA
5.49729	-0.894177	HCC1937_ACAGCAGGGTCA	HCC1937	7	TNA
4.52682	-0.244385	HCC1937_ACAGGGCGTTTG	HCC1937	7	TNA
1.74506	0.425488	HCC1937_ACATAAAGAAAC	HCC1937	7	TNA
3.99266	-0.492655	HCC1937_ACATACCCAAGG	HCC1937	7	TNA
7.65541	-1.12052	HCC1937_ACATGTGATCTT	HCC1937	7	TNA
3.85758	-0.454064	HCC1937_ACATTTCCTTGG	HCC1937	7	TNA
4.16634	0.399956	HCC1937_ACCAACGACGTA	HCC1937	7	TNA
4.04626	-0.0345635	HCC1937_ACCACACGTCAA	HCC1937	7	TNA
2.47427	0.225317	HCC1937_ACCAGGTACGCA	HCC1937	7	TNA
3.03313	-0.229969	HCC1937_ACCATCGTACGT	HCC1937	7	TNA
2.16095	0.251786	HCC1937_ACCCATACTATC	HCC1937	7	TNA
3.62058	0.259023	HCC1937_ACCCTACACGAG	HCC1937	7	TNA
4.74689	-0.456779	HCC1937_ACCCTGCTGTAT	HCC1937	7	TNA
2.88297	0.940389	HCC1937_ACCCTGTTTGGA	HCC1937	7	TNA
3.99881	-0.304455	HCC1937_ACCCTTTGTCCT	HCC1937	7	TNA
2.83399	0.609844	HCC1937_ACCGCACAAGGC	HCC1937	7	TNA
2.61296	-0.018867	HCC1937_ACCGCTCGTGTT	HCC1937	7	TNA
5.37425	-0.679345	HCC1937_ACCGTCGCCTTA	HCC1937	7	TNA
1.70697	0.486279	HCC1937_ACCGTGCCGGAT	HCC1937	7	TNA
3.37927	0.351149	HCC1937_ACCTAAGTCGTT	HCC1937	7	TNA
5.05931	-0.563295	HCC1937_ACCTATAAGACC	HCC1937	7	TNA
2.83105	0.570962	HCC1937_ACCTCACACTAA	HCC1937	7	TNA
3.06638	0.232316	HCC1937_ACCTCGTACCGC	HCC1937	7	TNA
6.06532	-0.922743	HCC1937_ACCTTCTGTTGA	HCC1937	7	TNA
5.20305	-0.663609	HCC1937_ACCTTGTCGTAC	HCC1937	7	TNA
5.60458	-0.711334	HCC1937_ACGAAAGGTCGC	HCC1937	7	TNA
5.55893	-1.60811	HCC1937_ACGAACTCAGGT	HCC1937	7	TNA
3.46745	0.167799	HCC1937_ACGCAGAAGCAT	HCC1937	7	TNA
3.61569	0.479932	HCC1937_ACGCCGTTGGAT	HCC1937	7	TNA
2.30318	0.690629	HCC1937_ACGCGGCGGCCG	HCC1937	7	TNA
4.13737	-0.106319	HCC1937_ACGCTCCTAGGA	HCC1937	7	TNA
2.74169	2.09676	HCC1937_ACGGACGAGGAT	HCC1937	12	TNA
2.65113	0.656688	HCC1937_ACGGTATTGTAT	HCC1937	7	TNA
2.79161	0.870089	HCC1937_ACGTGAGTGTTA	HCC1937	7	TNA
2.72111	0.777884	HCC1937_ACGTGGCTATGT	HCC1937	7	TNA
4.58919	-2.36725	HCC1937_ACGTTTGCGGTT	HCC1937	15	TNA
2.92253	0.430008	HCC1937_ACTAACGTCTAC	HCC1937	7	TNA
3.20497	2.80151	HCC1937_ACTACCCCACCT	HCC1937	12	TNA
2.73458	-0.136505	HCC1937_ACTACTGTTCTC	HCC1937	7	TNA
6.02665	-1.34703	HCC1937_ACTCAAAGTCCG	HCC1937	7	TNA
5.27365	-0.411846	HCC1937_ACTCACATTTCC	HCC1937	7	TNA
5.79169	-1.05617	HCC1937_ACTCATTTTACA	HCC1937	7	TNA
2.94588	0.803107	HCC1937_ACTCCCGTTTGA	HCC1937	7	TNA
6.49757	-1.33071	HCC1937_ACTCCGCTCGCG	HCC1937	7	TNA
2.88301	0.512927	HCC1937_ACTCGTCGACGG	HCC1937	7	TNA
2.38613	0.227542	HCC1937_ACTCTAAGATAC	HCC1937	7	TNA
5.26484	-0.730422	HCC1937_ACTGAATTTCAC	HCC1937	7	TNA
1.97329	0.789188	HCC1937_ACTGGAGCCTCG	HCC1937	7	TNA
2.8335	0.220805	HCC1937_ACTTGTCAGTTA	HCC1937	7	TNA
3.35838	0.485539	HCC1937_ACTTTCGGTGCG	HCC1937	7	TNA
3.76631	0.647626	HCC1937_ACTTTGCTTATA	HCC1937	7	TNA
4.36907	-0.00154347	HCC1937_AGAACGAAGGGC	HCC1937	7	TNA
3.52789	0.109151	HCC1937_AGAAGCCTAAGA	HCC1937	7	TNA
4.06733	-0.0344824	HCC1937_AGAAGCCTAAGC	HCC1937	7	TNA
4.32157	-0.33565	HCC1937_AGAAGCCTAAGG	HCC1937	7	TNA
3.7824	0.21025	HCC1937_AGAAGCCTAAGT	HCC1937	7	TNA
3.56106	-0.350543	HCC1937_AGAATTGCACTG	HCC1937	7	TNA
3.80698	-0.494475	HCC1937_AGACACCTCCGG	HCC1937	7	TNA
7.13522	-1.27764	HCC1937_AGACTGGACCCT	HCC1937	7	TNA
5.71037	-0.853307	HCC1937_AGACTGGGGGCT	HCC1937	7	TNA
3.72825	0.200227	HCC1937_AGAGAAAAGTTG	HCC1937	7	TNA
4.65517	-0.67989	HCC1937_AGAGATAAGTTA	HCC1937	7	TNA
5.34629	-1.1574	HCC1937_AGAGATGTATCT	HCC1937	7	TNA
2.80206	0.710804	HCC1937_AGAGCCGAGTAG	HCC1937	7	TNA
3.81029	-0.813279	HCC1937_AGAGCGCTAGTC	HCC1937	7	TNA
3.75995	0.376605	HCC1937_AGAGTCCTAGAA	HCC1937	7	TNA
6.18945	-1.01106	HCC1937_AGAGTTGCATTG	HCC1937	7	TNA
5.59434	-0.925018	HCC1937_AGATCGTCGGTG	HCC1937	7	TNA
4.20285	-0.1944	HCC1937_AGCACGTCTCCC	HCC1937	7	TNA
5.35174	-1.88258	HCC1937_AGCCAAGCCATC	HCC1937	15	TNA
6.69259	-0.884773	HCC1937_AGCCAATATTTA	HCC1937	7	TNA
5.58884	-0.851076	HCC1937_AGCCAGGGGAGC	HCC1937	7	TNA
6.96798	-1.19824	HCC1937_AGCCATGCATGA	HCC1937	7	TNA
5.29526	-0.460598	HCC1937_AGCCTGTCCTAG	HCC1937	7	TNA
6.89557	-1.15732	HCC1937_AGCGAGCGCAGC	HCC1937	7	TNA
3.33159	0.437153	HCC1937_AGCGATCACCTA	HCC1937	7	TNA
4.45351	-0.343913	HCC1937_AGCGCCCTCAGA	HCC1937	7	TNA
7.27833	-1.29459	HCC1937_AGCGTAGATCGA	HCC1937	7	TNA
3.50449	0.314394	HCC1937_AGCGTTTCAGGG	HCC1937	7	TNA
2.73307	0.783531	HCC1937_AGCTGTGCACTT	HCC1937	7	TNA
3.67321	0.672498	HCC1937_AGCTTGCGGGAT	HCC1937	7	TNA
5.77632	-0.785514	HCC1937_AGCTTTCTGCCT	HCC1937	7	TNA
3.96831	0.224819	HCC1937_AGGAAGGGCCTA	HCC1937	7	TNA
5.41288	-1.17911	HCC1937_AGGAGAGGAGTA	HCC1937	7	TNA
4.06173	-0.529162	HCC1937_AGGCGAAGCCGA	HCC1937	7	TNA
4.61387	-0.266713	HCC1937_AGGCTGGGTACC	HCC1937	7	TNA
4.54323	-0.518995	HCC1937_AGGGGGAACGTG	HCC1937	7	TNA
4.84045	-0.12548	HCC1937_AGGTCTACATGG	HCC1937	7	TNA
3.03663	0.170116	HCC1937_AGGTGAAGTTAC	HCC1937	7	TNA
2.72696	2.62596	HCC1937_AGGTGCTCTACT	HCC1937	12	TNA
4.6036	-0.44715	HCC1937_AGGTTATTGTCT	HCC1937	7	TNA
4.75619	-0.680973	HCC1937_AGTAAGGGATGG	HCC1937	7	TNA
5.64461	-0.667333	HCC1937_AGTACAGTTCTT	HCC1937	7	TNA
3.50566	0.869933	HCC1937_AGTACGCGTCAA	HCC1937	7	TNA
3.6537	0.421102	HCC1937_AGTAGCTTTTCT	HCC1937	7	TNA
2.87036	-0.180498	HCC1937_AGTCATATGGGA	HCC1937	7	TNA
6.2251	-1.0614	HCC1937_AGTCATTGTTGG	HCC1937	7	TNA
2.69028	0.122517	HCC1937_AGTCCAAACCTT	HCC1937	7	TNA
4.16074	-0.0523973	HCC1937_AGTCGGTCAGTA	HCC1937	7	TNA
4.79579	-0.130845	HCC1937_AGTCTGTAGCTA	HCC1937	7	TNA
2.78251	0.507715	HCC1937_AGTGCTTTTCCT	HCC1937	7	TNA
4.18676	-0.290568	HCC1937_AGTGGCAGAACC	HCC1937	7	TNA
8.04226	-1.51714	HCC1937_AGTGGGGTCCTC	HCC1937	7	TNA
4.6761	-0.305727	HCC1937_AGTGTGGACCCC	HCC1937	7	TNA
4.30259	-0.195155	HCC1937_AGTTCGCACCTC	HCC1937	7	TNA
5.73692	-0.99003	HCC1937_AGTTTGAGCTTC	HCC1937	7	TNA
3.14802	0.702298	HCC1937_ATAAAGCATGTT	HCC1937	7	TNA
4.66787	-0.469888	HCC1937_ATAAATAATGTC	HCC1937	7	TNA
5.80073	-1.31246	HCC1937_ATAACAAGCAGT	HCC1937	7	TNA
3.00434	0.211008	HCC1937_ATAAGATGTTCC	HCC1937	7	TNA
5.14815	-0.276929	HCC1937_ATACACGGAGGA	HCC1937	7	TNA
4.4574	-0.150681	HCC1937_ATACCCATATGT	HCC1937	7	TNA
2.53298	0.951866	HCC1937_ATACCTTGCTCC	HCC1937	7	TNA
5.78727	-1.15792	HCC1937_ATACGGTATGCC	HCC1937	7	TNA
4.46105	0.168958	HCC1937_ATAGGCAGGATT	HCC1937	7	TNA
7.52504	-1.23419	HCC1937_ATAGGTAGTCAG	HCC1937	7	TNA
1.46417	0.612815	HCC1937_ATATCAGCTTTC	HCC1937	13	TNA
4.78719	0.0101525	HCC1937_ATATGTCGCTAT	HCC1937	7	TNA
4.20662	-0.0432455	HCC1937_ATATTCAGATAC	HCC1937	7	TNA
6.375	-1.12188	HCC1937_ATCACCAGATGA	HCC1937	7	TNA
4.24879	-0.029457	HCC1937_ATCACGAGAGCA	HCC1937	7	TNA
1.45545	0.751084	HCC1937_ATCACTCACTTT	HCC1937	13	TNA
5.45035	-0.928608	HCC1937_ATCACTGGACTA	HCC1937	7	TNA
2.65459	0.91683	HCC1937_ATCATGAATGTC	HCC1937	7	TNA
3.65305	0.217951	HCC1937_ATCCAACAAGCA	HCC1937	7	TNA
2.76597	1.03555	HCC1937_ATCCAGCGACTA	HCC1937	7	TNA
2.45811	0.112421	HCC1937_ATCCATGCATCG	HCC1937	7	TNA
5.36702	-0.601227	HCC1937_ATCCCGAATGCA	HCC1937	7	TNA
6.69583	-0.94345	HCC1937_ATCCTCGGACTG	HCC1937	7	TNA
7.3769	-1.15055	HCC1937_ATCGCCGTGTGT	HCC1937	7	TNA
2.8831	1.6488	HCC1937_ATCTCATCGTAT	HCC1937	12	TNA
2.96344	0.349472	HCC1937_ATCTCGCGTGTA	HCC1937	7	TNA
5.91408	-0.900862	HCC1937_ATCTTCACAGCT	HCC1937	7	TNA
1.96282	0.190605	HCC1937_ATCTTGAATTAC	HCC1937	7	TNA
2.9835	0.584609	HCC1937_ATCTTTTTTAAG	HCC1937	7	TNA
4.544	-0.257076	HCC1937_ATGAAGTCGAAC	HCC1937	7	TNA
6.91809	-0.930755	HCC1937_ATGAATCTCAAT	HCC1937	7	TNA
4.43901	-0.705385	HCC1937_ATGACATTTGAA	HCC1937	7	TNA
2.42255	0.305033	HCC1937_ATGATTGTGTGA	HCC1937	7	TNA
5.91948	-0.762197	HCC1937_ATGCAAGCGACC	HCC1937	7	TNA
5.86863	-1.31429	HCC1937_ATGCGAAGAGTC	HCC1937	7	TNA
5.62482	-1.13196	HCC1937_ATGCGAAGAGTG	HCC1937	7	TNA
4.72875	-0.357754	HCC1937_ATGCGACTAACT	HCC1937	7	TNA
5.77941	-0.734618	HCC1937_ATGCGGCCATAT	HCC1937	7	TNA
5.24462	-0.732159	HCC1937_ATGCTCGATGCA	HCC1937	7	TNA
5.291	-0.422925	HCC1937_ATGGAATTTTTA	HCC1937	7	TNA
2.33352	0.799921	HCC1937_ATGTAAGGGAGT	HCC1937	7	TNA
7.73223	-1.13968	HCC1937_ATGTCCTTCTGC	HCC1937	7	TNA
3.01502	0.141299	HCC1937_ATGTCTGGCAAA	HCC1937	7	TNA
4.52053	-0.268498	HCC1937_ATGTTACTTATC	HCC1937	7	TNA
8.73931	-1.46085	HCC1937_ATTAAGCTAACT	HCC1937	3	TNA
4.82168	-0.158034	HCC1937_ATTACACACGGG	HCC1937	7	TNA
5.99111	-0.835893	HCC1937_ATTCTTCAGATC	HCC1937	7	TNA
5.62535	-0.861736	HCC1937_ATTGCCACACGA	HCC1937	7	TNA
2.87943	0.918824	HCC1937_ATTGTTAAATAT	HCC1937	7	TNA
2.62982	3.26746	HCC1937_ATTTCACGCATG	HCC1937	12	TNA
4.91423	-0.672931	HCC1937_ATTTCCCCTTGG	HCC1937	7	TNA
3.57612	-0.145865	HCC1937_ATTTTAATTAAT	HCC1937	7	TNA
4.15495	-0.556517	HCC1937_ATTTTGCCCACC	HCC1937	7	TNA
4.74216	-0.118089	HCC1937_CAAAAGACGAAT	HCC1937	7	TNA
8.56825	-2.65884	HCC1937_CAAAAGACGCTC	HCC1937	3	TNA
5.03194	-0.640672	HCC1937_CAAACATGTGCT	HCC1937	7	TNA
4.33447	-0.638118	HCC1937_CAAACCCGTACG	HCC1937	7	TNA
3.40643	0.115632	HCC1937_CAAACGCTGCAT	HCC1937	7	TNA
2.58805	1.93975	HCC1937_CAAATCAGCCTG	HCC1937	12	TNA
3.60837	-0.0207031	HCC1937_CAACATCTAACA	HCC1937	7	TNA
2.98277	0.18775	HCC1937_CAACCAGCGAGT	HCC1937	7	TNA
2.721	0.0513175	HCC1937_CAACCCACCAGA	HCC1937	7	TNA
1.31365	-4.47944	HCC1937_CAACCTGGCAAA	HCC1937	10	TNA
3.49498	0.873763	HCC1937_CAACTCATTTAT	HCC1937	7	TNA
4.24993	-0.177681	HCC1937_CAAGATCACTGA	HCC1937	7	TNA
5.11076	-0.692469	HCC1937_CAAGCCTTAGTC	HCC1937	7	TNA
4.1006	0.139125	HCC1937_CAAGCGCACGGA	HCC1937	7	TNA
6.06568	-0.928188	HCC1937_CAAGCTCACTCA	HCC1937	7	TNA
3.80092	0.289895	HCC1937_CAAGTATCAGGG	HCC1937	7	TNA
4.51453	-0.000371258	HCC1937_CAATCCACCAAT	HCC1937	7	TNA
4.17211	-0.406645	HCC1937_CACACAAAGTGC	HCC1937	7	TNA
5.30031	-0.620092	HCC1937_CACAGCGAGGAT	HCC1937	7	TNA
4.29837	-0.146224	HCC1937_CACAGGCCTTGT	HCC1937	7	TNA
3.85411	-0.534488	HCC1937_CACATCAAAGAA	HCC1937	7	TNA
4.13445	0.0184064	HCC1937_CACATCCCGGTC	HCC1937	7	TNA
5.90605	-0.821268	HCC1937_CACATGGACTCG	HCC1937	7	TNA
4.6095	-0.379684	HCC1937_CACCCAGTGTCG	HCC1937	7	TNA
5.86151	-0.782057	HCC1937_CACCCCTGGGTA	HCC1937	7	TNA
2.3714	0.579895	HCC1937_CACCGAGATTAG	HCC1937	7	TNA
6.05897	-1.38396	HCC1937_CACCTGCCGTTA	HCC1937	7	TNA
2.4133	0.341286	HCC1937_CACGATCAGGTT	HCC1937	7	TNA
6.05519	-0.859405	HCC1937_CACGATCGATCA	HCC1937	7	TNA
2.47364	0.217323	HCC1937_CACGGGTGTCTG	HCC1937	7	TNA
3.65595	0.0149628	HCC1937_CACGTAATAGGA	HCC1937	7	TNA
4.71773	-0.776272	HCC1937_CACGTTCACACT	HCC1937	7	TNA
4.4479	0.150943	HCC1937_CACTAAAGAGCC	HCC1937	7	TNA
7.28815	-1.16487	HCC1937_CACTAGGGCCGG	HCC1937	7	TNA
5.20763	-0.353064	HCC1937_CACTATGTACCA	HCC1937	7	TNA
4.70481	-0.0256333	HCC1937_CACTCAACTCAT	HCC1937	7	TNA
3.65229	0.367463	HCC1937_CACTGAGTGGAT	HCC1937	7	TNA
8.06361	-2.90469	HCC1937_CACTTCTTGCAT	HCC1937	3	TNA
4.47087	-0.689675	HCC1937_CACTTTCAGGAA	HCC1937	7	TNA
3.35218	0.611405	HCC1937_CAGATAGCTTGT	HCC1937	7	TNA
6.1474	-1.17183	HCC1937_CAGATATGGCCT	HCC1937	7	TNA
4.43338	-0.859978	HCC1937_CAGCCCTAGGCC	HCC1937	7	TNA
4.5725	-0.427487	HCC1937_CAGGATACGATG	HCC1937	7	TNA
7.92312	-1.8816	HCC1937_CAGGCACTTTGT	HCC1937	3	TNA
5.21599	-0.507614	HCC1937_CAGTCGAGAAGA	HCC1937	7	TNA
2.05299	0.838111	HCC1937_CATAACTTGGGG	HCC1937	7	TNA
4.12196	-0.885065	HCC1937_CATAAGAACGTG	HCC1937	7	TNA
3.89886	-0.480323	HCC1937_CATGAACCAAAG	HCC1937	7	TNA
6.89818	-1.09093	HCC1937_CATGCTGATCTA	HCC1937	7	TNA
7.08009	-1.13671	HCC1937_CATGCTGATCTC	HCC1937	7	TNA
4.60791	-0.0212274	HCC1937_CATGGTTATGGA	HCC1937	7	TNA
3.93763	-0.59347	HCC1937_CATGTTCCCGTT	HCC1937	7	TNA
5.74101	-0.709655	HCC1937_CATGTTGCAGTC	HCC1937	7	TNA
5.67749	-0.982352	HCC1937_CATTACATGCAG	HCC1937	7	TNA
2.70207	-0.173592	HCC1937_CATTACTGGGAC	HCC1937	7	TNA
2.97654	0.669186	HCC1937_CATTTACATCAT	HCC1937	7	TNA
6.87952	-1.26604	HCC1937_CATTTGCGAGGG	HCC1937	7	TNA
5.77469	-1.42848	HCC1937_CATTTGCGCGGG	HCC1937	7	TNA
3.35107	0.111718	HCC1937_CCAAACGGTAAG	HCC1937	7	TNA
5.67762	-1.00652	HCC1937_CCAAATCTTAAG	HCC1937	7	TNA
4.70281	-0.340296	HCC1937_CCAATCTCGAAC	HCC1937	7	TNA
1.89149	0.90762	HCC1937_CCAATTTTACTT	HCC1937	7	TNA
7.03341	-0.828938	HCC1937_CCACATCTGACG	HCC1937	7	TNA
1.92088	1.18594	HCC1937_CCACCCTTAACA	HCC1937	7	TNA
5.49631	-0.872606	HCC1937_CCACCGCAAGTA	HCC1937	7	TNA
5.18721	-0.381407	HCC1937_CCACGTTGAATA	HCC1937	7	TNA
3.76294	0.495366	HCC1937_CCACTCACCAGT	HCC1937	7	TNA
2.52451	1.07217	HCC1937_CCAGATCGAACA	HCC1937	7	TNA
4.51478	0.128753	HCC1937_CCAGATCGACTC	HCC1937	7	TNA
2.80539	0.924576	HCC1937_CCAGTACGGTAC	HCC1937	7	TNA
3.83228	-0.426139	HCC1937_CCAGTCAGCCAA	HCC1937	7	TNA
3.00654	0.162339	HCC1937_CCAGTGCCGAAA	HCC1937	7	TNA
5.59481	-1.95134	HCC1937_CCATAGAGCTAC	HCC1937	7	TNA
4.07995	0.0254209	HCC1937_CCATATAGGCGT	HCC1937	7	TNA
5.6566	-0.612875	HCC1937_CCATCCAGGATG	HCC1937	7	TNA
3.96635	0.423187	HCC1937_CCATGGAACGTT	HCC1937	7	TNA
2.90538	0.52432	HCC1937_CCATGGAGAATG	HCC1937	7	TNA
4.66387	-1.87687	HCC1937_CCATTTACCTCT	HCC1937	7	TNA
4.22176	-0.00579131	HCC1937_CCCAAAGATTGG	HCC1937	7	TNA
4.10061	-0.501331	HCC1937_CCCACGTTAAGA	HCC1937	7	TNA
2.4421	0.515293	HCC1937_CCCATCCGAGTT	HCC1937	7	TNA
7.22317	-1.18321	HCC1937_CCCATCGTACTC	HCC1937	7	TNA
3.79568	-0.0228477	HCC1937_CCCCGATTGATG	HCC1937	7	TNA
4.54204	-0.309479	HCC1937_CCCCGTCTATGA	HCC1937	7	TNA
3.37878	0.0718737	HCC1937_CCCCTTTCTACC	HCC1937	7	TNA
5.54321	-0.849067	HCC1937_CCCGAGGCCGAT	HCC1937	7	TNA
2.28802	0.317881	HCC1937_CCCGCCAGAGTG	HCC1937	7	TNA
2.85502	0.772992	HCC1937_CCCGCGGGCATA	HCC1937	7	TNA
6.0351	-1.10113	HCC1937_CCCGTAGCGTAG	HCC1937	7	TNA
6.50507	-1.16472	HCC1937_CCCTATCTAATG	HCC1937	7	TNA
2.97269	2.04401	HCC1937_CCCTATGCAAAT	HCC1937	12	TNA
4.52822	-0.330543	HCC1937_CCCTGAATAGTT	HCC1937	7	TNA
4.81103	-0.776001	HCC1937_CCCTGCGCCACG	HCC1937	7	TNA
5.88304	-0.757229	HCC1937_CCCTGTATTGAG	HCC1937	7	TNA
2.59805	2.06653	HCC1937_CCCTTCTTAAGT	HCC1937	12	TNA
2.85987	0.874083	HCC1937_CCGAATTTCATG	HCC1937	7	TNA
2.81593	0.294353	HCC1937_CCGACAATGTAG	HCC1937	7	TNA
5.9717	-0.932743	HCC1937_CCGAGCTCTGAC	HCC1937	7	TNA
3.2907	0.22817	HCC1937_CCGATAACATGA	HCC1937	7	TNA
2.54241	0.444617	HCC1937_CCGATAGATAGG	HCC1937	7	TNA
2.8715	0.94061	HCC1937_CCGATTAGAATT	HCC1937	7	TNA
6.88741	-1.18876	HCC1937_CCGCTGACTTTC	HCC1937	7	TNA
6.26945	-1.07759	HCC1937_CCGCTGTGTTTC	HCC1937	7	TNA
4.97632	-0.188443	HCC1937_CCGGATAGTTCA	HCC1937	7	TNA
6.3162	-1.00967	HCC1937_CCGGCTCCGGCT	HCC1937	7	TNA
4.7464	-0.281786	HCC1937_CCGGGAGACGGC	HCC1937	7	TNA
2.71358	0.536569	HCC1937_CCGGGGGAAGCT	HCC1937	7	TNA
5.55921	-0.933797	HCC1937_CCGGTAGTGATA	HCC1937	7	TNA
7.30134	-2.16093	HCC1937_CCGGTGTTGATA	HCC1937	3	TNA
4.73293	0.588074	HCC1937_CCGTCAACTAGT	HCC1937	7	TNA
4.35407	-0.502237	HCC1937_CCGTCTGTTGGA	HCC1937	7	TNA
7.31947	-1.21429	HCC1937_CCGTTCCGACAT	HCC1937	7	TNA
7.09816	-1.10671	HCC1937_CCGTTGCCGAAT	HCC1937	7	TNA
3.24925	-0.336014	HCC1937_CCTACAAAGTAT	HCC1937	7	TNA
3.31718	0.507461	HCC1937_CCTACACATCTA	HCC1937	7	TNA
2.69451	-0.109181	HCC1937_CCTACTTACTTG	HCC1937	7	TNA
3.0109	0.767174	HCC1937_CCTAGCCGTTCA	HCC1937	7	TNA
1.89873	0.37024	HCC1937_CCTAGGGCGTAG	HCC1937	7	TNA
7.57374	-1.06702	HCC1937_CCTCAATTGCGA	HCC1937	7	TNA
2.62294	0.803079	HCC1937_CCTCCCAAGGAG	HCC1937	7	TNA
1.67084	0.535223	HCC1937_CCTGGGCCACGT	HCC1937	7	TNA
4.63719	-0.210729	HCC1937_CCTGTGACCCCG	HCC1937	7	TNA
3.87894	0.644394	HCC1937_CCTTAGCTGATG	HCC1937	7	TNA
2.70276	0.453397	HCC1937_CCTTCATAGACA	HCC1937	7	TNA
6.75537	-1.1955	HCC1937_CCTTCGCATCTA	HCC1937	7	TNA
3.95257	-0.438463	HCC1937_CCTTCTACCTTG	HCC1937	7	TNA
3.21989	0.428458	HCC1937_CCTTGAAGTATC	HCC1937	7	TNA
5.26461	-0.667055	HCC1937_CCTTTCCTCTAC	HCC1937	7	TNA
2.02172	0.166454	HCC1937_CCTTTCTCGCCA	HCC1937	7	TNA
3.90368	-0.351746	HCC1937_CGAAATCGAAGG	HCC1937	7	TNA
2.14948	0.0757318	HCC1937_CGAAATCGAATG	HCC1937	7	TNA
2.46472	0.0626749	HCC1937_CGAATACGTAAG	HCC1937	7	TNA
6.51821	-1.12429	HCC1937_CGACCTCCCAAT	HCC1937	7	TNA
3.9884	0.15186	HCC1937_CGACTAGTATCA	HCC1937	7	TNA
3.82467	0.0342157	HCC1937_CGACTGACACAC	HCC1937	7	TNA
5.11275	-0.302148	HCC1937_CGAGAGTCCTAA	HCC1937	7	TNA
4.71395	-0.331588	HCC1937_CGAGATACGGAC	HCC1937	7	TNA
5.11106	-0.217176	HCC1937_CGAGATCGTATC	HCC1937	7	TNA
4.80378	-0.351654	HCC1937_CGAGATTTCTAA	HCC1937	7	TNA
5.83094	-1.16585	HCC1937_CGAGGCATAACC	HCC1937	7	TNA
5.72171	-0.616038	HCC1937_CGAGGTCTTTTC	HCC1937	7	TNA
3.64778	0.173087	HCC1937_CGAGTAACTCGA	HCC1937	7	TNA
5.54538	-0.648443	HCC1937_CGAGTAGGCGAT	HCC1937	7	TNA
4.06643	-0.359749	HCC1937_CGATAATGACCA	HCC1937	7	TNA
6.0983	-0.939972	HCC1937_CGATCCTCCTAC	HCC1937	7	TNA
3.44727	0.902703	HCC1937_CGATCGGCCGGA	HCC1937	7	TNA
3.17357	2.71458	HCC1937_CGATCTATTCTG	HCC1937	12	TNA
3.56184	0.832517	HCC1937_CGATTGACGAAT	HCC1937	7	TNA
6.06761	-1.04853	HCC1937_CGCAGAAAACAA	HCC1937	7	TNA
3.5641	0.466561	HCC1937_CGCAGAAACCTT	HCC1937	7	TNA
3.65031	-0.334608	HCC1937_CGCAGGCACGGA	HCC1937	7	TNA
3.635	0.0985092	HCC1937_CGCAGGCCAGTC	HCC1937	7	TNA
2.79596	0.417402	HCC1937_CGCAGGGCTTAC	HCC1937	7	TNA
3.79315	0.354835	HCC1937_CGCATACCGGTA	HCC1937	7	TNA
3.21165	0.428508	HCC1937_CGCATAGCTCAA	HCC1937	7	TNA
3.73007	0.688465	HCC1937_CGCCACGATAAT	HCC1937	7	TNA
3.54027	0.329694	HCC1937_CGCCCATTATAG	HCC1937	7	TNA
7.87208	-1.06425	HCC1937_CGCGACTGTCCT	HCC1937	7	TNA
4.9901	-0.474836	HCC1937_CGCGTGACAATC	HCC1937	7	TNA
7.1234	-1.09164	HCC1937_CGCTAACGCTGT	HCC1937	7	TNA
3.03918	0.628442	HCC1937_CGCTACGAGACC	HCC1937	7	TNA
2.47381	0.712834	HCC1937_CGCTATTAGCCT	HCC1937	7	TNA
4.4653	0.15512	HCC1937_CGCTTAGGGCTC	HCC1937	7	TNA
5.67102	-0.638452	HCC1937_CGCTTGTGTGGT	HCC1937	7	TNA
7.67963	-2.79331	HCC1937_CGGAACCGAATG	HCC1937	3	TNA
3.00795	0.211209	HCC1937_CGGACTAAAAGA	HCC1937	7	TNA
4.44462	-0.697991	HCC1937_CGGAGACCCATA	HCC1937	7	TNA
6.17548	-1.23057	HCC1937_CGGAGATGGACT	HCC1937	7	TNA
5.18976	-0.616156	HCC1937_CGGAGGACATGA	HCC1937	7	TNA
5.57222	-0.507548	HCC1937_CGGAGTCATCGG	HCC1937	7	TNA
4.47441	-0.422641	HCC1937_CGGCGCACATAC	HCC1937	7	TNA
3.29891	0.619671	HCC1937_CGGCGGATGAGG	HCC1937	7	TNA
2.90964	0.95214	HCC1937_CGGCGTTGCCTA	HCC1937	7	TNA
4.5537	-0.775771	HCC1937_CGGCTACTCGTC	HCC1937	7	TNA
2.72837	1.41413	HCC1937_CGGCTTAAGCAA	HCC1937	12	TNA
3.09373	0.159827	HCC1937_CGGGAGGGCTAG	HCC1937	7	TNA
7.92587	-1.7645	HCC1937_CGGGCTACACAG	HCC1937	7	TNA
4.04412	-0.26496	HCC1937_CGGGGATTGACC	HCC1937	7	TNA
1.66976	-2.39576	HCC1937_CGGGTGCTGGCC	HCC1937	10	TNA
2.78769	2.26384	HCC1937_CGGTTAGCTCAC	HCC1937	12	TNA
2.75444	1.54459	HCC1937_CGGTTGAGGTCA	HCC1937	12	TNA
3.08661	0.779369	HCC1937_CGTAAAAAAATT	HCC1937	7	TNA
2.47672	0.986976	HCC1937_CGTACATCATTT	HCC1937	7	TNA
3.7999	0.357418	HCC1937_CGTACGTGATAA	HCC1937	7	TNA
3.80089	0.449054	HCC1937_CGTAGCGTAGGT	HCC1937	7	TNA
2.67992	1.04698	HCC1937_CGTATACGATCA	HCC1937	7	TNA
3.9446	0.0757829	HCC1937_CGTCGAAGTAAA	HCC1937	7	TNA
4.74115	-0.121704	HCC1937_CGTGAATATGCT	HCC1937	7	TNA
4.92686	-0.536876	HCC1937_CGTGATGCGCCC	HCC1937	7	TNA
4.5305	-0.699877	HCC1937_CGTGATGTGAAG	HCC1937	7	TNA
5.92529	-0.874983	HCC1937_CGTGCATCCGTC	HCC1937	7	TNA
4.61691	-0.0698738	HCC1937_CGTGCGACCCCG	HCC1937	7	TNA
4.72536	-0.504465	HCC1937_CGTGTGATTGTT	HCC1937	7	TNA
1.76132	0.09637	HCC1937_CGTTAACGTCCT	HCC1937	7	TNA
2.92767	0.0613511	HCC1937_CGTTCATAGATA	HCC1937	7	TNA
5.53016	-0.580904	HCC1937_CGTTCCGTCGAG	HCC1937	7	TNA
4.18521	-0.439236	HCC1937_CGTTCGAGGGTC	HCC1937	7	TNA
3.72058	0.116035	HCC1937_CGTTGCAAGACG	HCC1937	7	TNA
2.60067	1.55598	HCC1937_CGTTGTAACAGA	HCC1937	12	TNA
4.41745	-0.454851	HCC1937_CGTTGTTCCTTT	HCC1937	7	TNA
3.43255	0.169518	HCC1937_CGTTGTTGCTCT	HCC1937	7	TNA
1.93477	1.10479	HCC1937_CTAAGCCATCTG	HCC1937	7	TNA
5.96339	-1.02473	HCC1937_CTACAGCTCGTG	HCC1937	7	TNA
3.65501	0.549672	HCC1937_CTACGCCCAGTC	HCC1937	7	TNA
2.98321	1.99599	HCC1937_CTACGGCGTGTT	HCC1937	12	TNA
4.44377	-0.740062	HCC1937_CTAGACATCTCA	HCC1937	7	TNA
4.357	-0.130327	HCC1937_CTAGGGGCCTTC	HCC1937	7	TNA
5.90973	-0.863426	HCC1937_CTAGTCACTAAA	HCC1937	7	TNA
5.22106	-0.817562	HCC1937_CTATGTTACATG	HCC1937	7	TNA
4.92376	-0.134492	HCC1937_CTATTGCAACCA	HCC1937	7	TNA
2.69451	1.37352	HCC1937_CTCAGATAAATG	HCC1937	12	TNA
4.05566	0.337757	HCC1937_CTCAGGTCTCCT	HCC1937	7	TNA
2.52284	1.07051	HCC1937_CTCCACCACAAA	HCC1937	7	TNA
3.8818	0.320207	HCC1937_CTCCCTACCCCA	HCC1937	7	TNA
4.53349	-0.62565	HCC1937_CTCCCTTGTGCC	HCC1937	7	TNA
6.9572	-1.23936	HCC1937_CTCGATTGCCCA	HCC1937	7	TNA
7.0473	-1.30606	HCC1937_CTCGATTGCCCC	HCC1937	7	TNA
7.14718	-1.17609	HCC1937_CTCGATTGCCCG	HCC1937	7	TNA
6.27863	-1.06106	HCC1937_CTCGATTGCCCT	HCC1937	7	TNA
7.51534	-1.12472	HCC1937_CTCGCGTAGATG	HCC1937	7	TNA
7.03685	-1.17832	HCC1937_CTCGTAAACTAA	HCC1937	7	TNA
4.89495	-0.29055	HCC1937_CTCGTTGTCGTG	HCC1937	7	TNA
2.19514	0.851343	HCC1937_CTCTGTAGCATC	HCC1937	7	TNA
3.05938	2.37504	HCC1937_CTCTGTCTCGAT	HCC1937	12	TNA
5.64633	-0.99392	HCC1937_CTCTTCGCCTAT	HCC1937	7	TNA
2.97771	0.174982	HCC1937_CTCTTTCAACTC	HCC1937	7	TNA
2.7868	1.00234	HCC1937_CTGACGACAAGG	HCC1937	7	TNA
3.41299	0.955814	HCC1937_CTGAGCATCTGT	HCC1937	7	TNA
5.7569	-0.716077	HCC1937_CTGAGGAAGGCT	HCC1937	7	TNA
2.98818	0.40518	HCC1937_CTGATAAAATGC	HCC1937	7	TNA
3.17156	-0.282391	HCC1937_CTGATTACCAGT	HCC1937	7	TNA
2.61502	0.0633435	HCC1937_CTGCAGGATATC	HCC1937	7	TNA
5.55905	-0.562651	HCC1937_CTGCCTTACATA	HCC1937	7	TNA
1.9168	0.134604	HCC1937_CTGCTGGTGCGT	HCC1937	7	TNA
6.40392	-1.24332	HCC1937_CTGCTGTCCCAT	HCC1937	7	TNA
3.41886	0.45924	HCC1937_CTGGCAACGTAA	HCC1937	7	TNA
4.95318	-0.518572	HCC1937_CTGGGAGCAATC	HCC1937	7	TNA
2.67841	0.847414	HCC1937_CTGGGATTTATT	HCC1937	7	TNA
2.59656	1.43816	HCC1937_CTGGGCTTCCTG	HCC1937	12	TNA
5.62724	-0.541767	HCC1937_CTGGTTAAACCA	HCC1937	7	TNA
3.47103	0.760829	HCC1937_CTGTAGACTGCT	HCC1937	7	TNA
1.64817	1.43074	HCC1937_CTGTAGCGAACG	HCC1937	13	TNA
3.77265	-0.266635	HCC1937_CTGTCATAATGC	HCC1937	7	TNA
3.82041	0.627822	HCC1937_CTGTCTTAGCAT	HCC1937	7	TNA
4.44548	-0.259738	HCC1937_CTGTTAGATAGG	HCC1937	7	TNA
5.06669	-0.284066	HCC1937_CTGTTAGTCGGG	HCC1937	7	TNA
1.6846	0.57775	HCC1937_CTGTTATCCGGG	HCC1937	7	TNA
7.08886	-6.57758	HCC1937_CTTAATTAACTT	HCC1937	3	TNA
6.50107	-0.965375	HCC1937_CTTACAGCACTA	HCC1937	7	TNA
2.69217	1.5381	HCC1937_CTTAGTGTCTCC	HCC1937	12	TNA
4.169	0.366126	HCC1937_CTTATCAGTAGC	HCC1937	7	TNA
2.2133	0.890516	HCC1937_CTTCAAATACTC	HCC1937	7	TNA
4.71392	-0.329077	HCC1937_CTTCACAATATC	HCC1937	7	TNA
4.98728	-0.353611	HCC1937_CTTCGTTGAAAT	HCC1937	7	TNA
4.91417	-0.186889	HCC1937_CTTGAGAGAGTC	HCC1937	7	TNA
-4.93777	7.3043	HCC1937_CTTGCATAATCG	HCC1937	22	TNA
5.0996	-0.342828	HCC1937_CTTGCATATTGT	HCC1937	7	TNA
3.51787	-0.387729	HCC1937_CTTGCATTTGGA	HCC1937	7	TNA
2.75719	0.638616	HCC1937_CTTGCTCAGACA	HCC1937	7	TNA
4.31491	0.235264	HCC1937_CTTGGCCCCCCA	HCC1937	7	TNA
3.59684	-0.458529	HCC1937_CTTGGGTAATGT	HCC1937	7	TNA
2.6185	1.10126	HCC1937_CTTTAAGCCTAG	HCC1937	7	TNA
5.55606	-0.696685	HCC1937_CTTTATCTCTCC	HCC1937	7	TNA
4.75751	-0.118772	HCC1937_CTTTCGCTGCTC	HCC1937	7	TNA
4.18493	-0.0478137	HCC1937_CTTTTACAATGA	HCC1937	7	TNA
2.711	0.596102	HCC1937_GAAACGGGTCGC	HCC1937	7	TNA
2.12461	0.183392	HCC1937_GAAACGTAAGTT	HCC1937	7	TNA
4.92617	-0.32064	HCC1937_GAAAGGTTAAAA	HCC1937	7	TNA
6.54837	-0.987506	HCC1937_GAAATCATCGCT	HCC1937	7	TNA
4.30032	-0.236021	HCC1937_GAACAATTCAGA	HCC1937	7	TNA
4.59783	-0.465222	HCC1937_GAACACCTATGG	HCC1937	7	TNA
5.88876	-0.895971	HCC1937_GAACAGACGACG	HCC1937	7	TNA
7.53562	-2.16944	HCC1937_GAACCAGGCGGA	HCC1937	3	TNA
2.17432	0.971227	HCC1937_GAACTACCAACT	HCC1937	7	TNA
6.60162	-1.03685	HCC1937_GAACTTTCTTAC	HCC1937	7	TNA
2.94498	0.690095	HCC1937_GAAGCAATACCC	HCC1937	7	TNA
-3.21054	6.1531	HCC1937_GAAGGTAAACGT	HCC1937	13	TNA
2.73344	0.967943	HCC1937_GAATACAAGATT	HCC1937	7	TNA
5.07088	-0.688327	HCC1937_GAATCCAAACAC	HCC1937	7	TNA
5.80834	-0.735257	HCC1937_GAATCCGTCTCA	HCC1937	7	TNA
4.36799	-0.635644	HCC1937_GAATGTTTGCAT	HCC1937	7	TNA
4.35017	-0.0680723	HCC1937_GAATTTTGCCAT	HCC1937	7	TNA
3.05951	0.803944	HCC1937_GACAAAGCCTGC	HCC1937	7	TNA
3.23715	0.572679	HCC1937_GACAAGTGTCAG	HCC1937	7	TNA
5.5895	-0.589123	HCC1937_GACACGGTGACA	HCC1937	7	TNA
7.44459	-1.08419	HCC1937_GACACTAACGTA	HCC1937	7	TNA
2.36038	0.857334	HCC1937_GACACTATCATG	HCC1937	7	TNA
5.91644	-0.842786	HCC1937_GACAGGAGTGAA	HCC1937	7	TNA
5.5709	-0.566328	HCC1937_GACCAGGTGAAA	HCC1937	7	TNA
3.44754	0.80078	HCC1937_GACCCCGGCTTG	HCC1937	7	TNA
4.6667	-0.757915	HCC1937_GACCGAGTTGTA	HCC1937	7	TNA
5.69163	-0.764066	HCC1937_GACGACATTAAG	HCC1937	7	TNA
5.56121	-0.78706	HCC1937_GACGAGCCAACG	HCC1937	7	TNA
4.67109	-0.691569	HCC1937_GACGCTTCGACC	HCC1937	7	TNA
3.22165	0.959224	HCC1937_GACGGCGAGAAT	HCC1937	7	TNA
5.59412	-0.98148	HCC1937_GACGGGAGCACT	HCC1937	7	TNA
4.40436	-0.716323	HCC1937_GACTCAATAACC	HCC1937	7	TNA
3.89452	-0.147454	HCC1937_GACTGACACGAC	HCC1937	7	TNA
3.153	0.254705	HCC1937_GACTTGCTCGGA	HCC1937	7	TNA
3.4951	0.36675	HCC1937_GAGACACCGTCT	HCC1937	7	TNA
5.80207	-1.42938	HCC1937_GAGAGGTGTCCG	HCC1937	7	TNA
5.71068	-1.21637	HCC1937_GAGATTTTAGCA	HCC1937	7	TNA
5.95171	-1.22156	HCC1937_GAGCACCAGTAG	HCC1937	7	TNA
1.34703	1.31375	HCC1937_GAGCCATACTTT	HCC1937	13	TNA
4.12247	-0.448931	HCC1937_GAGGAATAACAT	HCC1937	7	TNA
6.29571	-1.32911	HCC1937_GAGGACCCGAAT	HCC1937	7	TNA
3.84662	0.0885258	HCC1937_GAGGAGAAGTGG	HCC1937	7	TNA
3.6847	0.696951	HCC1937_GAGGCATGCACA	HCC1937	7	TNA
3.03752	-0.361545	HCC1937_GAGGTACCCGTA	HCC1937	7	TNA
2.97222	0.800833	HCC1937_GAGGTATTATAA	HCC1937	7	TNA
5.92715	-1.07206	HCC1937_GAGGTGGTTAGG	HCC1937	7	TNA
6.29475	-1.43313	HCC1937_GAGGTTACTTGT	HCC1937	7	TNA
4.48461	-0.793166	HCC1937_GAGGTTCGCCAT	HCC1937	7	TNA
3.30941	0.292524	HCC1937_GAGTATATCTTA	HCC1937	7	TNA
2.87928	0.884894	HCC1937_GAGTGCCTTGTT	HCC1937	7	TNA
4.90609	-0.870002	HCC1937_GAGTGGAGGTGC	HCC1937	7	TNA
3.27807	-0.312167	HCC1937_GATAAATTTGAG	HCC1937	7	TNA
6.05214	-0.98189	HCC1937_GATAGGTTCTAA	HCC1937	7	TNA
6.75975	-3.99095	HCC1937_GATCAACTTGCT	HCC1937	3	TNA
5.05255	-0.484458	HCC1937_GATCAGGGAATA	HCC1937	7	TNA
5.07229	-0.242188	HCC1937_GATCAGTCGGGC	HCC1937	7	TNA
1.56053	-1.33163	HCC1937_GATCATGTAACT	HCC1937	10	TNA
4.65744	0.0162467	HCC1937_GATCCAGGATAA	HCC1937	7	TNA
3.00027	2.08888	HCC1937_GATCTTCGTCTG	HCC1937	12	TNA
5.36098	-0.831959	HCC1937_GATGATGGAGGT	HCC1937	7	TNA
5.88309	-1.52991	HCC1937_GATGTAAACGGA	HCC1937	7	TNA
2.95741	0.560049	HCC1937_GATGTCGAGCCT	HCC1937	7	TNA
2.13898	0.277072	HCC1937_GATTAAGTGGTC	HCC1937	7	TNA
3.46823	-0.435456	HCC1937_GATTACGCGTGC	HCC1937	7	TNA
4.07299	0.0956992	HCC1937_GATTTAGGGTAT	HCC1937	7	TNA
5.88351	-0.530824	HCC1937_GATTTTCAGGTA	HCC1937	7	TNA
4.58736	-0.299883	HCC1937_GCAAAGAGGATG	HCC1937	7	TNA
2.40726	0.244772	HCC1937_GCAACAACTCTG	HCC1937	7	TNA
3.80831	-0.188651	HCC1937_GCAACGTCCGGG	HCC1937	7	TNA
3.64745	-0.405628	HCC1937_GCAACGTGCACG	HCC1937	7	TNA
5.91707	-1.27745	HCC1937_GCAACTGAGGCG	HCC1937	7	TNA
3.22554	0.287084	HCC1937_GCAAGTTATACT	HCC1937	7	TNA
4.25605	0.361149	HCC1937_GCAATTCTCGCC	HCC1937	7	TNA
3.10735	0.217279	HCC1937_GCACGCTTTTAT	HCC1937	7	TNA
3.2626	-0.0774124	HCC1937_GCACTACAGTGC	HCC1937	7	TNA
3.44034	0.210525	HCC1937_GCACTTCCGCAG	HCC1937	7	TNA
2.50982	0.149639	HCC1937_GCACTTTGGGTG	HCC1937	7	TNA
4.65813	0.0154199	HCC1937_GCAGAAGTCACT	HCC1937	7	TNA
3.94056	0.123741	HCC1937_GCAGACGCGATA	HCC1937	7	TNA
3.52381	0.639	HCC1937_GCAGACGTATGG	HCC1937	7	TNA
4.40916	-0.393035	HCC1937_GCAGCAAGATGT	HCC1937	7	TNA
5.70457	-1.06104	HCC1937_GCAGGTAACAAT	HCC1937	7	TNA
4.76555	-0.118794	HCC1937_GCCAACCTGTGA	HCC1937	7	TNA
4.73041	-0.591182	HCC1937_GCCAAGGGGACT	HCC1937	7	TNA
7.97146	-4.23473	HCC1937_GCCAAGGTTTAA	HCC1937	3	TNA
4.28555	-0.286552	HCC1937_GCCAATCCGAGC	HCC1937	7	TNA
3.72506	-0.358556	HCC1937_GCCACAAACTGA	HCC1937	7	TNA
2.95397	0.206797	HCC1937_GCCACTTGACTC	HCC1937	7	TNA
2.25026	0.920107	HCC1937_GCCAGCTCTAAA	HCC1937	7	TNA
2.28296	0.338709	HCC1937_GCCATTCTTAGT	HCC1937	7	TNA
3.56343	0.678675	HCC1937_GCCCAATTCCTG	HCC1937	7	TNA
4.18557	-0.477554	HCC1937_GCCCCCAAGTGG	HCC1937	7	TNA
3.71515	-0.115647	HCC1937_GCCCCCTGGGCT	HCC1937	7	TNA
4.06149	-0.591353	HCC1937_GCCCCTTAGAAG	HCC1937	7	TNA
6.40154	-1.01143	HCC1937_GCCCGACGAGGT	HCC1937	7	TNA
2.27445	0.222854	HCC1937_GCCCTCGGTTTC	HCC1937	7	TNA
4.91552	-0.762451	HCC1937_GCCCTTTGATCA	HCC1937	7	TNA
5.75972	-0.96159	HCC1937_GCCGAGCACGCT	HCC1937	7	TNA
5.25341	-0.745563	HCC1937_GCCGAGTGCAAC	HCC1937	7	TNA
5.60234	-0.604389	HCC1937_GCCGCCGCAAGT	HCC1937	7	TNA
4.1405	-0.0403395	HCC1937_GCCGCTACTGCA	HCC1937	7	TNA
4.70671	-0.690984	HCC1937_GCCTCGGTATTC	HCC1937	7	TNA
7.25338	-1.09966	HCC1937_GCCTCTTGGGCA	HCC1937	7	TNA
3.8261	0.441307	HCC1937_GCCTGATCCGTA	HCC1937	7	TNA
6.57655	-1.21085	HCC1937_GCCTGCACTCTT	HCC1937	7	TNA
2.8375	0.17905	HCC1937_GCCTTCGGTCAC	HCC1937	7	TNA
3.60721	0.404381	HCC1937_GCGAATTCATCG	HCC1937	7	TNA
4.22862	-0.314378	HCC1937_GCGACATTACAT	HCC1937	7	TNA
2.9298	1.15137	HCC1937_GCGACGAGTCCA	HCC1937	7	TNA
2.63441	0.285687	HCC1937_GCGACGCACATG	HCC1937	7	TNA
2.17099	0.26305	HCC1937_GCGAGAAAAAGT	HCC1937	7	TNA
6.29035	-1.05961	HCC1937_GCGAGCACGGGA	HCC1937	7	TNA
5.87629	-0.826878	HCC1937_GCGAGCTATTAT	HCC1937	7	TNA
4.18591	-0.0247537	HCC1937_GCGAGCTGCATG	HCC1937	7	TNA
5.77623	-0.706316	HCC1937_GCGATGTTCGGC	HCC1937	7	TNA
2.75113	0.780809	HCC1937_GCGATTTGCTGG	HCC1937	7	TNA
4.12032	-0.638234	HCC1937_GCGCAATGGGCG	HCC1937	7	TNA
3.00953	2.06904	HCC1937_GCGCACCACTAT	HCC1937	12	TNA
4.52041	-0.702107	HCC1937_GCGCCCACACAG	HCC1937	7	TNA
3.43419	0.296496	HCC1937_GCGCTTACGTCC	HCC1937	7	TNA
4.69345	-0.54362	HCC1937_GCGGACGGTGCC	HCC1937	7	TNA
3.77651	0.49135	HCC1937_GCGGCTCATCGC	HCC1937	7	TNA
5.61504	-0.712288	HCC1937_GCGGTGTCGATC	HCC1937	7	TNA
5.07462	-0.722461	HCC1937_GCGTCAATTCTA	HCC1937	7	TNA
3.35072	0.0776097	HCC1937_GCGTGTTCGAAG	HCC1937	7	TNA
2.74329	2.08922	HCC1937_GCGTTTGGGTCT	HCC1937	12	TNA
5.31425	-0.473531	HCC1937_GCTAAACCTACG	HCC1937	7	TNA
7.30368	-1.63648	HCC1937_GCTAATGGGACC	HCC1937	7	TNA
4.12482	-0.471119	HCC1937_GCTAGGCAACTT	HCC1937	7	TNA
3.689	0.272594	HCC1937_GCTCATTTAACC	HCC1937	7	TNA
4.23141	0.0162394	HCC1937_GCTCCCAGGATA	HCC1937	7	TNA
3.68693	0.440882	HCC1937_GCTCCTACTGGC	HCC1937	7	TNA
3.9544	0.504559	HCC1937_GCTCCTGTCGTC	HCC1937	7	TNA
2.96471	0.822419	HCC1937_GCTCGATCTCCG	HCC1937	7	TNA
2.49702	1.86377	HCC1937_GCTCGCCTGGTT	HCC1937	12	TNA
5.8857	-0.863662	HCC1937_GCTCGGGTGTCG	HCC1937	7	TNA
5.79911	-0.787896	HCC1937_GCTGCTCTGATA	HCC1937	7	TNA
7.14491	-1.2901	HCC1937_GCTGGAAAGTCT	HCC1937	7	TNA
4.17923	-0.673412	HCC1937_GCTTAATTACAC	HCC1937	7	TNA
4.31699	-0.174124	HCC1937_GCTTACTGGCCG	HCC1937	7	TNA
3.57804	-0.464647	HCC1937_GCTTGAGCCGGC	HCC1937	7	TNA
5.06406	-0.374818	HCC1937_GCTTTACGGACC	HCC1937	7	TNA
2.17966	-0.0329851	HCC1937_GCTTTCGACTCT	HCC1937	7	TNA
5.73389	-3.42852	HCC1937_GGACCTCTGGAT	HCC1937	15	TNA
3.98675	0.0551924	HCC1937_GGACTCTAGAAT	HCC1937	7	TNA
2.23967	0.493032	HCC1937_GGAGATACGTTT	HCC1937	7	TNA
7.03069	-4.50822	HCC1937_GGAGATTAAGCT	HCC1937	3	TNA
2.92963	0.221835	HCC1937_GGAGGCTTGAAT	HCC1937	7	TNA
6.44269	-1.24169	HCC1937_GGAGTAGATTAT	HCC1937	7	TNA
1.67383	0.509672	HCC1937_GGAGTATTACTC	HCC1937	15	TNA
4.50695	-0.416301	HCC1937_GGAGTCAGATAT	HCC1937	7	TNA
3.62844	0.572719	HCC1937_GGAGTTGTTGAT	HCC1937	7	TNA
7.1571	-1.4463	HCC1937_GGATCGACCCCC	HCC1937	7	TNA
7.89227	-1.269	HCC1937_GGATGATTAAAA	HCC1937	7	TNA
2.45743	0.997849	HCC1937_GGATGTGCAGGA	HCC1937	7	TNA
2.50054	0.225712	HCC1937_GGATTCAATAGC	HCC1937	7	TNA
3.55107	0.70836	HCC1937_GGATTCGAGGTA	HCC1937	7	TNA
2.43812	0.474021	HCC1937_GGATTTTCGGAC	HCC1937	7	TNA
2.26153	0.0786414	HCC1937_GGCAACACACCA	HCC1937	7	TNA
4.79566	-0.11308	HCC1937_GGCAACTCGCGA	HCC1937	7	TNA
4.72482	-0.0196643	HCC1937_GGCAAGGTGTTT	HCC1937	7	TNA
3.39286	0.6177	HCC1937_GGCATAACTTAG	HCC1937	7	TNA
5.80974	-0.622297	HCC1937_GGCATATTCGCG	HCC1937	7	TNA
2.50888	0.0897982	HCC1937_GGCCACATGGGG	HCC1937	7	TNA
2.88012	0.525646	HCC1937_GGCCGGGGTCAC	HCC1937	7	TNA
3.97014	-0.24929	HCC1937_GGCGAAGGGGTC	HCC1937	7	TNA
3.88141	-0.1752	HCC1937_GGCGCCTTATGG	HCC1937	7	TNA
2.25823	0.302549	HCC1937_GGCGCTTTCTCA	HCC1937	7	TNA
3.10813	0.0442191	HCC1937_GGCGGCAGGAGA	HCC1937	7	TNA
4.18809	-0.38242	HCC1937_GGCGTAGGTAGA	HCC1937	7	TNA
4.02054	-0.522877	HCC1937_GGCTAAGATAGT	HCC1937	7	TNA
3.99337	-0.0520477	HCC1937_GGCTACTTATGT	HCC1937	7	TNA
3.10964	1.14068	HCC1937_GGCTGAACGTAC	HCC1937	13	TNA
5.20462	-0.835159	HCC1937_GGCTGACACAGA	HCC1937	7	TNA
5.37188	-0.528822	HCC1937_GGCTGACTCTGG	HCC1937	7	TNA
2.97947	0.795286	HCC1937_GGCTGCCATACA	HCC1937	7	TNA
7.03759	-1.19617	HCC1937_GGCTGTGACCCT	HCC1937	7	TNA
3.62798	0.398466	HCC1937_GGGAAGGAACGC	HCC1937	7	TNA
5.61886	-0.857153	HCC1937_GGGAGGTCAACC	HCC1937	7	TNA
2.37796	0.225263	HCC1937_GGGCGTGACAAA	HCC1937	7	TNA
8.18103	-1.08365	HCC1937_GGGGAAAGCTAG	HCC1937	7	TNA
3.11106	0.208956	HCC1937_GGGGCCTGTCGG	HCC1937	7	TNA
5.80378	-0.659309	HCC1937_GGGTAGCTGAAA	HCC1937	7	TNA
3.82672	-0.60299	HCC1937_GGGTCCGTATAG	HCC1937	7	TNA
3.96506	-0.516307	HCC1937_GGGTTCGTAAAC	HCC1937	7	TNA
5.15301	-0.339089	HCC1937_GGGTTGCCCGCT	HCC1937	7	TNA
2.31889	0.528799	HCC1937_GGTAAAGGCAAA	HCC1937	7	TNA
4.84969	-0.66922	HCC1937_GGTAACCGTTCA	HCC1937	7	TNA
2.37084	0.428943	HCC1937_GGTACAGTTAAA	HCC1937	7	TNA
5.4841	-1.10735	HCC1937_GGTAGACAGTGT	HCC1937	7	TNA
4.25108	-0.533498	HCC1937_GGTATAGACAGG	HCC1937	7	TNA
4.71018	-0.597467	HCC1937_GGTATCGTGGCG	HCC1937	7	TNA
3.05997	0.151457	HCC1937_GGTATTTGCCGA	HCC1937	7	TNA
4.08286	0.45972	HCC1937_GGTCATACCACC	HCC1937	7	TNA
3.01708	0.751324	HCC1937_GGTCCTACCACC	HCC1937	7	TNA
3.68043	-0.171103	HCC1937_GGTCGCCCTAGA	HCC1937	7	TNA
3.52208	0.678817	HCC1937_GGTCTTAGAAGA	HCC1937	7	TNA
4.22985	-0.423078	HCC1937_GGTCTTCAAAGA	HCC1937	7	TNA
3.57782	0.34566	HCC1937_GGTGACTTTGAA	HCC1937	7	TNA
4.27184	-0.757791	HCC1937_GGTGCTCAAGTG	HCC1937	7	TNA
5.35161	-0.497931	HCC1937_GGTGGGCAGCGA	HCC1937	7	TNA
6.18224	-1.0497	HCC1937_GGTGTAATTTGG	HCC1937	7	TNA
4.43292	-0.163207	HCC1937_GGTGTGTCTGAA	HCC1937	7	TNA
5.46616	-0.629468	HCC1937_GGTTGATCGTTC	HCC1937	7	TNA
4.68389	-0.396402	HCC1937_GGTTGCTATGGG	HCC1937	7	TNA
2.8356	0.324643	HCC1937_GTAAAGGAAACT	HCC1937	7	TNA
2.59733	0.457729	HCC1937_GTAACTTGGTGT	HCC1937	7	TNA
4.45433	-0.349943	HCC1937_GTAAGCACTTAG	HCC1937	7	TNA
4.24675	-0.01622	HCC1937_GTAATCATGGGC	HCC1937	7	TNA
3.56294	0.159571	HCC1937_GTAATTAATAAT	HCC1937	7	TNA
2.95556	0.113437	HCC1937_GTACAAGGTCCA	HCC1937	7	TNA
2.89573	0.229357	HCC1937_GTACCACAGGAT	HCC1937	7	TNA
1.7302	0.422673	HCC1937_GTACCGGGCCGC	HCC1937	7	TNA
5.5676	-0.672562	HCC1937_GTACCGGTGCTG	HCC1937	7	TNA
2.36612	0.985446	HCC1937_GTACGATCTGAC	HCC1937	7	TNA
3.4788	0.294039	HCC1937_GTACGATTAACT	HCC1937	7	TNA
1.89386	0.655681	HCC1937_GTACGTCAGGAA	HCC1937	7	TNA
5.72543	-0.999241	HCC1937_GTAGAGTTATGC	HCC1937	7	TNA
8.02638	-1.11923	HCC1937_GTAGCTAGTCAT	HCC1937	7	TNA
6.53683	-1.21283	HCC1937_GTAGCTTTTATC	HCC1937	7	TNA
2.85565	0.482442	HCC1937_GTAGGAGACGCG	HCC1937	7	TNA
5.80617	-1.82831	HCC1937_GTAGTAATAGCC	HCC1937	7	TNA
3.22835	0.800381	HCC1937_GTAGTGTAAGAA	HCC1937	7	TNA
1.88598	0.813525	HCC1937_GTAGTTTTTATC	HCC1937	7	TNA
3.86691	0.577584	HCC1937_GTATCAGAGTCG	HCC1937	7	TNA
6.40642	-1.12025	HCC1937_GTATGTACCAAC	HCC1937	7	TNA
2.94151	0.284437	HCC1937_GTCAACATTGAT	HCC1937	7	TNA
5.28153	-0.867097	HCC1937_GTCAACTTCGAT	HCC1937	7	TNA
2.89002	0.103711	HCC1937_GTCAATACTCGG	HCC1937	7	TNA
5.10344	-0.567735	HCC1937_GTCACAGTAATC	HCC1937	7	TNA
3.98312	-0.520685	HCC1937_GTCATTAATGTT	HCC1937	7	TNA
3.5952	-0.018976	HCC1937_GTCCAAGTTAGT	HCC1937	7	TNA
5.80808	-1.06689	HCC1937_GTCCAGACCAGG	HCC1937	7	TNA
3.80302	0.0800336	HCC1937_GTCCAGTTGCGG	HCC1937	7	TNA
7.22742	-1.309	HCC1937_GTCCCGCGTGTC	HCC1937	7	TNA
3.44141	0.560691	HCC1937_GTCCTACCCCTC	HCC1937	7	TNA
2.4261	0.0740715	HCC1937_GTCCTCCGTCCG	HCC1937	7	TNA
5.70968	-1.00428	HCC1937_GTCGCTTCTCAG	HCC1937	7	TNA
2.18705	-0.0864193	HCC1937_GTCGGCGGCCCT	HCC1937	7	TNA
4.84296	-0.273538	HCC1937_GTCGGCGGGTTA	HCC1937	7	TNA
1.14153	1.59794	HCC1937_GTCGGTTCTGGG	HCC1937	13	TNA
3.90199	-0.478631	HCC1937_GTCTATGTCATT	HCC1937	7	TNA
5.08137	-0.307742	HCC1937_GTCTCATCGATG	HCC1937	7	TNA
2.35301	0.0861456	HCC1937_GTCTCCACTTCA	HCC1937	7	TNA
1.78955	0.356924	HCC1937_GTCTCCATTAAG	HCC1937	7	TNA
4.48839	0.16894	HCC1937_GTCTCCCAGCAT	HCC1937	7	TNA
5.98582	-1.23828	HCC1937_GTCTGAGGGCGG	HCC1937	7	TNA
2.78005	1.25917	HCC1937_GTCTGGCAATGG	HCC1937	7	TNA
2.08558	0.0489913	HCC1937_GTCTTGCATCCA	HCC1937	7	TNA
2.59325	-0.126876	HCC1937_GTGAACGCCAGT	HCC1937	7	TNA
2.34681	0.450185	HCC1937_GTGACGCCGACA	HCC1937	7	TNA
4.34782	0.262161	HCC1937_GTGAGAATATTG	HCC1937	7	TNA
2.96608	0.310166	HCC1937_GTGAGACGGGAA	HCC1937	7	TNA
6.88678	-1.01267	HCC1937_GTGAGTGGTGTT	HCC1937	7	TNA
6.20552	-0.930091	HCC1937_GTGATACAGGTA	HCC1937	7	TNA
3.98054	-0.215028	HCC1937_GTGCAACGTAAC	HCC1937	7	TNA
2.875	0.220649	HCC1937_GTGCGATGACCG	HCC1937	7	TNA
2.77117	0.164168	HCC1937_GTGCGTCGACTC	HCC1937	7	TNA
6.21867	-0.964508	HCC1937_GTGGTAGTTTAC	HCC1937	7	TNA
5.89456	-0.930664	HCC1937_GTGTAGGCAGAG	HCC1937	7	TNA
5.0581	-0.547336	HCC1937_GTGTCCCACACG	HCC1937	7	TNA
3.40963	0.122558	HCC1937_GTGTGGCAGGTA	HCC1937	7	TNA
3.93511	-0.533909	HCC1937_GTGTGTTTGCCA	HCC1937	7	TNA
2.69811	1.99492	HCC1937_GTGTTATTTTGG	HCC1937	12	TNA
5.5027	-0.553195	HCC1937_GTGTTCAGAAAG	HCC1937	7	TNA
4.09234	-0.172987	HCC1937_GTTAAACCATGG	HCC1937	7	TNA
3.99656	0.271398	HCC1937_GTTAAACGCTCG	HCC1937	7	TNA
4.95368	-0.707928	HCC1937_GTTAAGGCTTGT	HCC1937	7	TNA
5.0162	-0.810213	HCC1937_GTTAATTTATCG	HCC1937	7	TNA
2.77744	0.656306	HCC1937_GTTAGAGGCCTA	HCC1937	7	TNA
6.9928	-1.97	HCC1937_GTTATCACAACA	HCC1937	7	TNA
8.10071	-1.77889	HCC1937_GTTCACCCTGCA	HCC1937	3	TNA
1.88731	0.739652	HCC1937_GTTCGATATTGC	HCC1937	7	TNA
7.12356	-4.3594	HCC1937_GTTCGCACTGTT	HCC1937	3	TNA
2.66315	0.153404	HCC1937_GTTCTGGTAGCT	HCC1937	7	TNA
5.24721	-0.642953	HCC1937_GTTGCCTCCGAG	HCC1937	7	TNA
4.18658	-0.0374067	HCC1937_GTTGGCGTATAG	HCC1937	7	TNA
2.45716	1.08691	HCC1937_GTTGTATTTCAG	HCC1937	7	TNA
-0.00867655	3.35408	HCC1937_GTTTAAGGTGTA	HCC1937	13	TNA
5.14091	-0.797354	HCC1937_GTTTCTAGTAGC	HCC1937	7	TNA
7.19241	-2.36991	HCC1937_GTTTTAGTGCTC	HCC1937	3	TNA
-0.143145	4.13916	HCC1937_TAAATATAGGGA	HCC1937	13	TNA
4.28914	-0.0254963	HCC1937_TAACAACGCAAT	HCC1937	7	TNA
3.78384	0.40225	HCC1937_TAACCAGTCCCC	HCC1937	7	TNA
4.02049	-0.523004	HCC1937_TAACGGATTCAT	HCC1937	7	TNA
4.71114	-0.378419	HCC1937_TAAGCGGCTTCC	HCC1937	7	TNA
2.30237	0.376014	HCC1937_TAAGCTACCGCG	HCC1937	7	TNA
2.69592	0.387196	HCC1937_TAAGGTAGTCAA	HCC1937	7	TNA
6.72927	-1.09138	HCC1937_TAAGGTTGAACA	HCC1937	7	TNA
2.42958	0.962234	HCC1937_TAAGTATTCCAT	HCC1937	7	TNA
3.00594	0.191712	HCC1937_TAAGTCAGGAGC	HCC1937	7	TNA
2.15711	0.507998	HCC1937_TAAGTGGCTGCG	HCC1937	7	TNA
3.45372	0.128996	HCC1937_TAAGTTAAGACA	HCC1937	7	TNA
3.61355	0.725757	HCC1937_TAATATAACCCA	HCC1937	7	TNA
3.62027	-0.0516534	HCC1937_TACAAACCCGCA	HCC1937	7	TNA
0.559019	2.06456	HCC1937_TACATAGTAAAC	HCC1937	13	TNA
6.99461	-1.36266	HCC1937_TACATCCATTAG	HCC1937	7	TNA
1.84008	0.137413	HCC1937_TACATGTGTTGT	HCC1937	7	TNA
2.34534	0.302161	HCC1937_TACCACTTTCGT	HCC1937	7	TNA
6.87013	-1.24838	HCC1937_TACCCTCGTTGA	HCC1937	7	TNA
2.70021	0.465011	HCC1937_TACCCTGGGCAC	HCC1937	7	TNA
4.67305	-2.50676	HCC1937_TACCTAAATTAA	HCC1937	15	TNA
5.86883	-1.18239	HCC1937_TACGGATGCGCT	HCC1937	7	TNA
7.84456	-1.1076	HCC1937_TACGGCAAGTAC	HCC1937	7	TNA
6.95637	-1.17616	HCC1937_TACGTCACCGTT	HCC1937	7	TNA
4.33914	-0.326994	HCC1937_TACTCCCTTGTA	HCC1937	7	TNA
2.32476	0.333796	HCC1937_TACTGAAAGTGT	HCC1937	7	TNA
1.73724	0.717951	HCC1937_TACTGTTAACGA	HCC1937	7	TNA
7.05101	-1.32644	HCC1937_TACTTAAACTGT	HCC1937	7	TNA
6.92362	-1.19919	HCC1937_TACTTTCCTAAC	HCC1937	7	TNA
1.37613	0.847036	HCC1937_TAGAGCTTGATT	HCC1937	13	TNA
6.06935	-1.02266	HCC1937_TAGATGTATTCT	HCC1937	7	TNA
4.95333	-0.733225	HCC1937_TAGCAGTACTCT	HCC1937	7	TNA
2.95583	0.273238	HCC1937_TAGCCATTCCTC	HCC1937	7	TNA
6.10642	-0.955603	HCC1937_TAGCCCCGGCAG	HCC1937	7	TNA
3.87534	-0.58751	HCC1937_TAGCTTAGCTCG	HCC1937	7	TNA
4.03028	0.0283842	HCC1937_TAGGAACCTGGC	HCC1937	7	TNA
1.39907	1.20015	HCC1937_TAGGAGATATAT	HCC1937	13	TNA
4.145	-0.00169906	HCC1937_TAGTCGAACTTA	HCC1937	7	TNA
5.14931	-0.689999	HCC1937_TAGTGTGCTGGA	HCC1937	7	TNA
4.54271	-0.615477	HCC1937_TATACGGGAGAG	HCC1937	7	TNA
5.09044	-0.243152	HCC1937_TATATGCCTATG	HCC1937	7	TNA
3.8999	-0.0199992	HCC1937_TATATTGGAGAT	HCC1937	7	TNA
4.90536	-0.812362	HCC1937_TATCATGCTCGA	HCC1937	7	TNA
6.10003	-1.08494	HCC1937_TATGGCTATGTC	HCC1937	7	TNA
6.47056	-1.06693	HCC1937_TATGTGCCCTGC	HCC1937	7	TNA
2.38153	1.61001	HCC1937_TATTCAACTGGC	HCC1937	12	TNA
1.92295	0.120224	HCC1937_TATTCCTCCAGA	HCC1937	7	TNA
4.61551	-0.0241414	HCC1937_TATTGACACATG	HCC1937	7	TNA
5.04759	-0.261086	HCC1937_TATTGTGAGAAA	HCC1937	7	TNA
5.27265	-0.628605	HCC1937_TATTTGGCTTCT	HCC1937	7	TNA
2.80341	0.346512	HCC1937_TCAAACAGCGGT	HCC1937	7	TNA
2.56671	1.1647	HCC1937_TCAACATAAGCG	HCC1937	7	TNA
3.52837	0.853669	HCC1937_TCAATCCAGCCC	HCC1937	7	TNA
5.68964	-0.707189	HCC1937_TCAATCGTGGAA	HCC1937	7	TNA
2.87414	0.909809	HCC1937_TCACAATTGACG	HCC1937	7	TNA
4.66104	-0.661734	HCC1937_TCACAGGTTGAG	HCC1937	7	TNA
5.86429	-1.11828	HCC1937_TCACATGAAAAG	HCC1937	7	TNA
3.76177	0.351126	HCC1937_TCACCACAAACT	HCC1937	7	TNA
8.46159	-1.08949	HCC1937_TCACCTAAGTTC	HCC1937	7	TNA
4.72256	-0.734637	HCC1937_TCAGGGGGTCTC	HCC1937	7	TNA
4.47275	-0.369258	HCC1937_TCATAGAGTATA	HCC1937	7	TNA
5.62248	-0.658367	HCC1937_TCATATGTGCTT	HCC1937	7	TNA
4.65292	-0.678708	HCC1937_TCATCTGTGCTT	HCC1937	7	TNA
2.75011	0.687786	HCC1937_TCATTTCACTAG	HCC1937	7	TNA
2.75188	0.42409	HCC1937_TCCAAAGTCGTG	HCC1937	7	TNA
4.72733	-0.605585	HCC1937_TCCACGCCCTGT	HCC1937	7	TNA
4.20071	0.187798	HCC1937_TCCACGTCGTTT	HCC1937	7	TNA
2.75731	1.07461	HCC1937_TCCAGTGGGCCC	HCC1937	7	TNA
5.1621	-0.810856	HCC1937_TCCATCGGACGC	HCC1937	7	TNA
4.10899	-0.56797	HCC1937_TCCCAGTAACTG	HCC1937	7	TNA
2.36178	0.354294	HCC1937_TCCCATGCGGAA	HCC1937	7	TNA
3.51531	0.608314	HCC1937_TCCCTGGTCCTT	HCC1937	7	TNA
4.49859	-0.333294	HCC1937_TCCGCGCATCGC	HCC1937	7	TNA
3.26235	-0.264294	HCC1937_TCCGCTACATTC	HCC1937	7	TNA
5.41422	-0.548421	HCC1937_TCCGGCAGAATA	HCC1937	7	TNA
5.49588	-0.595942	HCC1937_TCCTCGGGTAAC	HCC1937	7	TNA
3.43004	0.196624	HCC1937_TCCTCGTGAACA	HCC1937	7	TNA
4.5521	0.022875	HCC1937_TCCTTCCAGAGG	HCC1937	7	TNA
3.50158	0.865829	HCC1937_TCCTTCTCGTAG	HCC1937	7	TNA
3.86366	0.26733	HCC1937_TCGAAGTAAAAC	HCC1937	7	TNA
3.41031	0.287004	HCC1937_TCGACAGGCGAC	HCC1937	7	TNA
4.58754	-0.680013	HCC1937_TCGACGGCGAAC	HCC1937	7	TNA
4.41145	-0.345478	HCC1937_TCGACGGGCGCG	HCC1937	7	TNA
2.831	0.423577	HCC1937_TCGACGTGTCAC	HCC1937	7	TNA
2.90072	1.69683	HCC1937_TCGACTATACGT	HCC1937	12	TNA
5.10599	-0.49638	HCC1937_TCGCAGTCATGT	HCC1937	7	TNA
4.33927	-0.26656	HCC1937_TCGCGGCAAACC	HCC1937	7	TNA
1.81086	0.541953	HCC1937_TCGGACCGAGCC	HCC1937	7	TNA
3.38168	1.00518	HCC1937_TCGGCAAATTCC	HCC1937	7	TNA
4.8826	-0.720584	HCC1937_TCGGCGTTAGGG	HCC1937	7	TNA
5.70099	-0.656155	HCC1937_TCGGTGTGCGAC	HCC1937	7	TNA
5.24589	-0.42034	HCC1937_TCGTCAGCATTA	HCC1937	7	TNA
5.59323	-1.44185	HCC1937_TCGTGAGCCGCA	HCC1937	7	TNA
4.19395	-0.210092	HCC1937_TCTACGTCTCTG	HCC1937	7	TNA
3.94557	-0.343431	HCC1937_TCTAGGAGACAC	HCC1937	7	TNA
3.96339	-0.356141	HCC1937_TCTCGCCACGAG	HCC1937	7	TNA
2.65843	0.809261	HCC1937_TCTCTTGTATGA	HCC1937	7	TNA
6.29176	-0.949957	HCC1937_TCTGCTAGACAT	HCC1937	7	TNA
2.96261	0.095583	HCC1937_TCTTACGGGGGC	HCC1937	7	TNA
2.57065	0.165394	HCC1937_TCTTCACGGGCC	HCC1937	7	TNA
2.9108	0.821866	HCC1937_TCTTGGTTTTCC	HCC1937	7	TNA
3.3994	0.240855	HCC1937_TCTTTTGGAGTT	HCC1937	7	TNA
5.18681	-0.827136	HCC1937_TGAAAAGAATTA	HCC1937	7	TNA
1.69446	0.33068	HCC1937_TGAACCAGAGGA	HCC1937	7	TNA
3.42699	0.116243	HCC1937_TGAACGCACACA	HCC1937	7	TNA
3.12706	2.50993	HCC1937_TGACAGGTCCCT	HCC1937	12	TNA
3.71302	0.126576	HCC1937_TGACGAAATGTG	HCC1937	7	TNA
2.43581	0.954036	HCC1937_TGAGATTTTCCA	HCC1937	7	TNA
3.58332	0.727489	HCC1937_TGAGCCCTTAAA	HCC1937	7	TNA
3.20819	0.489795	HCC1937_TGAGCTCCTGTT	HCC1937	7	TNA
3.04499	0.144075	HCC1937_TGAGGTGAATGA	HCC1937	7	TNA
2.8276	0.63246	HCC1937_TGATCACATCTG	HCC1937	7	TNA
4.70653	-0.483952	HCC1937_TGATCTGGTCCG	HCC1937	7	TNA
3.38472	0.191564	HCC1937_TGATGAATCTTT	HCC1937	7	TNA
5.78604	-0.735209	HCC1937_TGATGATGGGGG	HCC1937	7	TNA
4.5359	-0.183964	HCC1937_TGATGATTAATA	HCC1937	7	TNA
3.90763	-0.413114	HCC1937_TGATGCAGGGGT	HCC1937	7	TNA
4.96956	-0.286266	HCC1937_TGCAACCGGAGA	HCC1937	7	TNA
6.97345	-1.24665	HCC1937_TGCAATCGCGCG	HCC1937	7	TNA
2.6093	0.601007	HCC1937_TGCACGACAAGC	HCC1937	7	TNA
3.12075	-0.13665	HCC1937_TGCAGATTGTCT	HCC1937	7	TNA
3.91589	-0.120709	HCC1937_TGCCCGCCTAAG	HCC1937	7	TNA
5.45555	-0.790308	HCC1937_TGCCCGTGCTTT	HCC1937	7	TNA
4.04412	-0.600877	HCC1937_TGCCGAATATGA	HCC1937	7	TNA
3.22164	0.901349	HCC1937_TGCCGGATGGAA	HCC1937	7	TNA
3.42417	0.11524	HCC1937_TGCCGGCCTTAG	HCC1937	7	TNA
3.62431	0.139707	HCC1937_TGCCTGGCCGAT	HCC1937	7	TNA
3.58555	0.08204	HCC1937_TGCGCGAGCCCC	HCC1937	7	TNA
2.73573	-0.483877	HCC1937_TGCGCGTCGAAC	HCC1937	15	TNA
2.84694	0.260107	HCC1937_TGCGGGGTCGGT	HCC1937	7	TNA
2.56614	0.330235	HCC1937_TGCGTATAAAGT	HCC1937	7	TNA
5.1428	-0.793865	HCC1937_TGCTCACGATGC	HCC1937	7	TNA
4.71486	-0.0775797	HCC1937_TGCTTACCAAAT	HCC1937	7	TNA
6.27262	-1.25495	HCC1937_TGGACACTATGA	HCC1937	7	TNA
2.08151	1.04101	HCC1937_TGGACCTGCACA	HCC1937	7	TNA
2.19674	0.309203	HCC1937_TGGAGAACCTTA	HCC1937	7	TNA
7.03634	-1.31667	HCC1937_TGGAGATATACC	HCC1937	7	TNA
2.73913	-1.11275	HCC1937_TGGCAGCCAATA	HCC1937	15	TNA
3.49035	-0.347264	HCC1937_TGGCGAACTGTA	HCC1937	7	TNA
3.02956	0.134859	HCC1937_TGGCGCTGCCAG	HCC1937	7	TNA
2.64526	0.667378	HCC1937_TGGCTCAGGACC	HCC1937	7	TNA
5.45834	-0.884615	HCC1937_TGGCTTCCGACT	HCC1937	7	TNA
2.98029	0.405175	HCC1937_TGGGACACTTAA	HCC1937	7	TNA
2.60506	0.407465	HCC1937_TGGGAGCTGTAT	HCC1937	7	TNA
2.83261	0.817134	HCC1937_TGGGCTCTACCA	HCC1937	7	TNA
5.79052	-0.752283	HCC1937_TGGGGGCGACGT	HCC1937	7	TNA
6.41094	-1.0858	HCC1937_TGGTCCGCGGTG	HCC1937	7	TNA
2.1896	0.110458	HCC1937_TGTAAGCGACTC	HCC1937	7	TNA
3.85474	-0.117491	HCC1937_TGTACAGGAACC	HCC1937	7	TNA
4.83764	-0.229693	HCC1937_TGTAGTAACGAG	HCC1937	7	TNA
2.73603	0.997601	HCC1937_TGTATCAAATTA	HCC1937	7	TNA
5.58414	-0.426403	HCC1937_TGTCAGTAAAGT	HCC1937	7	TNA
5.83661	-0.924612	HCC1937_TGTCATATCTGC	HCC1937	7	TNA
7.3419	-1.24073	HCC1937_TGTCGCGGCGCA	HCC1937	7	TNA
2.85267	0.411568	HCC1937_TGTCTCTTGATC	HCC1937	7	TNA
5.99491	-1.1106	HCC1937_TGTGAGCTCCCG	HCC1937	7	TNA
5.61813	-0.79944	HCC1937_TGTGCAAGCGGC	HCC1937	7	TNA
3.43426	-0.41891	HCC1937_TGTGCTACCGAC	HCC1937	7	TNA
4.31123	-0.220894	HCC1937_TGTGTTGTGCTA	HCC1937	7	TNA
2.80956	0.818058	HCC1937_TGTTATTGCACG	HCC1937	7	TNA
6.36508	-1.2128	HCC1937_TGTTCTCTAGAT	HCC1937	7	TNA
2.51386	0.594214	HCC1937_TGTTCTTTGCAG	HCC1937	7	TNA
3.38914	2.68292	HCC1937_TGTTTAACGAAT	HCC1937	12	TNA
3.86223	0.635828	HCC1937_TGTTTCAAGACC	HCC1937	7	TNA
4.77831	-0.617664	HCC1937_TTAAAGGGATGA	HCC1937	7	TNA
7.77576	-3.01145	HCC1937_TTAATTGAATCC	HCC1937	3	TNA
3.10122	0.0689646	HCC1937_TTACACCCACCC	HCC1937	7	TNA
1.69171	0.450662	HCC1937_TTACGCTTCGTC	HCC1937	15	TNA
4.06882	-0.283564	HCC1937_TTAGAACCGTAG	HCC1937	7	TNA
5.3537	-0.967949	HCC1937_TTAGAATCCCTT	HCC1937	7	TNA
4.5649	-0.439891	HCC1937_TTAGAGCGGATA	HCC1937	7	TNA
3.63111	-0.267677	HCC1937_TTAGAGTGCCGC	HCC1937	7	TNA
7.01411	-1.05924	HCC1937_TTAGATGTAGAG	HCC1937	7	TNA
2.93557	0.662633	HCC1937_TTAGGCCTGTTC	HCC1937	7	TNA
2.62691	0.72647	HCC1937_TTAGGCGTCAGT	HCC1937	7	TNA
2.76395	1.3503	HCC1937_TTAGGTATTGGA	HCC1937	12	TNA
3.95213	-0.425909	HCC1937_TTATGGTCAGTA	HCC1937	7	TNA
3.85561	0.624266	HCC1937_TTCACCTCACCG	HCC1937	7	TNA
6.03576	-1.0778	HCC1937_TTCAGGACAATG	HCC1937	7	TNA
3.93925	-0.412712	HCC1937_TTCATACCTACC	HCC1937	7	TNA
5.26808	-0.524674	HCC1937_TTCATTAAGAGT	HCC1937	7	TNA
3.69782	-0.260384	HCC1937_TTCCCATTCGTA	HCC1937	7	TNA
4.18056	-0.272529	HCC1937_TTCCCATTCGTC	HCC1937	7	TNA
4.2132	-0.350767	HCC1937_TTCCCATTCGTG	HCC1937	7	TNA
5.09964	-0.453207	HCC1937_TTCCGGGAGCAT	HCC1937	7	TNA
4.76113	-0.418468	HCC1937_TTCGGAGCGTCA	HCC1937	7	TNA
5.01994	-0.524971	HCC1937_TTCGGATTGGCT	HCC1937	7	TNA
2.73677	0.711557	HCC1937_TTCGTACAGCTC	HCC1937	7	TNA
2.39291	0.692911	HCC1937_TTCTACCGATCG	HCC1937	7	TNA
3.09665	2.3618	HCC1937_TTCTAGAAGATT	HCC1937	12	TNA
2.8631	0.220025	HCC1937_TTCTAGAGTAGG	HCC1937	7	TNA
4.80314	-0.63257	HCC1937_TTCTCTTTAAAT	HCC1937	7	TNA
3.34017	0.762369	HCC1937_TTGACGGTGCGA	HCC1937	7	TNA
4.64745	-0.442999	HCC1937_TTGAGTGGGCAC	HCC1937	7	TNA
2.74347	1.41992	HCC1937_TTGATTACCCGA	HCC1937	12	TNA
7.03083	-1.21196	HCC1937_TTGCAACGTTTA	HCC1937	7	TNA
2.48837	0.299664	HCC1937_TTGCAAGCGATA	HCC1937	7	TNA
3.64308	0.146806	HCC1937_TTGCCCGGTTGT	HCC1937	7	TNA
3.37949	-0.632342	HCC1937_TTGCCCTCGAAC	HCC1937	7	TNA
2.59259	0.719725	HCC1937_TTGCGTAATGTT	HCC1937	7	TNA
4.02279	-0.661591	HCC1937_TTGCTACTCAGC	HCC1937	7	TNA
3.55699	0.771198	HCC1937_TTGCTGACAGCT	HCC1937	7	TNA
7.14206	-1.10914	HCC1937_TTGGAATGCTAC	HCC1937	7	TNA
5.28325	-0.702171	HCC1937_TTGGCTAACACG	HCC1937	7	TNA
5.95558	-1.04084	HCC1937_TTGGCTGACTGT	HCC1937	7	TNA
6.04559	-0.934234	HCC1937_TTGGCTGTACCC	HCC1937	7	TNA
2.45731	0.30105	HCC1937_TTGGGAGTTTTT	HCC1937	7	TNA
3.32199	0.319063	HCC1937_TTGGTCGCGCGC	HCC1937	7	TNA
4.54686	0.139319	HCC1937_TTGGTGTTTCGT	HCC1937	7	TNA
4.45844	-2.46622	HCC1937_TTGTTGTGATGT	HCC1937	15	TNA
5.20842	-0.534075	HCC1937_TTTACTGTTCCG	HCC1937	7	TNA
3.12985	0.565348	HCC1937_TTTAGGGCTTGT	HCC1937	7	TNA
2.67057	1.64203	HCC1937_TTTATCGAGCTC	HCC1937	12	TNA
4.19716	-0.0341185	HCC1937_TTTCAAAGTATC	HCC1937	7	TNA
3.04142	0.197981	HCC1937_TTTCAATCCAGT	HCC1937	7	TNA
2.29402	1.02767	HCC1937_TTTCTTTAGCAG	HCC1937	7	TNA
3.9898	-0.693979	HCC1937_TTTGACTCAAGA	HCC1937	7	TNA
2.48413	0.304947	HCC1937_TTTGCAAGATGG	HCC1937	7	TNA
3.96771	-1.27114	HCC1937_TTTGCCAGATAG	HCC1937	15	TNA
2.84539	0.7442	HCC1937_TTTGCCCGGCAC	HCC1937	7	TNA
4.73197	-0.359328	HCC1937_TTTGCTCAGTCC	HCC1937	7	TNA
6.97367	-1.27482	HCC1937_TTTGGGTGGATC	HCC1937	7	TNA
4.53625	-0.450884	HCC1937_TTTGTGGACGGT	HCC1937	7	TNA
3.26911	0.96043	HCC1937_TTTTAAAACCTG	HCC1937	7	TNA
5.72196	-1.1277	HCC1937_TTTTAAGAGGAA	HCC1937	7	TNA
4.44336	-0.124091	HCC1937_TTTTCAGCAGCA	HCC1937	7	TNA
3.7762	0.07891	HCC1937_TTTTGATGAAGG	HCC1937	7	TNA
4.6761	-0.163375	HCC1937_TTTTGGATACGA	HCC1937	7	TNA
5.63896	6.21093	HCC38_AAAAGGCTGCGC	HCC38	19	TNB
5.52422	6.50407	HCC38_AAAATAGCTATC	HCC38	19	TNB
5.06908	6.39338	HCC38_AAAATCCCAGTC	HCC38	19	TNB
4.46791	5.83157	HCC38_AAACATAATGCT	HCC38	19	TNB
4.12708	6.01959	HCC38_AAACCTAACCCC	HCC38	19	TNB
5.33199	6.67409	HCC38_AAACGACGATAG	HCC38	19	TNB
3.66592	6.29164	HCC38_AAACGCATACGA	HCC38	19	TNB
3.72072	6.12671	HCC38_AAAGAGTATTTC	HCC38	19	TNB
4.21647	6.77414	HCC38_AAAGCAAGACTA	HCC38	19	TNB
4.90785	6.54814	HCC38_AAATAGAGGTGG	HCC38	19	TNB
4.19395	6.16578	HCC38_AAATCATATGTC	HCC38	19	TNB
4.50968	6.28032	HCC38_AAATCGCGTTTG	HCC38	19	TNB
4.13581	6.27442	HCC38_AAATGTTGAGCC	HCC38	19	TNB
5.37069	6.43749	HCC38_AAATTATCGATG	HCC38	19	TNB
5.64569	6.64184	HCC38_AACAAGTGCCTC	HCC38	19	TNB
4.15697	5.90845	HCC38_AACACTTCTTCC	HCC38	19	TNB
3.72732	6.48061	HCC38_AACCCGAACGTG	HCC38	19	TNB
4.717	6.67209	HCC38_AACCGGTGACGC	HCC38	19	TNB
3.71077	6.31887	HCC38_AACTAAGCATTA	HCC38	19	TNB
3.88225	6.23475	HCC38_AACTTTTCGGTC	HCC38	19	TNB
4.04898	5.91779	HCC38_AAGACAAGCAGA	HCC38	19	TNB
4.92458	6.11893	HCC38_AAGATTTGGCTG	HCC38	19	TNB
3.81426	6.35379	HCC38_AAGCCATGCAAC	HCC38	19	TNB
3.82688	6.78684	HCC38_AAGCTACCATTA	HCC38	19	TNB
4.34053	6.31734	HCC38_AAGGCACGTAAT	HCC38	19	TNB
2.6289	-0.441742	HCC38_AAGTAATTTCGG	HCC38	15	TNB
4.2916	6.26958	HCC38_AAGTTAAGATAC	HCC38	19	TNB
3.95985	6.43966	HCC38_AAGTTGGATATG	HCC38	19	TNB
4.88656	6.61359	HCC38_AATAGCTCTGAT	HCC38	19	TNB
5.54225	6.67955	HCC38_AATATAAATGTC	HCC38	19	TNB
4.28433	5.63934	HCC38_AATATAACCGTT	HCC38	19	TNB
4.80571	6.51638	HCC38_AATCCGCAAAGT	HCC38	19	TNB
4.26907	6.78243	HCC38_AATCCTAGCGTC	HCC38	19	TNB
4.78254	5.98004	HCC38_AATCGTTCTCTC	HCC38	19	TNB
3.9979	6.51364	HCC38_AATGCCAAGTGC	HCC38	19	TNB
5.21349	6.6808	HCC38_AATGCCGTAAAG	HCC38	19	TNB
4.89682	6.33964	HCC38_AATGGGTAGTAC	HCC38	19	TNB
5.63453	6.59614	HCC38_AATGTAGGCGAC	HCC38	19	TNB
5.9691	6.1891	HCC38_AATGTCTAAATT	HCC38	19	TNB
5.21442	6.66269	HCC38_AATGTCTTGATG	HCC38	19	TNB
4.96453	6.0429	HCC38_AATGTTGCGACA	HCC38	19	TNB
5.58809	6.15459	HCC38_AATTACTGGATG	HCC38	19	TNB
3.78788	6.68417	HCC38_AATTATCTGGAA	HCC38	19	TNB
4.17402	6.00012	HCC38_ACACCTGAACGA	HCC38	19	TNB
4.22129	6.01695	HCC38_ACACTTACTTCG	HCC38	19	TNB
4.46053	6.40791	HCC38_ACAGTTACTAAT	HCC38	19	TNB
3.87177	6.31659	HCC38_ACATTTTCGTAA	HCC38	19	TNB
9.21403	6.33964	HCC38_ACCATAGTGCTG	HCC38	19	TNB
4.9301	6.88349	HCC38_ACCATGTTTAGA	HCC38	19	TNB
4.76322	6.43113	HCC38_ACCCGAGGTTCC	HCC38	19	TNB
4.48277	6.83224	HCC38_ACCGGGCCGTAT	HCC38	19	TNB
4.49306	5.98901	HCC38_ACCGGTAGTCAT	HCC38	19	TNB
3.91058	5.99167	HCC38_ACGACTCGTGGA	HCC38	19	TNB
5.38275	6.10572	HCC38_ACGCACTTAGGT	HCC38	19	TNB
3.91193	6.32612	HCC38_ACGCAGTTGCCT	HCC38	19	TNB
4.41971	6.76035	HCC38_ACGCGTTCTATT	HCC38	19	TNB
5.80188	6.24497	HCC38_ACGCTAACCATG	HCC38	19	TNB
3.78718	6.19614	HCC38_ACGTACTACGTT	HCC38	19	TNB
4.88035	6.62669	HCC38_ACGTCATGACGC	HCC38	19	TNB
4.48089	6.62867	HCC38_ACTAATCCTCCT	HCC38	19	TNB
3.78017	6.32433	HCC38_ACTACGCCGCAA	HCC38	19	TNB
4.86494	6.544	HCC38_ACTATCACCGTC	HCC38	19	TNB
4.66022	6.34445	HCC38_ACTCCAGGCGAC	HCC38	19	TNB
4.64443	6.68936	HCC38_ACTCCAGTCAGG	HCC38	19	TNB
4.02621	5.97096	HCC38_ACTCTATTTACC	HCC38	19	TNB
3.71591	6.38403	HCC38_ACTGAACTTGTG	HCC38	19	TNB
4.37987	6.8716	HCC38_ACTTCATTCTCT	HCC38	19	TNB
4.36764	6.88123	HCC38_ACTTCGGCGACT	HCC38	19	TNB
5.49401	6.68523	HCC38_AGAACAGGCTTA	HCC38	19	TNB
5.24067	6.39644	HCC38_AGAACGGAATAG	HCC38	19	TNB
4.59309	6.06483	HCC38_AGAATAGTTCTC	HCC38	19	TNB
4.12877	6.34428	HCC38_AGACCCGATAGC	HCC38	19	TNB
3.88669	6.2292	HCC38_AGACCTTCCACT	HCC38	19	TNB
3.73603	6.21951	HCC38_AGATATCTTTCC	HCC38	19	TNB
5.50802	6.54615	HCC38_AGATCTTCGCTC	HCC38	19	TNB
4.14334	6.45065	HCC38_AGATTTTGACGC	HCC38	19	TNB
3.90966	6.3514	HCC38_AGCAATATGGAC	HCC38	19	TNB
3.95331	6.29154	HCC38_AGCACCGTCGAT	HCC38	19	TNB
3.73718	6.18445	HCC38_AGCAGGTCTCTG	HCC38	19	TNB
4.48883	6.76586	HCC38_AGCAGTCTAATT	HCC38	19	TNB
4.16226	5.60391	HCC38_AGCATGACCTAT	HCC38	19	TNB
3.85451	6.31747	HCC38_AGCCTGGAATTT	HCC38	19	TNB
4.23584	5.68813	HCC38_AGCGCAGAAGTC	HCC38	19	TNB
4.59548	6.24319	HCC38_AGCGCCCGTGGT	HCC38	19	TNB
4.28067	6.82089	HCC38_AGCGTACACCGA	HCC38	19	TNB
4.90026	6.21386	HCC38_AGCGTTAGGCTC	HCC38	19	TNB
10.1438	6.54754	HCC38_AGCGTTCAGTCG	HCC38	5	TNB
4.28087	6.09971	HCC38_AGCTCGGACTCA	HCC38	19	TNB
4.281	6.78713	HCC38_AGGAAAGTTCTG	HCC38	19	TNB
5.5574	6.01727	HCC38_AGGCTTAGGTGT	HCC38	19	TNB
5.22549	6.48318	HCC38_AGGGCATCAACG	HCC38	19	TNB
4.04627	5.84521	HCC38_AGGGTTAGAATC	HCC38	19	TNB
4.08892	6.74273	HCC38_AGGTAAACGGTT	HCC38	19	TNB
4.09542	6.6768	HCC38_AGGTTCACGTGC	HCC38	19	TNB
4.9162	6.65024	HCC38_AGGTTTGATCGA	HCC38	19	TNB
4.52328	6.47401	HCC38_AGTACCAAATCC	HCC38	19	TNB
3.73339	6.36006	HCC38_AGTCATGTAACT	HCC38	19	TNB
3.66748	6.20225	HCC38_AGTCGACGAGGC	HCC38	19	TNB
4.62286	6.49802	HCC38_AGTCGCTTCGCT	HCC38	19	TNB
3.58859	6.31652	HCC38_AGTCGGTGCGCA	HCC38	19	TNB
5.48725	6.71437	HCC38_AGTGGGATCTTA	HCC38	19	TNB
5.07802	6.6561	HCC38_ATAATCAGATCC	HCC38	19	TNB
4.16626	6.48469	HCC38_ATAATGCGAACC	HCC38	19	TNB
4.39866	6.56302	HCC38_ATACCCTAATAT	HCC38	19	TNB
4.18375	6.48073	HCC38_ATACTACAATCG	HCC38	19	TNB
4.96837	6.55259	HCC38_ATAGATTGTGTC	HCC38	19	TNB
3.70771	6.55389	HCC38_ATAGCCTTCCCT	HCC38	19	TNB
5.44734	6.81297	HCC38_ATAGGTGGCAGA	HCC38	19	TNB
5.5642	6.61187	HCC38_ATAGTCACCGAG	HCC38	19	TNB
4.57433	6.34933	HCC38_ATAGTGAGCGCG	HCC38	19	TNB
4.70826	6.05125	HCC38_ATAGTGTTCGCC	HCC38	19	TNB
4.06468	6.2817	HCC38_ATATAACTGTCT	HCC38	19	TNB
4.66395	6.64544	HCC38_ATATTACACAGA	HCC38	19	TNB
4.75825	6.0057	HCC38_ATATTATCAGTA	HCC38	19	TNB
5.09354	6.79469	HCC38_ATCAAGTAGAGC	HCC38	19	TNB
5.59988	6.11569	HCC38_ATCAAGTCGGTA	HCC38	19	TNB
4.39584	6.39568	HCC38_ATCACGATCAGG	HCC38	19	TNB
4.61533	5.94172	HCC38_ATCACGGATGCT	HCC38	19	TNB
4.22468	6.38	HCC38_ATCAGACACAGA	HCC38	19	TNB
3.90928	6.75272	HCC38_ATCAGTAACCGG	HCC38	19	TNB
4.14041	6.80286	HCC38_ATCATTGGGAGT	HCC38	19	TNB
4.19492	6.23432	HCC38_ATCCCTAGCCAG	HCC38	19	TNB
4.78637	6.93525	HCC38_ATCCTATAGGCC	HCC38	19	TNB
4.70699	6.13131	HCC38_ATCGACCCATTC	HCC38	19	TNB
3.8291	6.3722	HCC38_ATCGTCGCTTTC	HCC38	19	TNB
4.83339	6.86201	HCC38_ATGAACTACCAA	HCC38	19	TNB
4.95907	6.74027	HCC38_ATGCCGATTTCC	HCC38	19	TNB
4.85633	6.81682	HCC38_ATGCTTAAGAGG	HCC38	19	TNB
4.44234	6.36695	HCC38_ATGGCCGTGCTT	HCC38	19	TNB
4.77922	6.6013	HCC38_ATGGGCTTACTG	HCC38	19	TNB
4.76964	6.26248	HCC38_ATGTATTGGTCC	HCC38	19	TNB
3.90008	6.1769	HCC38_ATGTTGGTCGGC	HCC38	19	TNB
3.74014	6.71964	HCC38_ATTAACCACAGG	HCC38	19	TNB
4.32187	5.69662	HCC38_ATTACACAATGG	HCC38	19	TNB
4.10144	6.7538	HCC38_ATTACGATAGGC	HCC38	19	TNB
4.9568	6.3849	HCC38_ATTAGGCAGACG	HCC38	19	TNB
5.02204	6.63154	HCC38_ATTATACAGGTA	HCC38	19	TNB
5.53326	6.39981	HCC38_ATTCCTGGCACA	HCC38	19	TNB
3.91352	6.36224	HCC38_ATTCGTAGCTTT	HCC38	19	TNB
4.3718	6.16241	HCC38_ATTGCAGGGCTC	HCC38	19	TNB
3.78234	6.33307	HCC38_ATTGTTCCAATC	HCC38	19	TNB
4.99147	6.52589	HCC38_ATTTATTTATAG	HCC38	19	TNB
3.72741	6.62149	HCC38_ATTTGAGAACAC	HCC38	19	TNB
3.64505	6.32819	HCC38_ATTTTATCGCGG	HCC38	19	TNB
5.00886	6.60684	HCC38_ATTTTGGTAGAG	HCC38	19	TNB
3.5193	6.38585	HCC38_CAAACAACTACT	HCC38	13	TNB
4.53492	6.28983	HCC38_CAACACAATCTT	HCC38	19	TNB
4.07559	5.84574	HCC38_CAACCCTCACAT	HCC38	19	TNB
3.73943	6.20842	HCC38_CAACGCCGAGTT	HCC38	19	TNB
4.72678	5.81097	HCC38_CAACGCGTCCTG	HCC38	19	TNB
5.17116	6.57347	HCC38_CAACGTCTCTCG	HCC38	19	TNB
3.70383	6.59797	HCC38_CAAGATGCAAAT	HCC38	19	TNB
5.74554	6.12268	HCC38_CAAGCGTAGTTT	HCC38	19	TNB
5.14487	6.5133	HCC38_CAATGTAAGTCT	HCC38	19	TNB
4.44311	6.39247	HCC38_CAATGTAGTTGC	HCC38	19	TNB
5.59522	6.095	HCC38_CAATTCCAGACA	HCC38	19	TNB
4.24451	5.87794	HCC38_CACAGTGTTCTG	HCC38	19	TNB
5.65514	6.61467	HCC38_CACATCCCCCCG	HCC38	19	TNB
3.74277	6.36001	HCC38_CACCCGCGGAAC	HCC38	19	TNB
4.14173	6.81423	HCC38_CACCGACAGTCA	HCC38	19	TNB
4.56709	6.80306	HCC38_CACGAATTGTAG	HCC38	19	TNB
3.72701	6.67102	HCC38_CACGAGTCTATA	HCC38	19	TNB
4.26793	6.23632	HCC38_CACGCAGCGGCT	HCC38	19	TNB
5.0141	6.34429	HCC38_CACTTACTATCT	HCC38	19	TNB
4.30111	6.74558	HCC38_CAGATGACGTGG	HCC38	19	TNB
9.94278	6.74093	HCC38_CAGCCCGATATG	HCC38	5	TNB
5.1696	6.08786	HCC38_CAGCGGCATTCA	HCC38	19	TNB
4.01867	6.45207	HCC38_CAGCGGGGCTTT	HCC38	19	TNB
5.06599	6.54471	HCC38_CAGCGTAATTTT	HCC38	19	TNB
5.72553	6.13825	HCC38_CAGCGTAGTTAC	HCC38	19	TNB
3.91299	6.14303	HCC38_CAGCTCCTTCCG	HCC38	19	TNB
5.05744	6.1146	HCC38_CAGCTCGGTTGT	HCC38	19	TNB
4.70538	6.20043	HCC38_CAGCTCTCGGAG	HCC38	19	TNB
4.63036	6.89563	HCC38_CAGCTTTCTGAC	HCC38	19	TNB
3.86651	6.47382	HCC38_CAGTCTAGCTAG	HCC38	19	TNB
5.73528	6.69742	HCC38_CAGTTAAGCCGC	HCC38	19	TNB
3.91083	6.43817	HCC38_CATACACCTTAA	HCC38	19	TNB
3.90787	6.46058	HCC38_CATAGAGCCACC	HCC38	19	TNB
3.79518	6.38626	HCC38_CATATACGTAAG	HCC38	19	TNB
5.71526	6.67884	HCC38_CATATTTTTTGT	HCC38	19	TNB
3.60576	6.3279	HCC38_CATCCCTATAGA	HCC38	19	TNB
4.10657	5.98099	HCC38_CATCGGTTAACG	HCC38	19	TNB
3.87774	6.13441	HCC38_CATGCCTCGCAG	HCC38	19	TNB
3.82176	6.12496	HCC38_CATGCCTTTGGC	HCC38	19	TNB
3.64969	6.29014	HCC38_CATGTTCTGCCC	HCC38	19	TNB
4.60024	6.81332	HCC38_CATGTTTGACTG	HCC38	19	TNB
5.24173	6.68575	HCC38_CATTCTCCAGTG	HCC38	19	TNB
11.5803	6.67623	HCC38_CATTCTTTACTT	HCC38	5	TNB
4.62624	6.6973	HCC38_CATTGGTGGAAA	HCC38	19	TNB
5.33892	6.11189	HCC38_CATTTGGCCTGT	HCC38	19	TNB
4.74021	6.03621	HCC38_CCAATGAAGCCC	HCC38	19	TNB
4.60655	6.60429	HCC38_CCAATGCTGACA	HCC38	19	TNB
5.7888	6.74238	HCC38_CCACCAGTCGCC	HCC38	19	TNB
4.71454	5.97056	HCC38_CCACTGAGAATG	HCC38	19	TNB
1.53154	6.51707	HCC38_CCAGCACTGCAG	HCC38	19	TNB
4.77593	6.71351	HCC38_CCAGCTCCACAT	HCC38	19	TNB
4.70452	6.57806	HCC38_CCAGTGCGGTCG	HCC38	19	TNB
4.70116	6.23396	HCC38_CCATCAAAGTCT	HCC38	19	TNB
5.67317	6.17623	HCC38_CCATCCAGGTGC	HCC38	19	TNB
4.49942	6.39351	HCC38_CCATGGACGTCG	HCC38	19	TNB
4.68091	6.67948	HCC38_CCATGTAAGGCG	HCC38	19	TNB
4.279	5.95548	HCC38_CCATTAGTGGGT	HCC38	19	TNB
5.00007	6.80111	HCC38_CCCACATTTTCT	HCC38	19	TNB
3.89817	6.34071	HCC38_CCCCCAGAGTCT	HCC38	19	TNB
3.72053	6.43043	HCC38_CCCCCTAATGAT	HCC38	19	TNB
5.11241	6.09357	HCC38_CCCGAAGCAGTC	HCC38	19	TNB
3.63006	6.29249	HCC38_CCCGCATTACGG	HCC38	19	TNB
3.88878	1.01349	HCC38_CCCGGGCACACT	HCC38	7	TNB
5.38056	6.18766	HCC38_CCCGGGTTGACA	HCC38	19	TNB
4.43817	6.41366	HCC38_CCCGTTGGTGTC	HCC38	19	TNB
4.1562	6.59594	HCC38_CCCTTCAGACAA	HCC38	19	TNB
4.38589	6.77643	HCC38_CCCTTGAAGCAT	HCC38	19	TNB
5.08054	6.61528	HCC38_CCCTTTACCATC	HCC38	19	TNB
3.53093	6.54924	HCC38_CCGAAGTAGAGT	HCC38	19	TNB
4.26962	6.29467	HCC38_CCGACAGTAGCC	HCC38	19	TNB
4.00353	6.67754	HCC38_CCGATGCTCCGC	HCC38	19	TNB
4.6672	6.05724	HCC38_CCGCCGCTGGAT	HCC38	19	TNB
5.74121	6.21199	HCC38_CCGCGGAAGGTA	HCC38	19	TNB
4.19197	6.52049	HCC38_CCGGAAGTAGAG	HCC38	19	TNB
4.44243	5.96339	HCC38_CCGGCGTCATCA	HCC38	19	TNB
5.62249	6.27375	HCC38_CCGGGCCCTATT	HCC38	19	TNB
4.19682	6.32883	HCC38_CCGGTACCTATC	HCC38	19	TNB
4.26482	6.46415	HCC38_CCGGTCAGCATT	HCC38	19	TNB
4.28582	6.04142	HCC38_CCTAATCGATCC	HCC38	19	TNB
4.30988	5.98343	HCC38_CCTACTCCGTAA	HCC38	19	TNB
4.23841	6.50343	HCC38_CCTAGACTGGTA	HCC38	19	TNB
4.37011	6.80206	HCC38_CCTCACGTCGGA	HCC38	19	TNB
4.02712	6.0081	HCC38_CCTCAGCGACCG	HCC38	19	TNB
5.41849	6.24117	HCC38_CCTCGCTGCTTT	HCC38	19	TNB
5.52227	6.54083	HCC38_CCTCGTCGGCCA	HCC38	19	TNB
4.66256	6.61561	HCC38_CCTCTCGCCGCT	HCC38	19	TNB
3.87802	6.37825	HCC38_CCTGACCGTGTA	HCC38	19	TNB
3.76277	6.22025	HCC38_CCTGATATCACC	HCC38	19	TNB
5.14944	6.71696	HCC38_CCTGATCGTTCT	HCC38	19	TNB
3.13594	5.86746	HCC38_CCTGGTCAACCG	HCC38	15	TNB
4.17307	6.27855	HCC38_CCTTAAGAATGG	HCC38	19	TNB
5.51662	6.44133	HCC38_CCTTAATGGTTG	HCC38	19	TNB
5.51789	6.29158	HCC38_CCTTCCACCCTG	HCC38	19	TNB
3.77962	6.53919	HCC38_CCTTGATGGTAA	HCC38	19	TNB
4.84151	6.79333	HCC38_CGAACTAGCAAT	HCC38	19	TNB
3.6482	6.30642	HCC38_CGAAGGCGTACT	HCC38	19	TNB
3.65594	6.34854	HCC38_CGACCGAGATCA	HCC38	19	TNB
4.38551	6.66314	HCC38_CGAGTATGCTAT	HCC38	19	TNB
4.70853	6.6089	HCC38_CGATCATCTGAC	HCC38	19	TNB
5.24423	6.69959	HCC38_CGATCCCGGAAT	HCC38	19	TNB
3.78407	6.71638	HCC38_CGCAACTATTGT	HCC38	19	TNB
5.65217	6.56494	HCC38_CGCACCAACCAT	HCC38	19	TNB
0.191909	8.44181	HCC38_CGCACCCGGGCT	HCC38	14	TNB
5.5288	6.25159	HCC38_CGCAGCAGCCGA	HCC38	19	TNB
3.69261	6.24109	HCC38_CGCATCAGAGGT	HCC38	19	TNB
4.39354	5.96258	HCC38_CGCATGAGGACC	HCC38	19	TNB
5.60375	6.59126	HCC38_CGCCAATTTGAT	HCC38	19	TNB
4.94493	6.59447	HCC38_CGCCCATGATTC	HCC38	19	TNB
5.06205	6.2779	HCC38_CGCCCCATGAGG	HCC38	19	TNB
4.48706	5.89099	HCC38_CGCCTTCCGCCC	HCC38	19	TNB
3.99474	6.32824	HCC38_CGCGAAGACACT	HCC38	19	TNB
3.75331	6.62187	HCC38_CGCGTTTTGAAA	HCC38	19	TNB
5.09775	6.58636	HCC38_CGCTGGTAGCGT	HCC38	19	TNB
4.65111	6.03363	HCC38_CGCTTGGTCCGC	HCC38	19	TNB
3.74479	6.58203	HCC38_CGCTTGTTACAT	HCC38	19	TNB
5.65136	6.65597	HCC38_CGCTTTATGACC	HCC38	19	TNB
4.44119	6.8264	HCC38_CGGAGATTCTCT	HCC38	19	TNB
4.68923	6.44349	HCC38_CGGCCATTGATT	HCC38	19	TNB
5.51205	6.11075	HCC38_CGGCTACACACT	HCC38	19	TNB
5.49873	6.61621	HCC38_CGGCTGGTTAAC	HCC38	19	TNB
4.99619	6.82622	HCC38_CGGGAAGGGTGC	HCC38	19	TNB
3.96435	6.37102	HCC38_CGGGTTCGCTCC	HCC38	19	TNB
3.70631	6.48143	HCC38_CGGGTTTCTCGA	HCC38	19	TNB
4.19104	6.36221	HCC38_CGTAGTGGCAGT	HCC38	19	TNB
5.26701	6.70143	HCC38_CGTATATCTGTT	HCC38	19	TNB
4.42345	6.06694	HCC38_CGTATCCCCCAA	HCC38	19	TNB
3.66714	6.3877	HCC38_CGTCGGATAAGG	HCC38	19	TNB
5.29595	6.75051	HCC38_CGTCTTAGTACT	HCC38	19	TNB
3.59427	6.2927	HCC38_CGTGCAGTTTAT	HCC38	19	TNB
4.68456	6.84021	HCC38_CGTGCCGCGTTA	HCC38	19	TNB
4.1824	6.31175	HCC38_CGTGCGGGATAC	HCC38	19	TNB
3.75542	6.48088	HCC38_CGTGTACTTGTC	HCC38	19	TNB
9.50612	6.25371	HCC38_CGTGTTCGATAC	HCC38	5	TNB
5.49731	6.69872	HCC38_CGTTACATGAAG	HCC38	19	TNB
4.29939	6.53484	HCC38_CGTTACGTAAAC	HCC38	19	TNB
4.07193	5.91802	HCC38_CGTTCCCCTTGA	HCC38	19	TNB
4.3742	6.33934	HCC38_CGTTGACCAATC	HCC38	19	TNB
4.53217	6.68365	HCC38_CGTTGGTCTAAT	HCC38	19	TNB
4.15417	5.71924	HCC38_CGTTTGCGACTA	HCC38	19	TNB
4.4371	6.22149	HCC38_CGTTTTCTACTA	HCC38	19	TNB
4.94695	6.35131	HCC38_CTAAAGCGCAGC	HCC38	19	TNB
5.08682	6.79872	HCC38_CTACGGCAAGGT	HCC38	19	TNB
4.69316	6.61157	HCC38_CTAGAAGATAGA	HCC38	19	TNB
4.57246	6.33437	HCC38_CTATACTGTACC	HCC38	19	TNB
4.38858	6.39332	HCC38_CTATCCAAGGGA	HCC38	19	TNB
4.20898	6.16567	HCC38_CTATGATTCTGC	HCC38	19	TNB
5.5749	6.60992	HCC38_CTATTGGTGGCC	HCC38	19	TNB
5.51725	6.41247	HCC38_CTATTTATCGGC	HCC38	19	TNB
3.71941	6.23379	HCC38_CTCATCCCCTAA	HCC38	19	TNB
5.38826	6.35353	HCC38_CTCATGGGCTGT	HCC38	19	TNB
4.2956	6.15395	HCC38_CTCCCCGCAAAC	HCC38	19	TNB
3.97458	6.05207	HCC38_CTCCCTCGATCT	HCC38	19	TNB
3.83211	6.22396	HCC38_CTCCGCCCCTGA	HCC38	19	TNB
4.90024	6.45876	HCC38_CTCCGGAGACCC	HCC38	19	TNB
5.01712	6.61707	HCC38_CTCGATCACTGA	HCC38	19	TNB
3.88609	6.32833	HCC38_CTGAACTCAATT	HCC38	19	TNB
4.42925	6.86643	HCC38_CTGAAGACATAA	HCC38	19	TNB
4.62213	6.62606	HCC38_CTGACAACAGTT	HCC38	19	TNB
4.4891	6.26183	HCC38_CTGAGAGTATCT	HCC38	19	TNB
4.72221	6.88441	HCC38_CTGAGCCTGCGC	HCC38	19	TNB
5.64128	6.16643	HCC38_CTGCATCGACTG	HCC38	19	TNB
4.54386	6.92669	HCC38_CTGCCCAAATCT	HCC38	19	TNB
4.53642	6.75166	HCC38_CTGCCGTAGCAC	HCC38	19	TNB
5.17766	6.60044	HCC38_CTGGAATGAGTG	HCC38	19	TNB
4.58882	6.62059	HCC38_CTGGACACTGAT	HCC38	19	TNB
4.43055	6.38852	HCC38_CTGGCTGTTTCT	HCC38	19	TNB
4.36545	6.36187	HCC38_CTGTAAATCCTT	HCC38	19	TNB
5.6112	6.66074	HCC38_CTGTTCATGAAG	HCC38	19	TNB
5.57671	6.45286	HCC38_CTTACATATAGC	HCC38	19	TNB
5.09174	6.45396	HCC38_CTTATTTCATAT	HCC38	19	TNB
4.99201	6.58095	HCC38_CTTATTTTTCCG	HCC38	19	TNB
5.26625	6.43438	HCC38_CTTCAAGTGGAC	HCC38	19	TNB
5.54173	6.13341	HCC38_CTTCGCCGTCTG	HCC38	19	TNB
3.71993	6.46853	HCC38_CTTGCATGGTTT	HCC38	19	TNB
3.60729	6.34777	HCC38_CTTGCGTCCCCC	HCC38	19	TNB
4.13588	6.76362	HCC38_CTTGGAAGACAC	HCC38	19	TNB
4.17582	5.92835	HCC38_CTTGGTCCTCCG	HCC38	19	TNB
5.5206	6.48522	HCC38_CTTTACGTGGTA	HCC38	19	TNB
4.26576	6.371	HCC38_GAAAATATGTGT	HCC38	19	TNB
5.48555	6.64198	HCC38_GAAACTGTTAGA	HCC38	19	TNB
3.77347	6.59249	HCC38_GAAAGAGTATGT	HCC38	19	TNB
4.25585	6.81086	HCC38_GAAAGGAGTGCA	HCC38	19	TNB
4.40764	6.42925	HCC38_GAAATAAGTGGT	HCC38	19	TNB
3.85859	6.21654	HCC38_GAAATCGCCCAA	HCC38	19	TNB
4.15787	6.78987	HCC38_GAAGAATGCTCT	HCC38	19	TNB
3.75702	6.31405	HCC38_GAAGCCGATAGT	HCC38	19	TNB
4.79831	6.67358	HCC38_GAAGCTGGTGGA	HCC38	19	TNB
3.69132	6.29847	HCC38_GAATAGGATTAC	HCC38	19	TNB
3.87597	6.19584	HCC38_GAATCAGGAATT	HCC38	19	TNB
4.7405	6.62667	HCC38_GAATTTAAACAG	HCC38	19	TNB
4.18673	6.65898	HCC38_GACAAGACTTTT	HCC38	19	TNB
10.7413	7.20343	HCC38_GACACTAATACA	HCC38	5	TNB
5.05533	6.31699	HCC38_GACATTTACGGT	HCC38	19	TNB
5.02318	6.57029	HCC38_GACCAAAACCGT	HCC38	19	TNB
3.70854	6.34331	HCC38_GACCAGAAGACA	HCC38	19	TNB
4.58936	6.18599	HCC38_GACCCGCCTAAG	HCC38	19	TNB
5.1801	6.74138	HCC38_GACCGGGATAGG	HCC38	19	TNB
4.64873	6.7856	HCC38_GACCTCCAACAA	HCC38	19	TNB
3.90228	6.13793	HCC38_GACCTTGTATAC	HCC38	19	TNB
5.51879	6.0535	HCC38_GACGCAACAAGC	HCC38	19	TNB
4.63529	6.86603	HCC38_GACGCATTTCCC	HCC38	19	TNB
5.12402	6.65359	HCC38_GACGGAGATGAA	HCC38	19	TNB
5.4856	1.3002	HCC38_GACTCTCTTCAC	HCC38	7	TNB
-2.99876	6.19068	HCC38_GACTTCAATCGT	HCC38	13	TNB
4.07793	6.09618	HCC38_GAGAAACGCTCC	HCC38	19	TNB
5.17028	6.76888	HCC38_GAGACGACCTCG	HCC38	19	TNB
5.30502	6.29478	HCC38_GAGATACCGCCA	HCC38	19	TNB
4.18974	6.77919	HCC38_GAGCATTTGGCC	HCC38	19	TNB
5.45543	6.40177	HCC38_GAGCCCCCAGTC	HCC38	19	TNB
9.72922	6.4878	HCC38_GAGCCCCCATTG	HCC38	5	TNB
4.29438	6.36971	HCC38_GAGCGCACGATG	HCC38	19	TNB
3.93691	6.34854	HCC38_GAGCTTTCATAA	HCC38	19	TNB
4.27835	6.63338	HCC38_GAGGATGGATTT	HCC38	19	TNB
4.50598	6.30036	HCC38_GAGGTCGGCTAC	HCC38	19	TNB
4.34255	0.994548	HCC38_GAGTCGTGGGGT	HCC38	7	TNB
4.33851	6.79546	HCC38_GAGTGTCATACG	HCC38	19	TNB
3.86037	6.3499	HCC38_GAGTTACTGTAA	HCC38	19	TNB
4.61708	6.24932	HCC38_GATATCCTAACC	HCC38	19	TNB
3.90382	6.21807	HCC38_GATATGTTGATT	HCC38	19	TNB
4.71121	6.45374	HCC38_GATCACTGATTC	HCC38	19	TNB
4.17752	6.09847	HCC38_GATCCAGCTTGC	HCC38	19	TNB
4.32067	6.35386	HCC38_GATCCATCCAGC	HCC38	19	TNB
4.17428	6.00808	HCC38_GATGAGCTCGCC	HCC38	19	TNB
4.4951	6.58335	HCC38_GATGCTGTTCGG	HCC38	19	TNB
4.35007	6.77931	HCC38_GATGGAGGTCGG	HCC38	19	TNB
4.11735	6.8407	HCC38_GATGTGGGTGTC	HCC38	19	TNB
3.69785	6.43486	HCC38_GATTAAGATATT	HCC38	19	TNB
5.4545	6.10823	HCC38_GCAAGCGCACTA	HCC38	19	TNB
4.79694	6.63753	HCC38_GCAAGTCGATCT	HCC38	19	TNB
10.8936	7.13146	HCC38_GCACCGCATAAC	HCC38	5	TNB
[truncated: 33,277 more rows]

## Sheet: Fig. 1B,C and Fig. 3A
ensamble id	cell_id	cpm	cell_line	gene symbol	BC type
ENSG00000091831	AU565_AAACCAGTTTGG	0	AU565	ESR1	H
ENSG00000082175	AU565_AAACCAGTTTGG	0	AU565	PGR	H
ENSG00000141736	AU565_AAACCAGTTTGG	3.11936	AU565	ERBB2	H
ENSG00000146648	AU565_AAACCAGTTTGG	0	AU565	EGFR	H
ENSG00000148773	AU565_AAACCAGTTTGG	2.16775	AU565	MKI67	H
ENSG00000100219	AU565_AAACCAGTTTGG	2.76759	AU565	XBP1	H
ENSG00000091831	AU565_AAACGTGCAGCG	0	AU565	ESR1	H
ENSG00000082175	AU565_AAACGTGCAGCG	0	AU565	PGR	H
ENSG00000141736	AU565_AAACGTGCAGCG	2.34665	AU565	ERBB2	H
ENSG00000146648	AU565_AAACGTGCAGCG	2.04757	AU565	EGFR	H
ENSG00000148773	AU565_AAACGTGCAGCG	2.04757	AU565	MKI67	H
ENSG00000100219	AU565_AAACGTGCAGCG	2.82247	AU565	XBP1	H
ENSG00000091831	AU565_AAAGCCACATGC	0	AU565	ESR1	H
ENSG00000082175	AU565_AAAGCCACATGC	0	AU565	PGR	H
ENSG00000141736	AU565_AAAGCCACATGC	2.94091	AU565	ERBB2	H
ENSG00000146648	AU565_AAAGCCACATGC	0	AU565	EGFR	H
ENSG00000148773	AU565_AAAGCCACATGC	0	AU565	MKI67	H
ENSG00000100219	AU565_AAAGCCACATGC	2.46478	AU565	XBP1	H
ENSG00000091831	AU565_AAAGTCGGCTGG	0	AU565	ESR1	H
ENSG00000082175	AU565_AAAGTCGGCTGG	0	AU565	PGR	H
ENSG00000141736	AU565_AAAGTCGGCTGG	2.77809	AU565	ERBB2	H
ENSG00000146648	AU565_AAAGTCGGCTGG	0	AU565	EGFR	H
ENSG00000148773	AU565_AAAGTCGGCTGG	2.47778	AU565	MKI67	H
ENSG00000100219	AU565_AAAGTCGGCTGG	2.77809	AU565	XBP1	H
ENSG00000091831	AU565_AAAGTGCCTAAA	0	AU565	ESR1	H
ENSG00000082175	AU565_AAAGTGCCTAAA	0	AU565	PGR	H
ENSG00000141736	AU565_AAAGTGCCTAAA	2.97388	AU565	ERBB2	H
ENSG00000146648	AU565_AAAGTGCCTAAA	2.07401	AU565	EGFR	H
ENSG00000148773	AU565_AAAGTGCCTAAA	0	AU565	MKI67	H
ENSG00000100219	AU565_AAAGTGCCTAAA	2.67331	AU565	XBP1	H
ENSG00000091831	AU565_AAATCATCTTAT	0	AU565	ESR1	H
ENSG00000082175	AU565_AAATCATCTTAT	0	AU565	PGR	H
ENSG00000141736	AU565_AAATCATCTTAT	2.66002	AU565	ERBB2	H
ENSG00000146648	AU565_AAATCATCTTAT	2.1848	AU565	EGFR	H
ENSG00000148773	AU565_AAATCATCTTAT	2.66002	AU565	MKI67	H
ENSG00000100219	AU565_AAATCATCTTAT	2.88149	AU565	XBP1	H
ENSG00000091831	AU565_AAATCATTGTCT	0	AU565	ESR1	H
ENSG00000082175	AU565_AAATCATTGTCT	0	AU565	PGR	H
ENSG00000141736	AU565_AAATCATTGTCT	2.90238	AU565	ERBB2	H
ENSG00000146648	AU565_AAATCATTGTCT	0	AU565	EGFR	H
ENSG00000148773	AU565_AAATCATTGTCT	0	AU565	MKI67	H
ENSG00000100219	AU565_AAATCATTGTCT	2.90238	AU565	XBP1	H
ENSG00000091831	AU565_AAATTACTTCAT	0	AU565	ESR1	H
ENSG00000082175	AU565_AAATTACTTCAT	0	AU565	PGR	H
ENSG00000141736	AU565_AAATTACTTCAT	2.64168	AU565	ERBB2	H
ENSG00000146648	AU565_AAATTACTTCAT	0	AU565	EGFR	H
ENSG00000148773	AU565_AAATTACTTCAT	2.51707	AU565	MKI67	H
ENSG00000100219	AU565_AAATTACTTCAT	2.73839	AU565	XBP1	H
ENSG00000091831	AU565_AAATTATTAGAT	0	AU565	ESR1	H
ENSG00000082175	AU565_AAATTATTAGAT	0	AU565	PGR	H
ENSG00000141736	AU565_AAATTATTAGAT	2.51585	AU565	ERBB2	H
ENSG00000146648	AU565_AAATTATTAGAT	0	AU565	EGFR	H
ENSG00000148773	AU565_AAATTATTAGAT	2.21614	AU565	MKI67	H
ENSG00000100219	AU565_AAATTATTAGAT	2.81621	AU565	XBP1	H
ENSG00000091831	AU565_AAATTGATTTGT	0	AU565	ESR1	H
ENSG00000082175	AU565_AAATTGATTTGT	0	AU565	PGR	H
ENSG00000141736	AU565_AAATTGATTTGT	2.46687	AU565	ERBB2	H
ENSG00000146648	AU565_AAATTGATTTGT	0	AU565	EGFR	H
ENSG00000148773	AU565_AAATTGATTTGT	2.16732	AU565	MKI67	H
ENSG00000100219	AU565_AAATTGATTTGT	3.11893	AU565	XBP1	H
ENSG00000091831	AU565_AACAATGAGAGC	0	AU565	ESR1	H
ENSG00000082175	AU565_AACAATGAGAGC	0	AU565	PGR	H
ENSG00000141736	AU565_AACAATGAGAGC	2.06552	AU565	ERBB2	H
ENSG00000146648	AU565_AACAATGAGAGC	2.36468	AU565	EGFR	H
ENSG00000148773	AU565_AACAATGAGAGC	2.66477	AU565	MKI67	H
ENSG00000100219	AU565_AACAATGAGAGC	2.66477	AU565	XBP1	H
ENSG00000091831	AU565_AACCAACCTGCT	0	AU565	ESR1	H
ENSG00000082175	AU565_AACCAACCTGCT	0	AU565	PGR	H
ENSG00000141736	AU565_AACCAACCTGCT	2.52221	AU565	ERBB2	H
ENSG00000146648	AU565_AACCAACCTGCT	2.3977	AU565	EGFR	H
ENSG00000148773	AU565_AACCAACCTGCT	2.3977	AU565	MKI67	H
ENSG00000100219	AU565_AACCAACCTGCT	2.82258	AU565	XBP1	H
ENSG00000091831	AU565_AACCACAGTGAA	0	AU565	ESR1	H
ENSG00000082175	AU565_AACCACAGTGAA	0	AU565	PGR	H
ENSG00000141736	AU565_AACCACAGTGAA	2.76741	AU565	ERBB2	H
ENSG00000146648	AU565_AACCACAGTGAA	0	AU565	EGFR	H
ENSG00000148773	AU565_AACCACAGTGAA	0	AU565	MKI67	H
ENSG00000100219	AU565_AACCACAGTGAA	2.94325	AU565	XBP1	H
ENSG00000091831	AU565_AACCCAGGGGCT	0	AU565	ESR1	H
ENSG00000082175	AU565_AACCCAGGGGCT	0	AU565	PGR	H
ENSG00000141736	AU565_AACCCAGGGGCT	0	AU565	ERBB2	H
ENSG00000146648	AU565_AACCCAGGGGCT	0	AU565	EGFR	H
ENSG00000148773	AU565_AACCCAGGGGCT	2.16549	AU565	MKI67	H
ENSG00000100219	AU565_AACCCAGGGGCT	2.86208	AU565	XBP1	H
ENSG00000091831	AU565_AACCTGGCGCAG	0	AU565	ESR1	H
ENSG00000082175	AU565_AACCTGGCGCAG	0	AU565	PGR	H
ENSG00000141736	AU565_AACCTGGCGCAG	2.80948	AU565	ERBB2	H
ENSG00000146648	AU565_AACCTGGCGCAG	0	AU565	EGFR	H
ENSG00000148773	AU565_AACCTGGCGCAG	0	AU565	MKI67	H
ENSG00000100219	AU565_AACCTGGCGCAG	2.68477	AU565	XBP1	H
ENSG00000091831	AU565_AACGATTTATCC	0	AU565	ESR1	H
ENSG00000082175	AU565_AACGATTTATCC	0	AU565	PGR	H
ENSG00000141736	AU565_AACGATTTATCC	3.06539	AU565	ERBB2	H
ENSG00000146648	AU565_AACGATTTATCC	0	AU565	EGFR	H
ENSG00000148773	AU565_AACGATTTATCC	2.1649	AU565	MKI67	H
ENSG00000100219	AU565_AACGATTTATCC	3.06539	AU565	XBP1	H
ENSG00000091831	AU565_AACGGATTAAGG	0	AU565	ESR1	H
ENSG00000082175	AU565_AACGGATTAAGG	0	AU565	PGR	H
ENSG00000141736	AU565_AACGGATTAAGG	2.49715	AU565	ERBB2	H
ENSG00000146648	AU565_AACGGATTAAGG	0	AU565	EGFR	H
ENSG00000148773	AU565_AACGGATTAAGG	2.49715	AU565	MKI67	H
ENSG00000100219	AU565_AACGGATTAAGG	2.67278	AU565	XBP1	H
ENSG00000091831	AU565_AACGTTTTTTCG	0	AU565	ESR1	H
ENSG00000082175	AU565_AACGTTTTTTCG	0	AU565	PGR	H
ENSG00000141736	AU565_AACGTTTTTTCG	2.6651	AU565	ERBB2	H
ENSG00000146648	AU565_AACGTTTTTTCG	0	AU565	EGFR	H
ENSG00000148773	AU565_AACGTTTTTTCG	0	AU565	MKI67	H
ENSG00000100219	AU565_AACGTTTTTTCG	3.03254	AU565	XBP1	H
ENSG00000091831	AU565_AACTACGATAAG	0	AU565	ESR1	H
ENSG00000082175	AU565_AACTACGATAAG	0	AU565	PGR	H
ENSG00000141736	AU565_AACTACGATAAG	0	AU565	ERBB2	H
ENSG00000146648	AU565_AACTACGATAAG	0	AU565	EGFR	H
ENSG00000148773	AU565_AACTACGATAAG	2.16836	AU565	MKI67	H
ENSG00000100219	AU565_AACTACGATAAG	2.86496	AU565	XBP1	H
ENSG00000091831	AU565_AAGACATGGTAT	0	AU565	ESR1	H
ENSG00000082175	AU565_AAGACATGGTAT	0	AU565	PGR	H
ENSG00000141736	AU565_AAGACATGGTAT	2.80518	AU565	ERBB2	H
ENSG00000146648	AU565_AAGACATGGTAT	0	AU565	EGFR	H
ENSG00000148773	AU565_AAGACATGGTAT	2.20516	AU565	MKI67	H
ENSG00000100219	AU565_AAGACATGGTAT	2.50483	AU565	XBP1	H
ENSG00000091831	AU565_AAGATGGTTTCT	0	AU565	ESR1	H
ENSG00000082175	AU565_AAGATGGTTTCT	0	AU565	PGR	H
ENSG00000141736	AU565_AAGATGGTTTCT	2.90173	AU565	ERBB2	H
ENSG00000146648	AU565_AAGATGGTTTCT	0	AU565	EGFR	H
ENSG00000148773	AU565_AAGATGGTTTCT	0	AU565	MKI67	H
ENSG00000100219	AU565_AAGATGGTTTCT	2.90173	AU565	XBP1	H
ENSG00000091831	AU565_AAGCAGCCTCGC	0	AU565	ESR1	H
ENSG00000082175	AU565_AAGCAGCCTCGC	0	AU565	PGR	H
ENSG00000141736	AU565_AAGCAGCCTCGC	2.97552	AU565	ERBB2	H
ENSG00000146648	AU565_AAGCAGCCTCGC	2.19966	AU565	EGFR	H
ENSG00000148773	AU565_AAGCAGCCTCGC	2.19966	AU565	MKI67	H
ENSG00000100219	AU565_AAGCAGCCTCGC	3.15145	AU565	XBP1	H
ENSG00000091831	AU565_AAGCATTCATTT	0	AU565	ESR1	H
ENSG00000082175	AU565_AAGCATTCATTT	0	AU565	PGR	H
ENSG00000141736	AU565_AAGCATTCATTT	2.78744	AU565	ERBB2	H
ENSG00000146648	AU565_AAGCATTCATTT	0	AU565	EGFR	H
ENSG00000148773	AU565_AAGCATTCATTT	2.1875	AU565	MKI67	H
ENSG00000100219	AU565_AAGCATTCATTT	3.03017	AU565	XBP1	H
ENSG00000091831	AU565_AAGGCTGTCGCG	0	AU565	ESR1	H
ENSG00000082175	AU565_AAGGCTGTCGCG	0	AU565	PGR	H
ENSG00000141736	AU565_AAGGCTGTCGCG	2.63317	AU565	ERBB2	H
ENSG00000146648	AU565_AAGGCTGTCGCG	2.15806	AU565	EGFR	H
ENSG00000148773	AU565_AAGGCTGTCGCG	0	AU565	MKI67	H
ENSG00000100219	AU565_AAGGCTGTCGCG	2.75785	AU565	XBP1	H
ENSG00000091831	AU565_AAGTATTGTACG	0	AU565	ESR1	H
ENSG00000082175	AU565_AAGTATTGTACG	0	AU565	PGR	H
ENSG00000141736	AU565_AAGTATTGTACG	2.78698	AU565	ERBB2	H
ENSG00000146648	AU565_AAGTATTGTACG	0	AU565	EGFR	H
ENSG00000148773	AU565_AAGTATTGTACG	2.88375	AU565	MKI67	H
ENSG00000100219	AU565_AAGTATTGTACG	2.18704	AU565	XBP1	H
ENSG00000091831	AU565_AATACCCGTGAG	0	AU565	ESR1	H
ENSG00000082175	AU565_AATACCCGTGAG	0	AU565	PGR	H
ENSG00000141736	AU565_AATACCCGTGAG	2.78411	AU565	ERBB2	H
ENSG00000146648	AU565_AATACCCGTGAG	0	AU565	EGFR	H
ENSG00000148773	AU565_AATACCCGTGAG	0	AU565	MKI67	H
ENSG00000100219	AU565_AATACCCGTGAG	2.88088	AU565	XBP1	H
ENSG00000091831	AU565_AATCGATGCTTT	0	AU565	ESR1	H
ENSG00000082175	AU565_AATCGATGCTTT	0	AU565	PGR	H
ENSG00000141736	AU565_AATCGATGCTTT	2.62368	AU565	ERBB2	H
ENSG00000146648	AU565_AATCGATGCTTT	0	AU565	EGFR	H
ENSG00000148773	AU565_AATCGATGCTTT	0	AU565	MKI67	H
ENSG00000100219	AU565_AATCGATGCTTT	3.14583	AU565	XBP1	H
ENSG00000091831	AU565_AATCTGTCAATC	0	AU565	ESR1	H
ENSG00000082175	AU565_AATCTGTCAATC	0	AU565	PGR	H
ENSG00000141736	AU565_AATCTGTCAATC	2.94148	AU565	ERBB2	H
ENSG00000146648	AU565_AATCTGTCAATC	0	AU565	EGFR	H
ENSG00000148773	AU565_AATCTGTCAATC	2.1658	AU565	MKI67	H
ENSG00000100219	AU565_AATCTGTCAATC	2.64094	AU565	XBP1	H
ENSG00000091831	AU565_AATGCAAAGACT	0	AU565	ESR1	H
ENSG00000082175	AU565_AATGCAAAGACT	0	AU565	PGR	H
ENSG00000141736	AU565_AATGCAAAGACT	2.7504	AU565	ERBB2	H
ENSG00000146648	AU565_AATGCAAAGACT	0	AU565	EGFR	H
ENSG00000148773	AU565_AATGCAAAGACT	0	AU565	MKI67	H
ENSG00000100219	AU565_AATGCAAAGACT	2.92623	AU565	XBP1	H
ENSG00000091831	AU565_AATGCAGCTCAG	0	AU565	ESR1	H
ENSG00000082175	AU565_AATGCAGCTCAG	0	AU565	PGR	H
ENSG00000141736	AU565_AATGCAGCTCAG	2.996	AU565	ERBB2	H
ENSG00000146648	AU565_AATGCAGCTCAG	0	AU565	EGFR	H
ENSG00000148773	AU565_AATGCAGCTCAG	0	AU565	MKI67	H
ENSG00000100219	AU565_AATGCAGCTCAG	3.38109	AU565	XBP1	H
ENSG00000091831	AU565_AATGGGCATGGA	0	AU565	ESR1	H
ENSG00000082175	AU565_AATGGGCATGGA	0	AU565	PGR	H
ENSG00000141736	AU565_AATGGGCATGGA	2.50106	AU565	ERBB2	H
ENSG00000146648	AU565_AATGGGCATGGA	2.2014	AU565	EGFR	H
ENSG00000148773	AU565_AATGGGCATGGA	0	AU565	MKI67	H
ENSG00000100219	AU565_AATGGGCATGGA	2.80141	AU565	XBP1	H
ENSG00000091831	AU565_AATTCCTCCACC	0	AU565	ESR1	H
ENSG00000082175	AU565_AATTCCTCCACC	0	AU565	PGR	H
ENSG00000141736	AU565_AATTCCTCCACC	0	AU565	ERBB2	H
ENSG00000146648	AU565_AATTCCTCCACC	0	AU565	EGFR	H
ENSG00000148773	AU565_AATTCCTCCACC	2.16485	AU565	MKI67	H
ENSG00000100219	AU565_AATTCCTCCACC	2.63998	AU565	XBP1	H
ENSG00000091831	AU565_ACAAGTGTCGTA	0	AU565	ESR1	H
ENSG00000082175	AU565_ACAAGTGTCGTA	0	AU565	PGR	H
ENSG00000141736	AU565_ACAAGTGTCGTA	2.75396	AU565	ERBB2	H
ENSG00000146648	AU565_ACAAGTGTCGTA	0	AU565	EGFR	H
ENSG00000148773	AU565_ACAAGTGTCGTA	0	AU565	MKI67	H
ENSG00000100219	AU565_ACAAGTGTCGTA	3.10572	AU565	XBP1	H
ENSG00000091831	AU565_ACAATTTTGATT	0	AU565	ESR1	H
ENSG00000082175	AU565_ACAATTTTGATT	0	AU565	PGR	H
ENSG00000141736	AU565_ACAATTTTGATT	2.22716	AU565	ERBB2	H
ENSG00000146648	AU565_ACAATTTTGATT	2.22716	AU565	EGFR	H
ENSG00000148773	AU565_ACAATTTTGATT	2.22716	AU565	MKI67	H
ENSG00000100219	AU565_ACAATTTTGATT	2.92406	AU565	XBP1	H
ENSG00000091831	AU565_ACACAACCTTAG	0	AU565	ESR1	H
ENSG00000082175	AU565_ACACAACCTTAG	0	AU565	PGR	H
ENSG00000141736	AU565_ACACAACCTTAG	2.76434	AU565	ERBB2	H
ENSG00000146648	AU565_ACACAACCTTAG	0	AU565	EGFR	H
ENSG00000148773	AU565_ACACAACCTTAG	2.46406	AU565	MKI67	H
ENSG00000100219	AU565_ACACAACCTTAG	2.63965	AU565	XBP1	H
ENSG00000091831	AU565_ACACCAACTAGC	0	AU565	ESR1	H
ENSG00000082175	AU565_ACACCAACTAGC	0	AU565	PGR	H
ENSG00000141736	AU565_ACACCAACTAGC	2.51098	AU565	ERBB2	H
ENSG00000146648	AU565_ACACCAACTAGC	0	AU565	EGFR	H
ENSG00000148773	AU565_ACACCAACTAGC	0	AU565	MKI67	H
ENSG00000100219	AU565_ACACCAACTAGC	3.20888	AU565	XBP1	H
ENSG00000091831	AU565_ACACGACCCCCC	0	AU565	ESR1	H
ENSG00000082175	AU565_ACACGACCCCCC	0	AU565	PGR	H
ENSG00000141736	AU565_ACACGACCCCCC	2.51922	AU565	ERBB2	H
ENSG00000146648	AU565_ACACGACCCCCC	0	AU565	EGFR	H
ENSG00000148773	AU565_ACACGACCCCCC	0	AU565	MKI67	H
ENSG00000100219	AU565_ACACGACCCCCC	2.69488	AU565	XBP1	H
ENSG00000091831	AU565_ACATCCAATATT	0	AU565	ESR1	H
ENSG00000082175	AU565_ACATCCAATATT	0	AU565	PGR	H
ENSG00000141736	AU565_ACATCCAATATT	2.52337	AU565	ERBB2	H
ENSG00000146648	AU565_ACATCCAATATT	0	AU565	EGFR	H
ENSG00000148773	AU565_ACATCCAATATT	0	AU565	MKI67	H
ENSG00000100219	AU565_ACATCCAATATT	2.92052	AU565	XBP1	H
ENSG00000091831	AU565_ACATCGCCCTCC	0	AU565	ESR1	H
ENSG00000082175	AU565_ACATCGCCCTCC	0	AU565	PGR	H
ENSG00000141736	AU565_ACATCGCCCTCC	2.63808	AU565	ERBB2	H
ENSG00000146648	AU565_ACATCGCCCTCC	0	AU565	EGFR	H
ENSG00000148773	AU565_ACATCGCCCTCC	2.03901	AU565	MKI67	H
ENSG00000100219	AU565_ACATCGCCCTCC	2.88069	AU565	XBP1	H
ENSG00000091831	AU565_ACCACCGGTCTT	0	AU565	ESR1	H
ENSG00000082175	AU565_ACCACCGGTCTT	0	AU565	PGR	H
ENSG00000141736	AU565_ACCACCGGTCTT	2.08372	AU565	ERBB2	H
ENSG00000146648	AU565_ACCACCGGTCTT	0	AU565	EGFR	H
ENSG00000148773	AU565_ACCACCGGTCTT	0	AU565	MKI67	H
ENSG00000100219	AU565_ACCACCGGTCTT	2.68309	AU565	XBP1	H
ENSG00000091831	AU565_ACCACGACACTC	0	AU565	ESR1	H
ENSG00000082175	AU565_ACCACGACACTC	0	AU565	PGR	H
ENSG00000141736	AU565_ACCACGACACTC	2.45931	AU565	ERBB2	H
ENSG00000146648	AU565_ACCACGACACTC	0	AU565	EGFR	H
ENSG00000148773	AU565_ACCACGACACTC	0	AU565	MKI67	H
ENSG00000100219	AU565_ACCACGACACTC	2.93542	AU565	XBP1	H
ENSG00000091831	AU565_ACCACTATACGA	0	AU565	ESR1	H
ENSG00000082175	AU565_ACCACTATACGA	0	AU565	PGR	H
ENSG00000141736	AU565_ACCACTATACGA	2.99689	AU565	ERBB2	H
ENSG00000146648	AU565_ACCACTATACGA	0	AU565	EGFR	H
ENSG00000148773	AU565_ACCACTATACGA	2.00081	AU565	MKI67	H
ENSG00000100219	AU565_ACCACTATACGA	2.99689	AU565	XBP1	H
ENSG00000091831	AU565_ACCCGGGATGGC	0	AU565	ESR1	H
ENSG00000082175	AU565_ACCCGGGATGGC	0	AU565	PGR	H
ENSG00000141736	AU565_ACCCGGGATGGC	3.07956	AU565	ERBB2	H
ENSG00000146648	AU565_ACCCGGGATGGC	0	AU565	EGFR	H
ENSG00000148773	AU565_ACCCGGGATGGC	2.179	AU565	MKI67	H
ENSG00000100219	AU565_ACCCGGGATGGC	2.47859	AU565	XBP1	H
ENSG00000091831	AU565_ACCCGTCCTTGC	2.04896	AU565	ESR1	H
ENSG00000082175	AU565_ACCCGTCCTTGC	0	AU565	PGR	H
ENSG00000141736	AU565_ACCCGTCCTTGC	2.89072	AU565	ERBB2	H
ENSG00000146648	AU565_ACCCGTCCTTGC	2.04896	AU565	EGFR	H
ENSG00000148773	AU565_ACCCGTCCTTGC	0	AU565	MKI67	H
ENSG00000100219	AU565_ACCCGTCCTTGC	3.19147	AU565	XBP1	H
ENSG00000091831	AU565_ACCGGCTTTGGT	0	AU565	ESR1	H
ENSG00000082175	AU565_ACCGGCTTTGGT	0	AU565	PGR	H
ENSG00000141736	AU565_ACCGGCTTTGGT	2.04869	AU565	ERBB2	H
ENSG00000146648	AU565_ACCGGCTTTGGT	0	AU565	EGFR	H
ENSG00000148773	AU565_ACCGGCTTTGGT	0	AU565	MKI67	H
ENSG00000100219	AU565_ACCGGCTTTGGT	2.74454	AU565	XBP1	H
ENSG00000091831	AU565_ACCTCGCAATTG	0	AU565	ESR1	H
ENSG00000082175	AU565_ACCTCGCAATTG	0	AU565	PGR	H
ENSG00000141736	AU565_ACCTCGCAATTG	2.80612	AU565	ERBB2	H
ENSG00000146648	AU565_ACCTCGCAATTG	2.03135	AU565	EGFR	H
ENSG00000148773	AU565_ACCTCGCAATTG	2.03135	AU565	MKI67	H
ENSG00000100219	AU565_ACCTCGCAATTG	3.23167	AU565	XBP1	H
ENSG00000091831	AU565_ACCTGTCTGGCT	0	AU565	ESR1	H
ENSG00000082175	AU565_ACCTGTCTGGCT	0	AU565	PGR	H
ENSG00000141736	AU565_ACCTGTCTGGCT	2.64148	AU565	ERBB2	H
ENSG00000146648	AU565_ACCTGTCTGGCT	0	AU565	EGFR	H
ENSG00000148773	AU565_ACCTGTCTGGCT	0	AU565	MKI67	H
ENSG00000100219	AU565_ACCTGTCTGGCT	2.76617	AU565	XBP1	H
ENSG00000091831	AU565_ACCTTTGCACTC	0	AU565	ESR1	H
ENSG00000082175	AU565_ACCTTTGCACTC	0	AU565	PGR	H
ENSG00000141736	AU565_ACCTTTGCACTC	2.23075	AU565	ERBB2	H
ENSG00000146648	AU565_ACCTTTGCACTC	0	AU565	EGFR	H
ENSG00000148773	AU565_ACCTTTGCACTC	0	AU565	MKI67	H
ENSG00000100219	AU565_ACCTTTGCACTC	2.70616	AU565	XBP1	H
ENSG00000091831	AU565_ACGAATTACTGG	0	AU565	ESR1	H
ENSG00000082175	AU565_ACGAATTACTGG	0	AU565	PGR	H
ENSG00000141736	AU565_ACGAATTACTGG	2.63158	AU565	ERBB2	H
ENSG00000146648	AU565_ACGAATTACTGG	0	AU565	EGFR	H
ENSG00000148773	AU565_ACGAATTACTGG	2.15648	AU565	MKI67	H
ENSG00000100219	AU565_ACGAATTACTGG	2.45599	AU565	XBP1	H
ENSG00000091831	AU565_ACGCAGCATGGC	0	AU565	ESR1	H
ENSG00000082175	AU565_ACGCAGCATGGC	0	AU565	PGR	H
ENSG00000141736	AU565_ACGCAGCATGGC	2.47124	AU565	ERBB2	H
ENSG00000146648	AU565_ACGCAGCATGGC	0	AU565	EGFR	H
ENSG00000148773	AU565_ACGCAGCATGGC	2.47124	AU565	MKI67	H
ENSG00000100219	AU565_ACGCAGCATGGC	2.47124	AU565	XBP1	H
ENSG00000091831	AU565_ACGCTTGTCGTG	0	AU565	ESR1	H
ENSG00000082175	AU565_ACGCTTGTCGTG	0	AU565	PGR	H
ENSG00000141736	AU565_ACGCTTGTCGTG	0	AU565	ERBB2	H
ENSG00000146648	AU565_ACGCTTGTCGTG	2.21689	AU565	EGFR	H
ENSG00000148773	AU565_ACGCTTGTCGTG	0	AU565	MKI67	H
ENSG00000100219	AU565_ACGCTTGTCGTG	2.5166	AU565	XBP1	H
ENSG00000091831	AU565_ACGGTTGTCAGT	0	AU565	ESR1	H
ENSG00000082175	AU565_ACGGTTGTCAGT	0	AU565	PGR	H
ENSG00000141736	AU565_ACGGTTGTCAGT	2.92954	AU565	ERBB2	H
ENSG00000146648	AU565_ACGGTTGTCAGT	0	AU565	EGFR	H
ENSG00000148773	AU565_ACGGTTGTCAGT	0	AU565	MKI67	H
ENSG00000100219	AU565_ACGGTTGTCAGT	2.83275	AU565	XBP1	H
ENSG00000091831	AU565_ACTACACGCGGG	0	AU565	ESR1	H
ENSG00000082175	AU565_ACTACACGCGGG	0	AU565	PGR	H
ENSG00000141736	AU565_ACTACACGCGGG	2.74761	AU565	ERBB2	H
ENSG00000146648	AU565_ACTACACGCGGG	0	AU565	EGFR	H
ENSG00000148773	AU565_ACTACACGCGGG	0	AU565	MKI67	H
ENSG00000100219	AU565_ACTACACGCGGG	2.92344	AU565	XBP1	H
ENSG00000091831	AU565_ACTAGATGGATA	0	AU565	ESR1	H
ENSG00000082175	AU565_ACTAGATGGATA	0	AU565	PGR	H
ENSG00000141736	AU565_ACTAGATGGATA	3.18978	AU565	ERBB2	H
ENSG00000146648	AU565_ACTAGATGGATA	0	AU565	EGFR	H
ENSG00000148773	AU565_ACTAGATGGATA	2.66755	AU565	MKI67	H
ENSG00000100219	AU565_ACTAGATGGATA	2.19229	AU565	XBP1	H
ENSG00000091831	AU565_ACTCCATCTATT	0	AU565	ESR1	H
ENSG00000082175	AU565_ACTCCATCTATT	0	AU565	PGR	H
ENSG00000141736	AU565_ACTCCATCTATT	2.64263	AU565	ERBB2	H
ENSG00000146648	AU565_ACTCCATCTATT	0	AU565	EGFR	H
ENSG00000148773	AU565_ACTCCATCTATT	0	AU565	MKI67	H
ENSG00000100219	AU565_ACTCCATCTATT	2.94317	AU565	XBP1	H
ENSG00000091831	AU565_ACTGTTGTCGCG	0	AU565	ESR1	H
ENSG00000082175	AU565_ACTGTTGTCGCG	0	AU565	PGR	H
ENSG00000141736	AU565_ACTGTTGTCGCG	2.47556	AU565	ERBB2	H
ENSG00000146648	AU565_ACTGTTGTCGCG	0	AU565	EGFR	H
ENSG00000148773	AU565_ACTGTTGTCGCG	2.17598	AU565	MKI67	H
ENSG00000100219	AU565_ACTGTTGTCGCG	2.47556	AU565	XBP1	H
ENSG00000091831	AU565_AGACCATCGACT	0	AU565	ESR1	H
ENSG00000082175	AU565_AGACCATCGACT	0	AU565	PGR	H
ENSG00000141736	AU565_AGACCATCGACT	2.89467	AU565	ERBB2	H
ENSG00000146648	AU565_AGACCATCGACT	2.1979	AU565	EGFR	H
ENSG00000148773	AU565_AGACCATCGACT	0	AU565	MKI67	H
ENSG00000100219	AU565_AGACCATCGACT	3.14969	AU565	XBP1	H
ENSG00000091831	AU565_AGACGCGACCAA	0	AU565	ESR1	H
ENSG00000082175	AU565_AGACGCGACCAA	0	AU565	PGR	H
ENSG00000141736	AU565_AGACGCGACCAA	2.77647	AU565	ERBB2	H
ENSG00000146648	AU565_AGACGCGACCAA	0	AU565	EGFR	H
ENSG00000148773	AU565_AGACGCGACCAA	0	AU565	MKI67	H
ENSG00000100219	AU565_AGACGCGACCAA	2.87324	AU565	XBP1	H
ENSG00000091831	AU565_AGACTCTTTTGA	0	AU565	ESR1	H
ENSG00000082175	AU565_AGACTCTTTTGA	0	AU565	PGR	H
ENSG00000141736	AU565_AGACTCTTTTGA	2.1596	AU565	ERBB2	H
ENSG00000146648	AU565_AGACTCTTTTGA	0	AU565	EGFR	H
ENSG00000148773	AU565_AGACTCTTTTGA	0	AU565	MKI67	H
ENSG00000100219	AU565_AGACTCTTTTGA	2.1596	AU565	XBP1	H
ENSG00000091831	AU565_AGACTGGTTTGG	0	AU565	ESR1	H
ENSG00000082175	AU565_AGACTGGTTTGG	0	AU565	PGR	H
ENSG00000141736	AU565_AGACTGGTTTGG	2.70593	AU565	ERBB2	H
ENSG00000146648	AU565_AGACTGGTTTGG	0	AU565	EGFR	H
ENSG00000148773	AU565_AGACTGGTTTGG	0	AU565	MKI67	H
ENSG00000100219	AU565_AGACTGGTTTGG	2.83065	AU565	XBP1	H
ENSG00000091831	AU565_AGAGACGTACGC	0	AU565	ESR1	H
ENSG00000082175	AU565_AGAGACGTACGC	0	AU565	PGR	H
ENSG00000141736	AU565_AGAGACGTACGC	2.69055	AU565	ERBB2	H
ENSG00000146648	AU565_AGAGACGTACGC	0	AU565	EGFR	H
ENSG00000148773	AU565_AGAGACGTACGC	2.2152	AU565	MKI67	H
ENSG00000100219	AU565_AGAGACGTACGC	3.11597	AU565	XBP1	H
ENSG00000091831	AU565_AGAGTCCATTCG	0	AU565	ESR1	H
ENSG00000082175	AU565_AGAGTCCATTCG	0	AU565	PGR	H
ENSG00000141736	AU565_AGAGTCCATTCG	2.6425	AU565	ERBB2	H
ENSG00000146648	AU565_AGAGTCCATTCG	0	AU565	EGFR	H
ENSG00000148773	AU565_AGAGTCCATTCG	0	AU565	MKI67	H
ENSG00000100219	AU565_AGAGTCCATTCG	2.4669	AU565	XBP1	H
ENSG00000091831	AU565_AGATGGGCCAGC	0	AU565	ESR1	H
ENSG00000082175	AU565_AGATGGGCCAGC	0	AU565	PGR	H
ENSG00000141736	AU565_AGATGGGCCAGC	2.48331	AU565	ERBB2	H
ENSG00000146648	AU565_AGATGGGCCAGC	2.48331	AU565	EGFR	H
ENSG00000148773	AU565_AGATGGGCCAGC	0	AU565	MKI67	H
ENSG00000100219	AU565_AGATGGGCCAGC	3.0843	AU565	XBP1	H
ENSG00000091831	AU565_AGCAACCGGGCA	0	AU565	ESR1	H
ENSG00000082175	AU565_AGCAACCGGGCA	0	AU565	PGR	H
ENSG00000141736	AU565_AGCAACCGGGCA	2.47489	AU565	ERBB2	H
ENSG00000146648	AU565_AGCAACCGGGCA	0	AU565	EGFR	H
ENSG00000148773	AU565_AGCAACCGGGCA	2.47489	AU565	MKI67	H
ENSG00000100219	AU565_AGCAACCGGGCA	2.47489	AU565	XBP1	H
ENSG00000091831	AU565_AGCCATCCTTAT	0	AU565	ESR1	H
ENSG00000082175	AU565_AGCCATCCTTAT	0	AU565	PGR	H
ENSG00000141736	AU565_AGCCATCCTTAT	2.48839	AU565	ERBB2	H
ENSG00000146648	AU565_AGCCATCCTTAT	0	AU565	EGFR	H
ENSG00000148773	AU565_AGCCATCCTTAT	0	AU565	MKI67	H
ENSG00000100219	AU565_AGCCATCCTTAT	2.66401	AU565	XBP1	H
ENSG00000091831	AU565_AGCCGCAGCCCA	0	AU565	ESR1	H
ENSG00000082175	AU565_AGCCGCAGCCCA	0	AU565	PGR	H
ENSG00000141736	AU565_AGCCGCAGCCCA	2.16721	AU565	ERBB2	H
ENSG00000146648	AU565_AGCCGCAGCCCA	0	AU565	EGFR	H
ENSG00000148773	AU565_AGCCGCAGCCCA	0	AU565	MKI67	H
ENSG00000100219	AU565_AGCCGCAGCCCA	3.16454	AU565	XBP1	H
ENSG00000091831	AU565_AGCCTCACGCGG	0	AU565	ESR1	H
ENSG00000082175	AU565_AGCCTCACGCGG	0	AU565	PGR	H
ENSG00000141736	AU565_AGCCTCACGCGG	2.52773	AU565	ERBB2	H
ENSG00000146648	AU565_AGCCTCACGCGG	0	AU565	EGFR	H
ENSG00000148773	AU565_AGCCTCACGCGG	0	AU565	MKI67	H
ENSG00000100219	AU565_AGCCTCACGCGG	2.22799	AU565	XBP1	H
ENSG00000091831	AU565_AGCGCCAGTCCA	0	AU565	ESR1	H
ENSG00000082175	AU565_AGCGCCAGTCCA	0	AU565	PGR	H
ENSG00000141736	AU565_AGCGCCAGTCCA	2.62074	AU565	ERBB2	H
ENSG00000146648	AU565_AGCGCCAGTCCA	0	AU565	EGFR	H
ENSG00000148773	AU565_AGCGCCAGTCCA	0	AU565	MKI67	H
ENSG00000100219	AU565_AGCGCCAGTCCA	3.18425	AU565	XBP1	H
ENSG00000091831	AU565_AGCGGCAATGGT	0	AU565	ESR1	H
ENSG00000082175	AU565_AGCGGCAATGGT	0	AU565	PGR	H
ENSG00000141736	AU565_AGCGGCAATGGT	3.06226	AU565	ERBB2	H
ENSG00000146648	AU565_AGCGGCAATGGT	0	AU565	EGFR	H
ENSG00000148773	AU565_AGCGGCAATGGT	2.51913	AU565	MKI67	H
ENSG00000100219	AU565_AGCGGCAATGGT	2.91628	AU565	XBP1	H
ENSG00000091831	AU565_AGCTATTCTTAT	0	AU565	ESR1	H
ENSG00000082175	AU565_AGCTATTCTTAT	0	AU565	PGR	H
ENSG00000141736	AU565_AGCTATTCTTAT	2.89617	AU565	ERBB2	H
ENSG00000146648	AU565_AGCTATTCTTAT	2.05437	AU565	EGFR	H
ENSG00000148773	AU565_AGCTATTCTTAT	2.52893	AU565	MKI67	H
ENSG00000100219	AU565_AGCTATTCTTAT	2.95409	AU565	XBP1	H
ENSG00000091831	AU565_AGCTCTGTTTCC	0	AU565	ESR1	H
ENSG00000082175	AU565_AGCTCTGTTTCC	0	AU565	PGR	H
ENSG00000141736	AU565_AGCTCTGTTTCC	3.12512	AU565	ERBB2	H
ENSG00000146648	AU565_AGCTCTGTTTCC	0	AU565	EGFR	H
ENSG00000148773	AU565_AGCTCTGTTTCC	0	AU565	MKI67	H
ENSG00000100219	AU565_AGCTCTGTTTCC	3.00029	AU565	XBP1	H
ENSG00000091831	AU565_AGCTGACACAGC	0	AU565	ESR1	H
ENSG00000082175	AU565_AGCTGACACAGC	0	AU565	PGR	H
ENSG00000141736	AU565_AGCTGACACAGC	2.6722	AU565	ERBB2	H
ENSG00000146648	AU565_AGCTGACACAGC	2.0729	AU565	EGFR	H
ENSG00000148773	AU565_AGCTGACACAGC	2.37209	AU565	MKI67	H
ENSG00000100219	AU565_AGCTGACACAGC	3.24555	AU565	XBP1	H
ENSG00000091831	AU565_AGCTGACCATAG	2.18121	AU565	ESR1	H
ENSG00000082175	AU565_AGCTGACCATAG	0	AU565	PGR	H
ENSG00000141736	AU565_AGCTGACCATAG	2.18121	AU565	ERBB2	H
ENSG00000146648	AU565_AGCTGACCATAG	2.18121	AU565	EGFR	H
ENSG00000148773	AU565_AGCTGACCATAG	0	AU565	MKI67	H
ENSG00000100219	AU565_AGCTGACCATAG	2.48081	AU565	XBP1	H
ENSG00000091831	AU565_AGCTGGCGCCAT	0	AU565	ESR1	H
ENSG00000082175	AU565_AGCTGGCGCCAT	0	AU565	PGR	H
ENSG00000141736	AU565_AGCTGGCGCCAT	2.62474	AU565	ERBB2	H
ENSG00000146648	AU565_AGCTGGCGCCAT	0	AU565	EGFR	H
ENSG00000148773	AU565_AGCTGGCGCCAT	0	AU565	MKI67	H
ENSG00000100219	AU565_AGCTGGCGCCAT	2.14968	AU565	XBP1	H
ENSG00000091831	AU565_AGCTGTCGCCAG	0	AU565	ESR1	H
ENSG00000082175	AU565_AGCTGTCGCCAG	0	AU565	PGR	H
ENSG00000141736	AU565_AGCTGTCGCCAG	2.65208	AU565	ERBB2	H
ENSG00000146648	AU565_AGCTGTCGCCAG	0	AU565	EGFR	H
ENSG00000148773	AU565_AGCTGTCGCCAG	2.65208	AU565	MKI67	H
ENSG00000100219	AU565_AGCTGTCGCCAG	3.01951	AU565	XBP1	H
ENSG00000091831	AU565_AGCTTGGCCTAT	0	AU565	ESR1	H
ENSG00000082175	AU565_AGCTTGGCCTAT	0	AU565	PGR	H
ENSG00000141736	AU565_AGCTTGGCCTAT	0	AU565	ERBB2	H
ENSG00000146648	AU565_AGCTTGGCCTAT	0	AU565	EGFR	H
ENSG00000148773	AU565_AGCTTGGCCTAT	0	AU565	MKI67	H
ENSG00000100219	AU565_AGCTTGGCCTAT	2.79184	AU565	XBP1	H
ENSG00000091831	AU565_AGGCACACCACC	0	AU565	ESR1	H
ENSG00000082175	AU565_AGGCACACCACC	0	AU565	PGR	H
ENSG00000141736	AU565_AGGCACACCACC	2.51483	AU565	ERBB2	H
ENSG00000146648	AU565_AGGCACACCACC	0	AU565	EGFR	H
ENSG00000148773	AU565_AGGCACACCACC	0	AU565	MKI67	H
ENSG00000100219	AU565_AGGCACACCACC	2.91197	AU565	XBP1	H
ENSG00000091831	AU565_AGGCCATCGTTC	0	AU565	ESR1	H
ENSG00000082175	AU565_AGGCCATCGTTC	0	AU565	PGR	H
ENSG00000141736	AU565_AGGCCATCGTTC	2.21875	AU565	ERBB2	H
ENSG00000146648	AU565_AGGCCATCGTTC	0	AU565	EGFR	H
ENSG00000148773	AU565_AGGCCATCGTTC	0	AU565	MKI67	H
ENSG00000100219	AU565_AGGCCATCGTTC	2.21875	AU565	XBP1	H
ENSG00000091831	AU565_AGGCCTTGATTC	0	AU565	ESR1	H
ENSG00000082175	AU565_AGGCCTTGATTC	0	AU565	PGR	H
ENSG00000141736	AU565_AGGCCTTGATTC	2.88503	AU565	ERBB2	H
ENSG00000146648	AU565_AGGCCTTGATTC	0	AU565	EGFR	H
ENSG00000148773	AU565_AGGCCTTGATTC	2.48794	AU565	MKI67	H
ENSG00000100219	AU565_AGGCCTTGATTC	2.66356	AU565	XBP1	H
ENSG00000091831	AU565_AGGCGGGCCGAG	0	AU565	ESR1	H
ENSG00000082175	AU565_AGGCGGGCCGAG	0	AU565	PGR	H
ENSG00000141736	AU565_AGGCGGGCCGAG	2.64753	AU565	ERBB2	H
ENSG00000146648	AU565_AGGCGGGCCGAG	0	AU565	EGFR	H
ENSG00000148773	AU565_AGGCGGGCCGAG	2.0484	AU565	MKI67	H
ENSG00000100219	AU565_AGGCGGGCCGAG	2.89015	AU565	XBP1	H
ENSG00000091831	AU565_AGGGCCTATTTC	0	AU565	ESR1	H
ENSG00000082175	AU565_AGGGCCTATTTC	0	AU565	PGR	H
ENSG00000141736	AU565_AGGGCCTATTTC	2.85453	AU565	ERBB2	H
ENSG00000146648	AU565_AGGGCCTATTTC	0	AU565	EGFR	H
ENSG00000148773	AU565_AGGGCCTATTTC	2.15798	AU565	MKI67	H
ENSG00000100219	AU565_AGGGCCTATTTC	2.93361	AU565	XBP1	H
ENSG00000091831	AU565_AGGTATAGCAAC	0	AU565	ESR1	H
ENSG00000082175	AU565_AGGTATAGCAAC	0	AU565	PGR	H
ENSG00000141736	AU565_AGGTATAGCAAC	2.22129	AU565	ERBB2	H
ENSG00000146648	AU565_AGGTATAGCAAC	0	AU565	EGFR	H
ENSG00000148773	AU565_AGGTATAGCAAC	0	AU565	MKI67	H
ENSG00000100219	AU565_AGGTATAGCAAC	2.69667	AU565	XBP1	H
ENSG00000091831	AU565_AGGTTCCCCGGC	0	AU565	ESR1	H
ENSG00000082175	AU565_AGGTTCCCCGGC	0	AU565	PGR	H
ENSG00000141736	AU565_AGGTTCCCCGGC	2.64098	AU565	ERBB2	H
ENSG00000146648	AU565_AGGTTCCCCGGC	0	AU565	EGFR	H
ENSG00000148773	AU565_AGGTTCCCCGGC	0	AU565	MKI67	H
ENSG00000100219	AU565_AGGTTCCCCGGC	3.2423	AU565	XBP1	H
ENSG00000091831	AU565_AGTACCATATGG	0	AU565	ESR1	H
ENSG00000082175	AU565_AGTACCATATGG	0	AU565	PGR	H
ENSG00000141736	AU565_AGTACCATATGG	2.46156	AU565	ERBB2	H
ENSG00000146648	AU565_AGTACCATATGG	0	AU565	EGFR	H
ENSG00000148773	AU565_AGTACCATATGG	2.16202	AU565	MKI67	H
ENSG00000100219	AU565_AGTACCATATGG	0	AU565	XBP1	H
ENSG00000091831	AU565_AGTCATCCGCAT	0	AU565	ESR1	H
ENSG00000082175	AU565_AGTCATCCGCAT	0	AU565	PGR	H
ENSG00000141736	AU565_AGTCATCCGCAT	2.86879	AU565	ERBB2	H
ENSG00000146648	AU565_AGTCATCCGCAT	0	AU565	EGFR	H
ENSG00000148773	AU565_AGTCATCCGCAT	0	AU565	MKI67	H
ENSG00000100219	AU565_AGTCATCCGCAT	2.47173	AU565	XBP1	H
ENSG00000091831	AU565_AGTCCCCATTAA	0	AU565	ESR1	H
ENSG00000082175	AU565_AGTCCCCATTAA	0	AU565	PGR	H
ENSG00000141736	AU565_AGTCCCCATTAA	2.47992	AU565	ERBB2	H
ENSG00000146648	AU565_AGTCCCCATTAA	0	AU565	EGFR	H
ENSG00000148773	AU565_AGTCCCCATTAA	2.18033	AU565	MKI67	H
ENSG00000100219	AU565_AGTCCCCATTAA	2.47992	AU565	XBP1	H
ENSG00000091831	AU565_AGTCCTTCCTGC	0	AU565	ESR1	H
ENSG00000082175	AU565_AGTCCTTCCTGC	0	AU565	PGR	H
ENSG00000141736	AU565_AGTCCTTCCTGC	2.92894	AU565	ERBB2	H
ENSG00000146648	AU565_AGTCCTTCCTGC	2.15334	AU565	EGFR	H
ENSG00000148773	AU565_AGTCCTTCCTGC	0	AU565	MKI67	H
ENSG00000100219	AU565_AGTCCTTCCTGC	2.99581	AU565	XBP1	H
ENSG00000091831	AU565_AGTTGTCAAGTC	0	AU565	ESR1	H
ENSG00000082175	AU565_AGTTGTCAAGTC	0	AU565	PGR	H
ENSG00000141736	AU565_AGTTGTCAAGTC	2.96235	AU565	ERBB2	H
ENSG00000146648	AU565_AGTTGTCAAGTC	0	AU565	EGFR	H
ENSG00000148773	AU565_AGTTGTCAAGTC	2.18656	AU565	MKI67	H
ENSG00000100219	AU565_AGTTGTCAAGTC	2.66179	AU565	XBP1	H
ENSG00000091831	AU565_ATAACAGCCACT	0	AU565	ESR1	H
ENSG00000082175	AU565_ATAACAGCCACT	0	AU565	PGR	H
ENSG00000141736	AU565_ATAACAGCCACT	3.06986	AU565	ERBB2	H
ENSG00000146648	AU565_ATAACAGCCACT	0	AU565	EGFR	H
ENSG00000148773	AU565_ATAACAGCCACT	0	AU565	MKI67	H
ENSG00000100219	AU565_ATAACAGCCACT	2.8271	AU565	XBP1	H
ENSG00000091831	AU565_ATAAGGGCTGAC	0	AU565	ESR1	H
ENSG00000082175	AU565_ATAAGGGCTGAC	0	AU565	PGR	H
ENSG00000141736	AU565_ATAAGGGCTGAC	2.47751	AU565	ERBB2	H
ENSG00000146648	AU565_ATAAGGGCTGAC	0	AU565	EGFR	H
ENSG00000148773	AU565_ATAAGGGCTGAC	0	AU565	MKI67	H
ENSG00000100219	AU565_ATAAGGGCTGAC	2.87458	AU565	XBP1	H
ENSG00000091831	AU565_ATACCGCACACA	0	AU565	ESR1	H
ENSG00000082175	AU565_ATACCGCACACA	0	AU565	PGR	H
ENSG00000141736	AU565_ATACCGCACACA	2.4849	AU565	ERBB2	H
ENSG00000146648	AU565_ATACCGCACACA	2.18529	AU565	EGFR	H
ENSG00000148773	AU565_ATACCGCACACA	2.4849	AU565	MKI67	H
ENSG00000100219	AU565_ATACCGCACACA	0	AU565	XBP1	H
ENSG00000091831	AU565_ATACGCGACACA	0	AU565	ESR1	H
ENSG00000082175	AU565_ATACGCGACACA	0	AU565	PGR	H
ENSG00000141736	AU565_ATACGCGACACA	2.50059	AU565	ERBB2	H
ENSG00000146648	AU565_ATACGCGACACA	0	AU565	EGFR	H
ENSG00000148773	AU565_ATACGCGACACA	2.20093	AU565	MKI67	H
ENSG00000100219	AU565_ATACGCGACACA	2.50059	AU565	XBP1	H
ENSG00000091831	AU565_ATAGACTCGCAG	0	AU565	ESR1	H
ENSG00000082175	AU565_ATAGACTCGCAG	0	AU565	PGR	H
ENSG00000141736	AU565_ATAGACTCGCAG	2.68024	AU565	ERBB2	H
ENSG00000146648	AU565_ATAGACTCGCAG	0	AU565	EGFR	H
ENSG00000148773	AU565_ATAGACTCGCAG	2.5556	AU565	MKI67	H
ENSG00000100219	AU565_ATAGACTCGCAG	2.85603	AU565	XBP1	H
ENSG00000091831	AU565_ATATAGCCGAAT	0	AU565	ESR1	H
ENSG00000082175	AU565_ATATAGCCGAAT	0	AU565	PGR	H
ENSG00000141736	AU565_ATATAGCCGAAT	0	AU565	ERBB2	H
ENSG00000146648	AU565_ATATAGCCGAAT	0	AU565	EGFR	H
ENSG00000148773	AU565_ATATAGCCGAAT	0	AU565	MKI67	H
ENSG00000100219	AU565_ATATAGCCGAAT	2.91838	AU565	XBP1	H
ENSG00000091831	AU565_ATATGCAATTAC	0	AU565	ESR1	H
ENSG00000082175	AU565_ATATGCAATTAC	0	AU565	PGR	H
ENSG00000141736	AU565_ATATGCAATTAC	2.16266	AU565	ERBB2	H
ENSG00000146648	AU565_ATATGCAATTAC	0	AU565	EGFR	H
ENSG00000148773	AU565_ATATGCAATTAC	0	AU565	MKI67	H
ENSG00000100219	AU565_ATATGCAATTAC	2.63779	AU565	XBP1	H
ENSG00000091831	AU565_ATCAAGACGCCC	0	AU565	ESR1	H
ENSG00000082175	AU565_ATCAAGACGCCC	0	AU565	PGR	H
ENSG00000141736	AU565_ATCAAGACGCCC	2.20633	AU565	ERBB2	H
ENSG00000146648	AU565_ATCAAGACGCCC	0	AU565	EGFR	H
ENSG00000148773	AU565_ATCAAGACGCCC	2.90314	AU565	MKI67	H
ENSG00000100219	AU565_ATCAAGACGCCC	2.80636	AU565	XBP1	H
ENSG00000091831	AU565_ATCATTCTGGTA	0	AU565	ESR1	H
ENSG00000082175	AU565_ATCATTCTGGTA	0	AU565	PGR	H
ENSG00000141736	AU565_ATCATTCTGGTA	2.95444	AU565	ERBB2	H
ENSG00000146648	AU565_ATCATTCTGGTA	0	AU565	EGFR	H
ENSG00000148773	AU565_ATCATTCTGGTA	0	AU565	MKI67	H
ENSG00000100219	AU565_ATCATTCTGGTA	2.47828	AU565	XBP1	H
ENSG00000091831	AU565_ATCCACACTAGG	0	AU565	ESR1	H
ENSG00000082175	AU565_ATCCACACTAGG	0	AU565	PGR	H
ENSG00000141736	AU565_ATCCACACTAGG	2.8141	AU565	ERBB2	H
ENSG00000146648	AU565_ATCCACACTAGG	0	AU565	EGFR	H
ENSG00000148773	AU565_ATCCACACTAGG	2.51373	AU565	MKI67	H
ENSG00000100219	AU565_ATCCACACTAGG	2.51373	AU565	XBP1	H
ENSG00000091831	AU565_ATCCCAAGTTCG	0	AU565	ESR1	H
ENSG00000082175	AU565_ATCCCAAGTTCG	0	AU565	PGR	H
ENSG00000141736	AU565_ATCCCAAGTTCG	2.5201	AU565	ERBB2	H
ENSG00000146648	AU565_ATCCCAAGTTCG	0	AU565	EGFR	H
ENSG00000148773	AU565_ATCCCAAGTTCG	0	AU565	MKI67	H
ENSG00000100219	AU565_ATCCCAAGTTCG	2.99635	AU565	XBP1	H
ENSG00000091831	AU565_ATCCCCGCCGAG	0	AU565	ESR1	H
ENSG00000082175	AU565_ATCCCCGCCGAG	0	AU565	PGR	H
ENSG00000141736	AU565_ATCCCCGCCGAG	0	AU565	ERBB2	H
ENSG00000146648	AU565_ATCCCCGCCGAG	0	AU565	EGFR	H
ENSG00000148773	AU565_ATCCCCGCCGAG	0	AU565	MKI67	H
ENSG00000100219	AU565_ATCCCCGCCGAG	2.52146	AU565	XBP1	H
ENSG00000091831	AU565_ATCCTACTCGGT	0	AU565	ESR1	H
ENSG00000082175	AU565_ATCCTACTCGGT	0	AU565	PGR	H
ENSG00000141736	AU565_ATCCTACTCGGT	2.52135	AU565	ERBB2	H
ENSG00000146648	AU565_ATCCTACTCGGT	0	AU565	EGFR	H
ENSG00000148773	AU565_ATCCTACTCGGT	2.9976	AU565	MKI67	H
ENSG00000100219	AU565_ATCCTACTCGGT	3.21927	AU565	XBP1	H
ENSG00000091831	AU565_ATCCTGCAGCTC	0	AU565	ESR1	H
ENSG00000082175	AU565_ATCCTGCAGCTC	0	AU565	PGR	H
ENSG00000141736	AU565_ATCCTGCAGCTC	2.48513	AU565	ERBB2	H
ENSG00000146648	AU565_ATCCTGCAGCTC	0	AU565	EGFR	H
ENSG00000148773	AU565_ATCCTGCAGCTC	2.18552	AU565	MKI67	H
ENSG00000100219	AU565_ATCCTGCAGCTC	2.78544	AU565	XBP1	H
ENSG00000091831	AU565_ATCGCCGCCGGT	0	AU565	ESR1	H
ENSG00000082175	AU565_ATCGCCGCCGGT	0	AU565	PGR	H
ENSG00000141736	AU565_ATCGCCGCCGGT	2.66844	AU565	ERBB2	H
ENSG00000146648	AU565_ATCGCCGCCGGT	0	AU565	EGFR	H
ENSG00000148773	AU565_ATCGCCGCCGGT	0	AU565	MKI67	H
ENSG00000100219	AU565_ATCGCCGCCGGT	3.02011	AU565	XBP1	H
ENSG00000091831	AU565_ATCTAAGCTGGT	0	AU565	ESR1	H
ENSG00000082175	AU565_ATCTAAGCTGGT	0	AU565	PGR	H
ENSG00000141736	AU565_ATCTAAGCTGGT	2.6463	AU565	ERBB2	H
ENSG00000146648	AU565_ATCTAAGCTGGT	0	AU565	EGFR	H
ENSG00000148773	AU565_ATCTAAGCTGGT	0	AU565	MKI67	H
ENSG00000100219	AU565_ATCTAAGCTGGT	2.77099	AU565	XBP1	H
ENSG00000091831	AU565_ATCTCACTTGTC	0	AU565	ESR1	H
ENSG00000082175	AU565_ATCTCACTTGTC	0	AU565	PGR	H
ENSG00000141736	AU565_ATCTCACTTGTC	2.8302	AU565	ERBB2	H
ENSG00000146648	AU565_ATCTCACTTGTC	2.23006	AU565	EGFR	H
ENSG00000148773	AU565_ATCTCACTTGTC	2.70547	AU565	MKI67	H
ENSG00000100219	AU565_ATCTCACTTGTC	2.70547	AU565	XBP1	H
ENSG00000091831	AU565_ATCTGGGTCTGT	0	AU565	ESR1	H
ENSG00000082175	AU565_ATCTGGGTCTGT	0	AU565	PGR	H
ENSG00000141736	AU565_ATCTGGGTCTGT	2.51864	AU565	ERBB2	H
ENSG00000146648	AU565_ATCTGGGTCTGT	0	AU565	EGFR	H
ENSG00000148773	AU565_ATCTGGGTCTGT	0	AU565	MKI67	H
ENSG00000100219	AU565_ATCTGGGTCTGT	2.6943	AU565	XBP1	H
ENSG00000091831	AU565_ATGAAAGCCGCG	0	AU565	ESR1	H
ENSG00000082175	AU565_ATGAAAGCCGCG	0	AU565	PGR	H
ENSG00000141736	AU565_ATGAAAGCCGCG	2.69336	AU565	ERBB2	H
ENSG00000146648	AU565_ATGAAAGCCGCG	2.51771	AU565	EGFR	H
ENSG00000148773	AU565_ATGAAAGCCGCG	0	AU565	MKI67	H
ENSG00000100219	AU565_ATGAAAGCCGCG	2.81808	AU565	XBP1	H
ENSG00000091831	AU565_ATGAAGTCATAA	0	AU565	ESR1	H
ENSG00000082175	AU565_ATGAAGTCATAA	0	AU565	PGR	H
ENSG00000141736	AU565_ATGAAGTCATAA	2.79311	AU565	ERBB2	H
ENSG00000146648	AU565_ATGAAGTCATAA	2.39621	AU565	EGFR	H
ENSG00000148773	AU565_ATGAAGTCATAA	0	AU565	MKI67	H
ENSG00000100219	AU565_ATGAAGTCATAA	3.26976	AU565	XBP1	H
ENSG00000091831	AU565_ATGATATAGGAA	0	AU565	ESR1	H
ENSG00000082175	AU565_ATGATATAGGAA	0	AU565	PGR	H
ENSG00000141736	AU565_ATGATATAGGAA	2.69005	AU565	ERBB2	H
ENSG00000146648	AU565_ATGATATAGGAA	0	AU565	EGFR	H
ENSG00000148773	AU565_ATGATATAGGAA	2.2147	AU565	MKI67	H
ENSG00000100219	AU565_ATGATATAGGAA	3.21231	AU565	XBP1	H
ENSG00000091831	AU565_ATGATCGTCCGG	0	AU565	ESR1	H
ENSG00000082175	AU565_ATGATCGTCCGG	0	AU565	PGR	H
ENSG00000141736	AU565_ATGATCGTCCGG	2.69016	AU565	ERBB2	H
ENSG00000146648	AU565_ATGATCGTCCGG	2.21481	AU565	EGFR	H
ENSG00000148773	AU565_ATGATCGTCCGG	0	AU565	MKI67	H
ENSG00000100219	AU565_ATGATCGTCCGG	2.99074	AU565	XBP1	H
ENSG00000091831	AU565_ATGATGGTCCGA	0	AU565	ESR1	H
ENSG00000082175	AU565_ATGATGGTCCGA	0	AU565	PGR	H
ENSG00000141736	AU565_ATGATGGTCCGA	2.45042	AU565	ERBB2	H
ENSG00000146648	AU565_ATGATGGTCCGA	0	AU565	EGFR	H
ENSG00000148773	AU565_ATGATGGTCCGA	0	AU565	MKI67	H
ENSG00000100219	AU565_ATGATGGTCCGA	2.99338	AU565	XBP1	H
ENSG00000091831	AU565_ATGCAGACTCGA	0	AU565	ESR1	H
ENSG00000082175	AU565_ATGCAGACTCGA	0	AU565	PGR	H
ENSG00000141736	AU565_ATGCAGACTCGA	2.87645	AU565	ERBB2	H
ENSG00000146648	AU565_ATGCAGACTCGA	0	AU565	EGFR	H
ENSG00000148773	AU565_ATGCAGACTCGA	0	AU565	MKI67	H
ENSG00000100219	AU565_ATGCAGACTCGA	2.87645	AU565	XBP1	H
ENSG00000091831	AU565_ATGCCCAATCGT	0	AU565	ESR1	H
ENSG00000082175	AU565_ATGCCCAATCGT	0	AU565	PGR	H
ENSG00000141736	AU565_ATGCCCAATCGT	2.99377	AU565	ERBB2	H
ENSG00000146648	AU565_ATGCCCAATCGT	0	AU565	EGFR	H
ENSG00000148773	AU565_ATGCCCAATCGT	0	AU565	MKI67	H
ENSG00000100219	AU565_ATGCCCAATCGT	2.84781	AU565	XBP1	H
ENSG00000091831	AU565_ATGCGTTCAGTC	0	AU565	ESR1	H
ENSG00000082175	AU565_ATGCGTTCAGTC	0	AU565	PGR	H
ENSG00000141736	AU565_ATGCGTTCAGTC	2.68024	AU565	ERBB2	H
ENSG00000146648	AU565_ATGCGTTCAGTC	0	AU565	EGFR	H
ENSG00000148773	AU565_ATGCGTTCAGTC	2.38011	AU565	MKI67	H
ENSG00000100219	AU565_ATGCGTTCAGTC	3.07763	AU565	XBP1	H
ENSG00000091831	AU565_ATGGTGTCTATC	0	AU565	ESR1	H
ENSG00000082175	AU565_ATGGTGTCTATC	0	AU565	PGR	H
ENSG00000141736	AU565_ATGGTGTCTATC	2.52928	AU565	ERBB2	H
ENSG00000146648	AU565_ATGGTGTCTATC	0	AU565	EGFR	H
ENSG00000148773	AU565_ATGGTGTCTATC	0	AU565	MKI67	H
ENSG00000100219	AU565_ATGGTGTCTATC	2.82967	AU565	XBP1	H
ENSG00000091831	AU565_ATGTTAAGGTTT	0	AU565	ESR1	H
ENSG00000082175	AU565_ATGTTAAGGTTT	0	AU565	PGR	H
ENSG00000141736	AU565_ATGTTAAGGTTT	2.83194	AU565	ERBB2	H
ENSG00000146648	AU565_ATGTTAAGGTTT	0	AU565	EGFR	H
ENSG00000148773	AU565_ATGTTAAGGTTT	2.3561	AU565	MKI67	H
ENSG00000100219	AU565_ATGTTAAGGTTT	3.05353	AU565	XBP1	H
ENSG00000091831	AU565_ATTATGCTACTC	0	AU565	ESR1	H
ENSG00000082175	AU565_ATTATGCTACTC	0	AU565	PGR	H
ENSG00000141736	AU565_ATTATGCTACTC	2.87245	AU565	ERBB2	H
ENSG00000146648	AU565_ATTATGCTACTC	0	AU565	EGFR	H
ENSG00000148773	AU565_ATTATGCTACTC	0	AU565	MKI67	H
ENSG00000100219	AU565_ATTATGCTACTC	2.1758	AU565	XBP1	H
ENSG00000091831	AU565_ATTATGTTGATG	0	AU565	ESR1	H
ENSG00000082175	AU565_ATTATGTTGATG	0	AU565	PGR	H
ENSG00000141736	AU565_ATTATGTTGATG	2.69858	AU565	ERBB2	H
ENSG00000146648	AU565_ATTATGTTGATG	0	AU565	EGFR	H
ENSG00000148773	AU565_ATTATGTTGATG	0	AU565	MKI67	H
ENSG00000100219	AU565_ATTATGTTGATG	2.22319	AU565	XBP1	H
ENSG00000091831	AU565_ATTCACTTTTGT	0	AU565	ESR1	H
ENSG00000082175	AU565_ATTCACTTTTGT	0	AU565	PGR	H
ENSG00000141736	AU565_ATTCACTTTTGT	2.78282	AU565	ERBB2	H
ENSG00000146648	AU565_ATTCACTTTTGT	0	AU565	EGFR	H
ENSG00000148773	AU565_ATTCACTTTTGT	0	AU565	MKI67	H
ENSG00000100219	AU565_ATTCACTTTTGT	2.87958	AU565	XBP1	H
ENSG00000091831	AU565_ATTCCGGACTAG	0	AU565	ESR1	H
ENSG00000082175	AU565_ATTCCGGACTAG	0	AU565	PGR	H
ENSG00000141736	AU565_ATTCCGGACTAG	2.7684	AU565	ERBB2	H
ENSG00000146648	AU565_ATTCCGGACTAG	0	AU565	EGFR	H
ENSG00000148773	AU565_ATTCCGGACTAG	0	AU565	MKI67	H
ENSG00000100219	AU565_ATTCCGGACTAG	2.86516	AU565	XBP1	H
ENSG00000091831	AU565_ATTCCTACGTGT	0	AU565	ESR1	H
ENSG00000082175	AU565_ATTCCTACGTGT	0	AU565	PGR	H
ENSG00000141736	AU565_ATTCCTACGTGT	2.88346	AU565	ERBB2	H
ENSG00000146648	AU565_ATTCCTACGTGT	0	AU565	EGFR	H
ENSG00000148773	AU565_ATTCCTACGTGT	0	AU565	MKI67	H
ENSG00000100219	AU565_ATTCCTACGTGT	2.78669	AU565	XBP1	H
ENSG00000091831	AU565_ATTGAGGAGCCC	0	AU565	ESR1	H
ENSG00000082175	AU565_ATTGAGGAGCCC	0	AU565	PGR	H
ENSG00000141736	AU565_ATTGAGGAGCCC	2.75213	AU565	ERBB2	H
ENSG00000146648	AU565_ATTGAGGAGCCC	0	AU565	EGFR	H
ENSG00000148773	AU565_ATTGAGGAGCCC	0	AU565	MKI67	H
ENSG00000100219	AU565_ATTGAGGAGCCC	2.65541	AU565	XBP1	H
ENSG00000091831	AU565_ATTTCACAAGGC	0	AU565	ESR1	H
ENSG00000082175	AU565_ATTTCACAAGGC	0	AU565	PGR	H
ENSG00000141736	AU565_ATTTCACAAGGC	2.94027	AU565	ERBB2	H
ENSG00000146648	AU565_ATTTCACAAGGC	0	AU565	EGFR	H
ENSG00000148773	AU565_ATTTCACAAGGC	2.46415	AU565	MKI67	H
ENSG00000100219	AU565_ATTTCACAAGGC	3.18993	AU565	XBP1	H
ENSG00000091831	AU565_ATTTGTGGCTGT	0	AU565	ESR1	H
ENSG00000082175	AU565_ATTTGTGGCTGT	0	AU565	PGR	H
ENSG00000141736	AU565_ATTTGTGGCTGT	0	AU565	ERBB2	H
ENSG00000146648	AU565_ATTTGTGGCTGT	2.24666	AU565	EGFR	H
ENSG00000148773	AU565_ATTTGTGGCTGT	0	AU565	MKI67	H
ENSG00000100219	AU565_ATTTGTGGCTGT	2.72214	AU565	XBP1	H
ENSG00000091831	AU565_ATTTTCGGGACT	0	AU565	ESR1	H
ENSG00000082175	AU565_ATTTTCGGGACT	0	AU565	PGR	H
ENSG00000141736	AU565_ATTTTCGGGACT	2.87753	AU565	ERBB2	H
ENSG00000146648	AU565_ATTTTCGGGACT	0	AU565	EGFR	H
ENSG00000148773	AU565_ATTTTCGGGACT	0	AU565	MKI67	H
ENSG00000100219	AU565_ATTTTCGGGACT	2.87753	AU565	XBP1	H
ENSG00000091831	AU565_ATTTTTCCATCA	0	AU565	ESR1	H
ENSG00000082175	AU565_ATTTTTCCATCA	0	AU565	PGR	H
ENSG00000141736	AU565_ATTTTTCCATCA	2.77551	AU565	ERBB2	H
ENSG00000146648	AU565_ATTTTTCCATCA	2.47521	AU565	EGFR	H
ENSG00000148773	AU565_ATTTTTCCATCA	0	AU565	MKI67	H
ENSG00000100219	AU565_ATTTTTCCATCA	3.07618	AU565	XBP1	H
ENSG00000091831	AU565_CAAACTAATCAT	0	AU565	ESR1	H
ENSG00000082175	AU565_CAAACTAATCAT	0	AU565	PGR	H
ENSG00000141736	AU565_CAAACTAATCAT	2.6083	AU565	ERBB2	H
ENSG00000146648	AU565_CAAACTAATCAT	0	AU565	EGFR	H
ENSG00000148773	AU565_CAAACTAATCAT	0	AU565	MKI67	H
ENSG00000100219	AU565_CAAACTAATCAT	2.43274	AU565	XBP1	H
ENSG00000091831	AU565_CAAACTACAACT	0	AU565	ESR1	H
ENSG00000082175	AU565_CAAACTACAACT	0	AU565	PGR	H
ENSG00000141736	AU565_CAAACTACAACT	2.65068	AU565	ERBB2	H
ENSG00000146648	AU565_CAAACTACAACT	2.05152	AU565	EGFR	H
ENSG00000148773	AU565_CAAACTACAACT	2.7474	AU565	MKI67	H
ENSG00000100219	AU565_CAAACTACAACT	2.52607	AU565	XBP1	H
ENSG00000091831	AU565_CAACACGGCCCT	0	AU565	ESR1	H
ENSG00000082175	AU565_CAACACGGCCCT	0	AU565	PGR	H
ENSG00000141736	AU565_CAACACGGCCCT	2.49982	AU565	ERBB2	H
ENSG00000146648	AU565_CAACACGGCCCT	0	AU565	EGFR	H
ENSG00000148773	AU565_CAACACGGCCCT	0	AU565	MKI67	H
ENSG00000100219	AU565_CAACACGGCCCT	2.20017	AU565	XBP1	H
ENSG00000091831	AU565_CAACGTAGGTCA	0	AU565	ESR1	H
ENSG00000082175	AU565_CAACGTAGGTCA	0	AU565	PGR	H
ENSG00000141736	AU565_CAACGTAGGTCA	2.7328	AU565	ERBB2	H
ENSG00000146648	AU565_CAACGTAGGTCA	0	AU565	EGFR	H
ENSG00000148773	AU565_CAACGTAGGTCA	0	AU565	MKI67	H
ENSG00000100219	AU565_CAACGTAGGTCA	2.81185	AU565	XBP1	H
ENSG00000091831	AU565_CAAGAGCTATAT	0	AU565	ESR1	H
ENSG00000082175	AU565_CAAGAGCTATAT	0	AU565	PGR	H
ENSG00000141736	AU565_CAAGAGCTATAT	2.73897	AU565	ERBB2	H
ENSG00000146648	AU565_CAAGAGCTATAT	0	AU565	EGFR	H
ENSG00000148773	AU565_CAAGAGCTATAT	2.6143	AU565	MKI67	H
ENSG00000100219	AU565_CAAGAGCTATAT	2.83572	AU565	XBP1	H
ENSG00000091831	AU565_CAAGTAGCCCCG	0	AU565	ESR1	H
ENSG00000082175	AU565_CAAGTAGCCCCG	0	AU565	PGR	H
ENSG00000141736	AU565_CAAGTAGCCCCG	2.73844	AU565	ERBB2	H
ENSG00000146648	AU565_CAAGTAGCCCCG	2.04263	AU565	EGFR	H
ENSG00000148773	AU565_CAAGTAGCCCCG	0	AU565	MKI67	H
ENSG00000100219	AU565_CAAGTAGCCCCG	2.99336	AU565	XBP1	H
ENSG00000091831	AU565_CAATAGCGACAC	0	AU565	ESR1	H
ENSG00000082175	AU565_CAATAGCGACAC	0	AU565	PGR	H
ENSG00000141736	AU565_CAATAGCGACAC	2.65499	AU565	ERBB2	H
ENSG00000146648	AU565_CAATAGCGACAC	0	AU565	EGFR	H
ENSG00000148773	AU565_CAATAGCGACAC	0	AU565	MKI67	H
ENSG00000100219	AU565_CAATAGCGACAC	3.13147	AU565	XBP1	H
ENSG00000091831	AU565_CAATCACAGTTT	0	AU565	ESR1	H
ENSG00000082175	AU565_CAATCACAGTTT	0	AU565	PGR	H
ENSG00000141736	AU565_CAATCACAGTTT	2.73927	AU565	ERBB2	H
ENSG00000146648	AU565_CAATCACAGTTT	2.04345	AU565	EGFR	H
ENSG00000148773	AU565_CAATCACAGTTT	2.64256	AU565	MKI67	H
ENSG00000100219	AU565_CAATCACAGTTT	3.0399	AU565	XBP1	H
ENSG00000091831	AU565_CAATGACCCTCC	0	AU565	ESR1	H
ENSG00000082175	AU565_CAATGACCCTCC	0	AU565	PGR	H
ENSG00000141736	AU565_CAATGACCCTCC	3.08549	AU565	ERBB2	H
ENSG00000146648	AU565_CAATGACCCTCC	2.18489	AU565	EGFR	H
ENSG00000148773	AU565_CAATGACCCTCC	0	AU565	MKI67	H
ENSG00000100219	AU565_CAATGACCCTCC	2.66012	AU565	XBP1	H
ENSG00000091831	AU565_CAATTGACGGGA	0	AU565	ESR1	H
ENSG00000082175	AU565_CAATTGACGGGA	0	AU565	PGR	H
ENSG00000141736	AU565_CAATTGACGGGA	2.20083	AU565	ERBB2	H
ENSG00000146648	AU565_CAATTGACGGGA	2.20083	AU565	EGFR	H
ENSG00000148773	AU565_CAATTGACGGGA	2.20083	AU565	MKI67	H
ENSG00000100219	AU565_CAATTGACGGGA	2.9767	AU565	XBP1	H
ENSG00000091831	AU565_CACAAACTAACT	0	AU565	ESR1	H
ENSG00000082175	AU565_CACAAACTAACT	0	AU565	PGR	H
ENSG00000141736	AU565_CACAAACTAACT	2.16856	AU565	ERBB2	H
ENSG00000146648	AU565_CACAAACTAACT	0	AU565	EGFR	H
ENSG00000148773	AU565_CACAAACTAACT	0	AU565	MKI67	H
ENSG00000100219	AU565_CACAAACTAACT	3.01113	AU565	XBP1	H
ENSG00000091831	AU565_CACAGCATCTTC	0	AU565	ESR1	H
ENSG00000082175	AU565_CACAGCATCTTC	0	AU565	PGR	H
ENSG00000141736	AU565_CACAGCATCTTC	2.18884	AU565	ERBB2	H
ENSG00000146648	AU565_CACAGCATCTTC	0	AU565	EGFR	H
ENSG00000148773	AU565_CACAGCATCTTC	2.48846	AU565	MKI67	H
ENSG00000100219	AU565_CACAGCATCTTC	2.18884	AU565	XBP1	H
ENSG00000091831	AU565_CACAGTGAGATG	0	AU565	ESR1	H
ENSG00000082175	AU565_CACAGTGAGATG	0	AU565	PGR	H
ENSG00000141736	AU565_CACAGTGAGATG	2.22194	AU565	ERBB2	H
ENSG00000146648	AU565_CACAGTGAGATG	0	AU565	EGFR	H
ENSG00000148773	AU565_CACAGTGAGATG	0	AU565	MKI67	H
ENSG00000100219	AU565_CACAGTGAGATG	3.0648	AU565	XBP1	H
ENSG00000091831	AU565_CACCCCCATTAT	0	AU565	ESR1	H
ENSG00000082175	AU565_CACCCCCATTAT	0	AU565	PGR	H
ENSG00000141736	AU565_CACCCCCATTAT	2.96822	AU565	ERBB2	H
ENSG00000146648	AU565_CACCCCCATTAT	0	AU565	EGFR	H
ENSG00000148773	AU565_CACCCCCATTAT	0	AU565	MKI67	H
ENSG00000100219	AU565_CACCCCCATTAT	3.14416	AU565	XBP1	H
ENSG00000091831	AU565_CACCCTGTGACA	0	AU565	ESR1	H
ENSG00000082175	AU565_CACCCTGTGACA	0	AU565	PGR	H
ENSG00000141736	AU565_CACCCTGTGACA	2.45475	AU565	ERBB2	H
ENSG00000146648	AU565_CACCCTGTGACA	0	AU565	EGFR	H
ENSG00000148773	AU565_CACCCTGTGACA	0	AU565	MKI67	H
ENSG00000100219	AU565_CACCCTGTGACA	3.10678	AU565	XBP1	H
ENSG00000091831	AU565_CACCGAGGCGTG	0	AU565	ESR1	H
ENSG00000082175	AU565_CACCGAGGCGTG	0	AU565	PGR	H
ENSG00000141736	AU565_CACCGAGGCGTG	2.75863	AU565	ERBB2	H
ENSG00000146648	AU565_CACCGAGGCGTG	2.15884	AU565	EGFR	H
ENSG00000148773	AU565_CACCGAGGCGTG	0	AU565	MKI67	H
ENSG00000100219	AU565_CACCGAGGCGTG	2.15884	AU565	XBP1	H
ENSG00000091831	AU565_CACCGCTAGTGT	0	AU565	ESR1	H
ENSG00000082175	AU565_CACCGCTAGTGT	0	AU565	PGR	H
ENSG00000141736	AU565_CACCGCTAGTGT	2.49604	AU565	ERBB2	H
ENSG00000146648	AU565_CACCGCTAGTGT	2.49604	AU565	EGFR	H
ENSG00000148773	AU565_CACCGCTAGTGT	2.67167	AU565	MKI67	H
ENSG00000100219	AU565_CACCGCTAGTGT	2.67167	AU565	XBP1	H
ENSG00000091831	AU565_CACCGGTTATAC	0	AU565	ESR1	H
ENSG00000082175	AU565_CACCGGTTATAC	0	AU565	PGR	H
ENSG00000141736	AU565_CACCGGTTATAC	2.92141	AU565	ERBB2	H
ENSG00000146648	AU565_CACCGGTTATAC	2.22451	AU565	EGFR	H
ENSG00000148773	AU565_CACCGGTTATAC	0	AU565	MKI67	H
ENSG00000100219	AU565_CACCGGTTATAC	2.82463	AU565	XBP1	H
ENSG00000091831	AU565_CACCTCTCCGTC	0	AU565	ESR1	H
ENSG00000082175	AU565_CACCTCTCCGTC	0	AU565	PGR	H
ENSG00000141736	AU565_CACCTCTCCGTC	2.93781	AU565	ERBB2	H
ENSG00000146648	AU565_CACCTCTCCGTC	0	AU565	EGFR	H
ENSG00000148773	AU565_CACCTCTCCGTC	2.76197	AU565	MKI67	H
ENSG00000100219	AU565_CACCTCTCCGTC	3.3055	AU565	XBP1	H
ENSG00000091831	AU565_CACCTTAGTCGG	0	AU565	ESR1	H
ENSG00000082175	AU565_CACCTTAGTCGG	0	AU565	PGR	H
ENSG00000141736	AU565_CACCTTAGTCGG	2.78518	AU565	ERBB2	H
ENSG00000146648	AU565_CACCTTAGTCGG	2.18525	AU565	EGFR	H
ENSG00000148773	AU565_CACCTTAGTCGG	2.48486	AU565	MKI67	H
ENSG00000100219	AU565_CACCTTAGTCGG	2.66048	AU565	XBP1	H
ENSG00000091831	AU565_CACGCCAACATA	0	AU565	ESR1	H
ENSG00000082175	AU565_CACGCCAACATA	0	AU565	PGR	H
ENSG00000141736	AU565_CACGCCAACATA	2.674	AU565	ERBB2	H
ENSG00000146648	AU565_CACGCCAACATA	0	AU565	EGFR	H
ENSG00000148773	AU565_CACGCCAACATA	0	AU565	MKI67	H
ENSG00000100219	AU565_CACGCCAACATA	2.79871	AU565	XBP1	H
ENSG00000091831	AU565_CACGTGCTCGCT	0	AU565	ESR1	H
ENSG00000082175	AU565_CACGTGCTCGCT	0	AU565	PGR	H
ENSG00000141736	AU565_CACGTGCTCGCT	2.65638	AU565	ERBB2	H
ENSG00000146648	AU565_CACGTGCTCGCT	0	AU565	EGFR	H
ENSG00000148773	AU565_CACGTGCTCGCT	0	AU565	MKI67	H
ENSG00000100219	AU565_CACGTGCTCGCT	3.02381	AU565	XBP1	H
ENSG00000091831	AU565_CAGACCTTTTAT	0	AU565	ESR1	H
ENSG00000082175	AU565_CAGACCTTTTAT	0	AU565	PGR	H
ENSG00000141736	AU565_CAGACCTTTTAT	2.78968	AU565	ERBB2	H
ENSG00000146648	AU565_CAGACCTTTTAT	0	AU565	EGFR	H
ENSG00000148773	AU565_CAGACCTTTTAT	2.48935	AU565	MKI67	H
ENSG00000100219	AU565_CAGACCTTTTAT	3.09035	AU565	XBP1	H
ENSG00000091831	AU565_CAGATCGGCGGA	0	AU565	ESR1	H
ENSG00000082175	AU565_CAGATCGGCGGA	0	AU565	PGR	H
ENSG00000141736	AU565_CAGATCGGCGGA	2.93077	AU565	ERBB2	H
ENSG00000146648	AU565_CAGATCGGCGGA	2.63025	AU565	EGFR	H
ENSG00000148773	AU565_CAGATCGGCGGA	0	AU565	MKI67	H
ENSG00000100219	AU565_CAGATCGGCGGA	2.85169	AU565	XBP1	H
ENSG00000091831	AU565_CAGCAAGAATGC	0	AU565	ESR1	H
ENSG00000082175	AU565_CAGCAAGAATGC	0	AU565	PGR	H
ENSG00000141736	AU565_CAGCAAGAATGC	2.13733	AU565	ERBB2	H
ENSG00000146648	AU565_CAGCAAGAATGC	0	AU565	EGFR	H
ENSG00000148773	AU565_CAGCAAGAATGC	0	AU565	MKI67	H
ENSG00000100219	AU565_CAGCAAGAATGC	2.61234	AU565	XBP1	H
ENSG00000091831	AU565_CAGCCTCCGTCA	0	AU565	ESR1	H
ENSG00000082175	AU565_CAGCCTCCGTCA	0	AU565	PGR	H
ENSG00000141736	AU565_CAGCCTCCGTCA	2.7581	AU565	ERBB2	H
ENSG00000146648	AU565_CAGCCTCCGTCA	0	AU565	EGFR	H
ENSG00000148773	AU565_CAGCCTCCGTCA	2.1583	AU565	MKI67	H
ENSG00000100219	AU565_CAGCCTCCGTCA	3.10986	AU565	XBP1	H
ENSG00000091831	AU565_CAGCGGGTGGCG	0	AU565	ESR1	H
ENSG00000082175	AU565_CAGCGGGTGGCG	0	AU565	PGR	H
ENSG00000141736	AU565_CAGCGGGTGGCG	2.22749	AU565	ERBB2	H
ENSG00000146648	AU565_CAGCGGGTGGCG	0	AU565	EGFR	H
ENSG00000148773	AU565_CAGCGGGTGGCG	0	AU565	MKI67	H
ENSG00000100219	AU565_CAGCGGGTGGCG	3.07038	AU565	XBP1	H
ENSG00000091831	AU565_CAGCGTTTTTCA	0	AU565	ESR1	H
ENSG00000082175	AU565_CAGCGTTTTTCA	0	AU565	PGR	H
ENSG00000141736	AU565_CAGCGTTTTTCA	2.34616	AU565	ERBB2	H
ENSG00000146648	AU565_CAGCGTTTTTCA	0	AU565	EGFR	H
ENSG00000148773	AU565_CAGCGTTTTTCA	2.64621	AU565	MKI67	H
ENSG00000100219	AU565_CAGCGTTTTTCA	2.94674	AU565	XBP1	H
ENSG00000091831	AU565_CAGGAATCCCAC	0	AU565	ESR1	H
ENSG00000082175	AU565_CAGGAATCCCAC	0	AU565	PGR	H
ENSG00000141736	AU565_CAGGAATCCCAC	2.47047	AU565	ERBB2	H
ENSG00000146648	AU565_CAGGAATCCCAC	0	AU565	EGFR	H
ENSG00000148773	AU565_CAGGAATCCCAC	0	AU565	MKI67	H
ENSG00000100219	AU565_CAGGAATCCCAC	2.89552	AU565	XBP1	H
ENSG00000091831	AU565_CAGGCGCTTAGG	0	AU565	ESR1	H
ENSG00000082175	AU565_CAGGCGCTTAGG	0	AU565	PGR	H
ENSG00000141736	AU565_CAGGCGCTTAGG	2.66616	AU565	ERBB2	H
ENSG00000146648	AU565_CAGGCGCTTAGG	0	AU565	EGFR	H
ENSG00000148773	AU565_CAGGCGCTTAGG	2.19091	AU565	MKI67	H
ENSG00000100219	AU565_CAGGCGCTTAGG	2.66616	AU565	XBP1	H
ENSG00000091831	AU565_CAGGGACGACGG	0	AU565	ESR1	H
ENSG00000082175	AU565_CAGGGACGACGG	0	AU565	PGR	H
ENSG00000141736	AU565_CAGGGACGACGG	2.78861	AU565	ERBB2	H
ENSG00000146648	AU565_CAGGGACGACGG	0	AU565	EGFR	H
ENSG00000148773	AU565_CAGGGACGACGG	0	AU565	MKI67	H
ENSG00000100219	AU565_CAGGGACGACGG	2.18867	AU565	XBP1	H
ENSG00000091831	AU565_CAGGGATGGATC	0	AU565	ESR1	H
ENSG00000082175	AU565_CAGGGATGGATC	0	AU565	PGR	H
ENSG00000141736	AU565_CAGGGATGGATC	2.21633	AU565	ERBB2	H
ENSG00000146648	AU565_CAGGGATGGATC	0	AU565	EGFR	H
ENSG00000148773	AU565_CAGGGATGGATC	0	AU565	MKI67	H
ENSG00000100219	AU565_CAGGGATGGATC	3.21394	AU565	XBP1	H
ENSG00000091831	AU565_CAGGTTCGGTTA	0	AU565	ESR1	H
ENSG00000082175	AU565_CAGGTTCGGTTA	0	AU565	PGR	H
ENSG00000141736	AU565_CAGGTTCGGTTA	2.66556	AU565	ERBB2	H
ENSG00000146648	AU565_CAGGTTCGGTTA	2.19031	AU565	EGFR	H
ENSG00000148773	AU565_CAGGTTCGGTTA	0	AU565	MKI67	H
ENSG00000100219	AU565_CAGGTTCGGTTA	2.48993	AU565	XBP1	H
ENSG00000091831	AU565_CAGTATAATTGC	0	AU565	ESR1	H
ENSG00000082175	AU565_CAGTATAATTGC	0	AU565	PGR	H
ENSG00000141736	AU565_CAGTATAATTGC	2.49132	AU565	ERBB2	H
ENSG00000146648	AU565_CAGTATAATTGC	0	AU565	EGFR	H
ENSG00000148773	AU565_CAGTATAATTGC	2.49132	AU565	MKI67	H
ENSG00000100219	AU565_CAGTATAATTGC	2.19169	AU565	XBP1	H
ENSG00000091831	AU565_CAGTATTCTTGT	0	AU565	ESR1	H
ENSG00000082175	AU565_CAGTATTCTTGT	0	AU565	PGR	H
ENSG00000141736	AU565_CAGTATTCTTGT	2.51129	AU565	ERBB2	H
ENSG00000146648	AU565_CAGTATTCTTGT	0	AU565	EGFR	H
ENSG00000148773	AU565_CAGTATTCTTGT	2.51129	AU565	MKI67	H
ENSG00000100219	AU565_CAGTATTCTTGT	2.51129	AU565	XBP1	H
ENSG00000091831	AU565_CAGTCCCGTCGG	0	AU565	ESR1	H
ENSG00000082175	AU565_CAGTCCCGTCGG	0	AU565	PGR	H
ENSG00000141736	AU565_CAGTCCCGTCGG	2.63578	AU565	ERBB2	H
ENSG00000146648	AU565_CAGTCCCGTCGG	0	AU565	EGFR	H
ENSG00000148773	AU565_CAGTCCCGTCGG	2.16066	AU565	MKI67	H
ENSG00000100219	AU565_CAGTCCCGTCGG	3.19932	AU565	XBP1	H
ENSG00000091831	AU565_CAGTGCTCCTTG	0	AU565	ESR1	H
ENSG00000082175	AU565_CAGTGCTCCTTG	0	AU565	PGR	H
ENSG00000141736	AU565_CAGTGCTCCTTG	2.35733	AU565	ERBB2	H
ENSG00000146648	AU565_CAGTGCTCCTTG	0	AU565	EGFR	H
ENSG00000148773	AU565_CAGTGCTCCTTG	0	AU565	MKI67	H
ENSG00000100219	AU565_CAGTGCTCCTTG	2.75412	AU565	XBP1	H
ENSG00000091831	AU565_CAGTGGCGCCCA	0	AU565	ESR1	H
ENSG00000082175	AU565_CAGTGGCGCCCA	0	AU565	PGR	H
ENSG00000141736	AU565_CAGTGGCGCCCA	2.95539	AU565	ERBB2	H
ENSG00000146648	AU565_CAGTGGCGCCCA	0	AU565	EGFR	H
ENSG00000148773	AU565_CAGTGGCGCCCA	0	AU565	MKI67	H
ENSG00000100219	AU565_CAGTGGCGCCCA	3.13132	AU565	XBP1	H
ENSG00000091831	AU565_CAGTTCTATCTT	0	AU565	ESR1	H
ENSG00000082175	AU565_CAGTTCTATCTT	0	AU565	PGR	H
ENSG00000141736	AU565_CAGTTCTATCTT	2.63811	AU565	ERBB2	H
ENSG00000146648	AU565_CAGTTCTATCTT	0	AU565	EGFR	H
ENSG00000148773	AU565_CAGTTCTATCTT	0	AU565	MKI67	H
ENSG00000100219	AU565_CAGTTCTATCTT	2.7628	AU565	XBP1	H
ENSG00000091831	AU565_CATGATTCAGCT	0	AU565	ESR1	H
ENSG00000082175	AU565_CATGATTCAGCT	0	AU565	PGR	H
ENSG00000141736	AU565_CATGATTCAGCT	2.21324	AU565	ERBB2	H
ENSG00000146648	AU565_CATGATTCAGCT	0	AU565	EGFR	H
ENSG00000148773	AU565_CATGATTCAGCT	0	AU565	MKI67	H
ENSG00000100219	AU565_CATGATTCAGCT	2.91008	AU565	XBP1	H
ENSG00000091831	AU565_CATGGCGGCGGG	0	AU565	ESR1	H
ENSG00000082175	AU565_CATGGCGGCGGG	0	AU565	PGR	H
ENSG00000141736	AU565_CATGGCGGCGGG	2.21604	AU565	ERBB2	H
ENSG00000146648	AU565_CATGGCGGCGGG	2.21604	AU565	EGFR	H
ENSG00000148773	AU565_CATGGCGGCGGG	2.21604	AU565	MKI67	H
ENSG00000100219	AU565_CATGGCGGCGGG	2.51575	AU565	XBP1	H
ENSG00000091831	AU565_CATTAGCCTACG	0	AU565	ESR1	H
ENSG00000082175	AU565_CATTAGCCTACG	0	AU565	PGR	H
ENSG00000141736	AU565_CATTAGCCTACG	2.86512	AU565	ERBB2	H
ENSG00000146648	AU565_CATTAGCCTACG	0	AU565	EGFR	H
ENSG00000148773	AU565_CATTAGCCTACG	0	AU565	MKI67	H
ENSG00000100219	AU565_CATTAGCCTACG	2.64367	AU565	XBP1	H
ENSG00000091831	AU565_CATTCATTTCGT	0	AU565	ESR1	H
ENSG00000082175	AU565_CATTCATTTCGT	0	AU565	PGR	H
ENSG00000141736	AU565_CATTCATTTCGT	2.51516	AU565	ERBB2	H
ENSG00000146648	AU565_CATTCATTTCGT	0	AU565	EGFR	H
ENSG00000148773	AU565_CATTCATTTCGT	0	AU565	MKI67	H
ENSG00000100219	AU565_CATTCATTTCGT	3.11622	AU565	XBP1	H
ENSG00000091831	AU565_CATTGATAACAG	0	AU565	ESR1	H
ENSG00000082175	AU565_CATTGATAACAG	0	AU565	PGR	H
ENSG00000141736	AU565_CATTGATAACAG	2.89079	AU565	ERBB2	H
ENSG00000146648	AU565_CATTGATAACAG	0	AU565	EGFR	H
ENSG00000148773	AU565_CATTGATAACAG	0	AU565	MKI67	H
ENSG00000100219	AU565_CATTGATAACAG	2.99981	AU565	XBP1	H
ENSG00000091831	AU565_CATTTATTCCTT	2.08083	AU565	ESR1	H
ENSG00000082175	AU565_CATTTATTCCTT	0	AU565	PGR	H
ENSG00000141736	AU565_CATTTATTCCTT	2.55554	AU565	ERBB2	H
ENSG00000146648	AU565_CATTTATTCCTT	0	AU565	EGFR	H
ENSG00000148773	AU565_CATTTATTCCTT	0	AU565	MKI67	H
ENSG00000100219	AU565_CATTTATTCCTT	2.77691	AU565	XBP1	H
ENSG00000091831	AU565_CCAAACTCCATT	0	AU565	ESR1	H
ENSG00000082175	AU565_CCAAACTCCATT	0	AU565	PGR	H
ENSG00000141736	AU565_CCAAACTCCATT	3.11926	AU565	ERBB2	H
ENSG00000146648	AU565_CCAAACTCCATT	0	AU565	EGFR	H
ENSG00000148773	AU565_CCAAACTCCATT	0	AU565	MKI67	H
ENSG00000100219	AU565_CCAAACTCCATT	2.55587	AU565	XBP1	H
ENSG00000091831	AU565_CCAATCACTAAG	0	AU565	ESR1	H
ENSG00000082175	AU565_CCAATCACTAAG	0	AU565	PGR	H
ENSG00000141736	AU565_CCAATCACTAAG	2.80744	AU565	ERBB2	H
ENSG00000146648	AU565_CCAATCACTAAG	0	AU565	EGFR	H
ENSG00000148773	AU565_CCAATCACTAAG	2.33167	AU565	MKI67	H
ENSG00000100219	AU565_CCAATCACTAAG	3.07037	AU565	XBP1	H
ENSG00000091831	AU565_CCACGCCATACT	0	AU565	ESR1	H
ENSG00000082175	AU565_CCACGCCATACT	0	AU565	PGR	H
ENSG00000141736	AU565_CCACGCCATACT	3.07009	AU565	ERBB2	H
ENSG00000146648	AU565_CCACGCCATACT	0	AU565	EGFR	H
ENSG00000148773	AU565_CCACGCCATACT	0	AU565	MKI67	H
ENSG00000100219	AU565_CCACGCCATACT	3.07009	AU565	XBP1	H
ENSG00000091831	AU565_CCAGGTGTAAAC	0	AU565	ESR1	H
ENSG00000082175	AU565_CCAGGTGTAAAC	0	AU565	PGR	H
ENSG00000141736	AU565_CCAGGTGTAAAC	2.70562	AU565	ERBB2	H
ENSG00000146648	AU565_CCAGGTGTAAAC	2.23021	AU565	EGFR	H
ENSG00000148773	AU565_CCAGGTGTAAAC	0	AU565	MKI67	H
ENSG00000100219	AU565_CCAGGTGTAAAC	2.92713	AU565	XBP1	H
ENSG00000091831	AU565_CCATAGAAAATC	0	AU565	ESR1	H
ENSG00000082175	AU565_CCATAGAAAATC	0	AU565	PGR	H
ENSG00000141736	AU565_CCATAGAAAATC	2.74279	AU565	ERBB2	H
ENSG00000146648	AU565_CCATAGAAAATC	2.04695	AU565	EGFR	H
ENSG00000148773	AU565_CCATAGAAAATC	2.64608	AU565	MKI67	H
ENSG00000100219	AU565_CCATAGAAAATC	2.34603	AU565	XBP1	H
ENSG00000091831	AU565_CCATAGCGAAGG	0	AU565	ESR1	H
ENSG00000082175	AU565_CCATAGCGAAGG	0	AU565	PGR	H
ENSG00000141736	AU565_CCATAGCGAAGG	2.80969	AU565	ERBB2	H
ENSG00000146648	AU565_CCATAGCGAAGG	0	AU565	EGFR	H
ENSG00000148773	AU565_CCATAGCGAAGG	0	AU565	MKI67	H
ENSG00000100219	AU565_CCATAGCGAAGG	2.98555	AU565	XBP1	H
ENSG00000091831	AU565_CCATAGGATAGG	0	AU565	ESR1	H
ENSG00000082175	AU565_CCATAGGATAGG	0	AU565	PGR	H
ENSG00000141736	AU565_CCATAGGATAGG	2.85036	AU565	ERBB2	H
ENSG00000146648	AU565_CCATAGGATAGG	2.15384	AU565	EGFR	H
ENSG00000148773	AU565_CCATAGGATAGG	0	AU565	MKI67	H
ENSG00000100219	AU565_CCATAGGATAGG	2.92944	AU565	XBP1	H
ENSG00000091831	AU565_CCATGCTATCAC	0	AU565	ESR1	H
ENSG00000082175	AU565_CCATGCTATCAC	0	AU565	PGR	H
ENSG00000141736	AU565_CCATGCTATCAC	2.80632	AU565	ERBB2	H
ENSG00000146648	AU565_CCATGCTATCAC	2.20629	AU565	EGFR	H
ENSG00000148773	AU565_CCATGCTATCAC	0	AU565	MKI67	H
ENSG00000100219	AU565_CCATGCTATCAC	2.50597	AU565	XBP1	H
ENSG00000091831	AU565_CCCAAGTAGACA	0	AU565	ESR1	H
ENSG00000082175	AU565_CCCAAGTAGACA	0	AU565	PGR	H
ENSG00000141736	AU565_CCCAAGTAGACA	2.38965	AU565	ERBB2	H
ENSG00000146648	AU565_CCCAAGTAGACA	0	AU565	EGFR	H
ENSG00000148773	AU565_CCCAAGTAGACA	2.09038	AU565	MKI67	H
ENSG00000100219	AU565_CCCAAGTAGACA	3.34231	AU565	XBP1	H
ENSG00000091831	AU565_CCCACTACTTGG	0	AU565	ESR1	H
ENSG00000082175	AU565_CCCACTACTTGG	0	AU565	PGR	H
ENSG00000141736	AU565_CCCACTACTTGG	2.46359	AU565	ERBB2	H
ENSG00000146648	AU565_CCCACTACTTGG	0	AU565	EGFR	H
ENSG00000148773	AU565_CCCACTACTTGG	2.16405	AU565	MKI67	H
ENSG00000100219	AU565_CCCACTACTTGG	2.93971	AU565	XBP1	H
ENSG00000091831	AU565_CCCATAAACACT	0	AU565	ESR1	H
ENSG00000082175	AU565_CCCATAAACACT	0	AU565	PGR	H
ENSG00000141736	AU565_CCCATAAACACT	2.17569	AU565	ERBB2	H
ENSG00000146648	AU565_CCCATAAACACT	0	AU565	EGFR	H
ENSG00000148773	AU565_CCCATAAACACT	0	AU565	MKI67	H
ENSG00000100219	AU565_CCCATAAACACT	2.17569	AU565	XBP1	H
ENSG00000091831	AU565_CCCATCGTATCA	0	AU565	ESR1	H
ENSG00000082175	AU565_CCCATCGTATCA	0	AU565	PGR	H
ENSG00000141736	AU565_CCCATCGTATCA	2.51852	AU565	ERBB2	H
ENSG00000146648	AU565_CCCATCGTATCA	0	AU565	EGFR	H
ENSG00000148773	AU565_CCCATCGTATCA	0	AU565	MKI67	H
ENSG00000100219	AU565_CCCATCGTATCA	2.64313	AU565	XBP1	H
ENSG00000091831	AU565_CCCATCTGATCC	0	AU565	ESR1	H
ENSG00000082175	AU565_CCCATCTGATCC	0	AU565	PGR	H
ENSG00000141736	AU565_CCCATCTGATCC	2.75177	AU565	ERBB2	H
ENSG00000146648	AU565_CCCATCTGATCC	0	AU565	EGFR	H
ENSG00000148773	AU565_CCCATCTGATCC	2.35499	AU565	MKI67	H
ENSG00000100219	AU565_CCCATCTGATCC	2.65506	AU565	XBP1	H
ENSG00000091831	AU565_CCCCGATCCCCT	0	AU565	ESR1	H
ENSG00000082175	AU565_CCCCGATCCCCT	0	AU565	PGR	H
ENSG00000141736	AU565_CCCCGATCCCCT	2.90513	AU565	ERBB2	H
ENSG00000146648	AU565_CCCCGATCCCCT	0	AU565	EGFR	H
ENSG00000148773	AU565_CCCCGATCCCCT	2.20832	AU565	MKI67	H
ENSG00000100219	AU565_CCCCGATCCCCT	0	AU565	XBP1	H
ENSG00000091831	AU565_CCCCTACATGTT	0	AU565	ESR1	H
ENSG00000082175	AU565_CCCCTACATGTT	0	AU565	PGR	H
ENSG00000141736	AU565_CCCCTACATGTT	2.87876	AU565	ERBB2	H
ENSG00000146648	AU565_CCCCTACATGTT	0	AU565	EGFR	H
ENSG00000148773	AU565_CCCCTACATGTT	2.78199	AU565	MKI67	H
ENSG00000100219	AU565_CCCCTACATGTT	2.48168	AU565	XBP1	H
ENSG00000091831	AU565_CCCGAAGTTCTC	0	AU565	ESR1	H
ENSG00000082175	AU565_CCCGAAGTTCTC	0	AU565	PGR	H
ENSG00000141736	AU565_CCCGAAGTTCTC	2.87574	AU565	ERBB2	H
ENSG00000146648	AU565_CCCGAAGTTCTC	0	AU565	EGFR	H
ENSG00000148773	AU565_CCCGAAGTTCTC	0	AU565	MKI67	H
ENSG00000100219	AU565_CCCGAAGTTCTC	3.02171	AU565	XBP1	H
ENSG00000091831	AU565_CCCGCCAGCCGG	0	AU565	ESR1	H
ENSG00000082175	AU565_CCCGCCAGCCGG	0	AU565	PGR	H
ENSG00000141736	AU565_CCCGCCAGCCGG	2.65639	AU565	ERBB2	H
ENSG00000146648	AU565_CCCGCCAGCCGG	0	AU565	EGFR	H
ENSG00000148773	AU565_CCCGCCAGCCGG	2.18118	AU565	MKI67	H
ENSG00000100219	AU565_CCCGCCAGCCGG	2.95694	AU565	XBP1	H
ENSG00000091831	AU565_CCCTGTAAGTCT	0	AU565	ESR1	H
ENSG00000082175	AU565_CCCTGTAAGTCT	0	AU565	PGR	H
ENSG00000141736	AU565_CCCTGTAAGTCT	2.69717	AU565	ERBB2	H
ENSG00000146648	AU565_CCCTGTAAGTCT	0	AU565	EGFR	H
ENSG00000148773	AU565_CCCTGTAAGTCT	2.22179	AU565	MKI67	H
ENSG00000100219	AU565_CCCTGTAAGTCT	2.82189	AU565	XBP1	H
ENSG00000091831	AU565_CCCTTCATTACA	0	AU565	ESR1	H
ENSG00000082175	AU565_CCCTTCATTACA	0	AU565	PGR	H
ENSG00000141736	AU565_CCCTTCATTACA	2.69497	AU565	ERBB2	H
ENSG00000146648	AU565_CCCTTCATTACA	2.2196	AU565	EGFR	H
ENSG00000148773	AU565_CCCTTCATTACA	0	AU565	MKI67	H
ENSG00000100219	AU565_CCCTTCATTACA	2.2196	AU565	XBP1	H
ENSG00000091831	AU565_CCCTTTCGATGG	0	AU565	ESR1	H
ENSG00000082175	AU565_CCCTTTCGATGG	0	AU565	PGR	H
ENSG00000141736	AU565_CCCTTTCGATGG	2.17115	AU565	ERBB2	H
ENSG00000146648	AU565_CCCTTTCGATGG	0	AU565	EGFR	H
ENSG00000148773	AU565_CCCTTTCGATGG	0	AU565	MKI67	H
ENSG00000100219	AU565_CCCTTTCGATGG	2.86777	AU565	XBP1	H
ENSG00000091831	AU565_CCGAATTATCAA	0	AU565	ESR1	H
ENSG00000082175	AU565_CCGAATTATCAA	0	AU565	PGR	H
ENSG00000141736	AU565_CCGAATTATCAA	2.81465	AU565	ERBB2	H
ENSG00000146648	AU565_CCGAATTATCAA	2.33886	AU565	EGFR	H
ENSG00000148773	AU565_CCGAATTATCAA	0	AU565	MKI67	H
ENSG00000100219	AU565_CCGAATTATCAA	3.33706	AU565	XBP1	H
ENSG00000091831	AU565_CCGACAATGTGT	0	AU565	ESR1	H
ENSG00000082175	AU565_CCGACAATGTGT	0	AU565	PGR	H
ENSG00000141736	AU565_CCGACAATGTGT	2.6525	AU565	ERBB2	H
ENSG00000146648	AU565_CCGACAATGTGT	0	AU565	EGFR	H
ENSG00000148773	AU565_CCGACAATGTGT	0	AU565	MKI67	H
ENSG00000100219	AU565_CCGACAATGTGT	3.00414	AU565	XBP1	H
ENSG00000091831	AU565_CCGACATTCAGT	0	AU565	ESR1	H
ENSG00000082175	AU565_CCGACATTCAGT	0	AU565	PGR	H
ENSG00000141736	AU565_CCGACATTCAGT	2.48716	AU565	ERBB2	H
ENSG00000146648	AU565_CCGACATTCAGT	0	AU565	EGFR	H
ENSG00000148773	AU565_CCGACATTCAGT	2.48716	AU565	MKI67	H
ENSG00000100219	AU565_CCGACATTCAGT	2.78748	AU565	XBP1	H
ENSG00000091831	AU565_CCGAGATGTGTG	0	AU565	ESR1	H
ENSG00000082175	AU565_CCGAGATGTGTG	0	AU565	PGR	H
ENSG00000141736	AU565_CCGAGATGTGTG	2.68816	AU565	ERBB2	H
ENSG00000146648	AU565_CCGAGATGTGTG	0	AU565	EGFR	H
ENSG00000148773	AU565_CCGAGATGTGTG	0	AU565	MKI67	H
ENSG00000100219	AU565_CCGAGATGTGTG	3.05562	AU565	XBP1	H
ENSG00000091831	AU565_CCGAGGTCTTAG	0	AU565	ESR1	H
ENSG00000082175	AU565_CCGAGGTCTTAG	0	AU565	PGR	H
ENSG00000141736	AU565_CCGAGGTCTTAG	2.75837	AU565	ERBB2	H
ENSG00000146648	AU565_CCGAGGTCTTAG	0	AU565	EGFR	H
ENSG00000148773	AU565_CCGAGGTCTTAG	0	AU565	MKI67	H
ENSG00000100219	AU565_CCGAGGTCTTAG	2.85513	AU565	XBP1	H
ENSG00000091831	AU565_CCGATATTCGTA	0	AU565	ESR1	H
ENSG00000082175	AU565_CCGATATTCGTA	0	AU565	PGR	H
ENSG00000141736	AU565_CCGATATTCGTA	2.94063	AU565	ERBB2	H
ENSG00000146648	AU565_CCGATATTCGTA	0	AU565	EGFR	H
ENSG00000148773	AU565_CCGATATTCGTA	0	AU565	MKI67	H
ENSG00000100219	AU565_CCGATATTCGTA	3.11656	AU565	XBP1	H
ENSG00000091831	AU565_CCGATCTCATGG	0	AU565	ESR1	H
ENSG00000082175	AU565_CCGATCTCATGG	0	AU565	PGR	H
ENSG00000141736	AU565_CCGATCTCATGG	2.52567	AU565	ERBB2	H
ENSG00000146648	AU565_CCGATCTCATGG	0	AU565	EGFR	H
ENSG00000148773	AU565_CCGATCTCATGG	0	AU565	MKI67	H
ENSG00000100219	AU565_CCGATCTCATGG	2.35022	AU565	XBP1	H
ENSG00000091831	AU565_CCGCACCACTTT	0	AU565	ESR1	H
ENSG00000082175	AU565_CCGCACCACTTT	0	AU565	PGR	H
ENSG00000141736	AU565_CCGCACCACTTT	2.88631	AU565	ERBB2	H
ENSG00000146648	AU565_CCGCACCACTTT	0	AU565	EGFR	H
ENSG00000148773	AU565_CCGCACCACTTT	0	AU565	MKI67	H
ENSG00000100219	AU565_CCGCACCACTTT	3.04105	AU565	XBP1	H
ENSG00000091831	AU565_CCGCGAGATATG	0	AU565	ESR1	H
ENSG00000082175	AU565_CCGCGAGATATG	0	AU565	PGR	H
ENSG00000141736	AU565_CCGCGAGATATG	2.55137	AU565	ERBB2	H
ENSG00000146648	AU565_CCGCGAGATATG	0	AU565	EGFR	H
ENSG00000148773	AU565_CCGCGAGATATG	0	AU565	MKI67	H
ENSG00000100219	AU565_CCGCGAGATATG	2.85179	AU565	XBP1	H
ENSG00000091831	AU565_CCGCGCTAGTCC	0	AU565	ESR1	H
ENSG00000082175	AU565_CCGCGCTAGTCC	0	AU565	PGR	H
ENSG00000141736	AU565_CCGCGCTAGTCC	2.93731	AU565	ERBB2	H
ENSG00000146648	AU565_CCGCGCTAGTCC	0	AU565	EGFR	H
ENSG00000148773	AU565_CCGCGCTAGTCC	0	AU565	MKI67	H
ENSG00000100219	AU565_CCGCGCTAGTCC	2.33675	AU565	XBP1	H
ENSG00000091831	AU565_CCGCGGTCCCGA	0	AU565	ESR1	H
ENSG00000082175	AU565_CCGCGGTCCCGA	0	AU565	PGR	H
ENSG00000141736	AU565_CCGCGGTCCCGA	2.3523	AU565	ERBB2	H
ENSG00000146648	AU565_CCGCGGTCCCGA	2.0532	AU565	EGFR	H
ENSG00000148773	AU565_CCGCGGTCCCGA	0	AU565	MKI67	H
ENSG00000100219	AU565_CCGCGGTCCCGA	2.89499	AU565	XBP1	H
ENSG00000091831	AU565_CCGCTGAGAACG	0	AU565	ESR1	H
ENSG00000082175	AU565_CCGCTGAGAACG	0	AU565	PGR	H
ENSG00000141736	AU565_CCGCTGAGAACG	2.47895	AU565	ERBB2	H
ENSG00000146648	AU565_CCGCTGAGAACG	0	AU565	EGFR	H
ENSG00000148773	AU565_CCGCTGAGAACG	2.17936	AU565	MKI67	H
ENSG00000100219	AU565_CCGCTGAGAACG	2.65456	AU565	XBP1	H
ENSG00000091831	AU565_CCGGCTCCGGGT	0	AU565	ESR1	H
ENSG00000082175	AU565_CCGGCTCCGGGT	0	AU565	PGR	H
ENSG00000141736	AU565_CCGGCTCCGGGT	2.51171	AU565	ERBB2	H
ENSG00000146648	AU565_CCGGCTCCGGGT	0	AU565	EGFR	H
ENSG00000148773	AU565_CCGGCTCCGGGT	0	AU565	MKI67	H
ENSG00000100219	AU565_CCGGCTCCGGGT	0	AU565	XBP1	H
ENSG00000091831	AU565_CCGGGACTTAGG	0	AU565	ESR1	H
ENSG00000082175	AU565_CCGGGACTTAGG	0	AU565	PGR	H
ENSG00000141736	AU565_CCGGGACTTAGG	3.12186	AU565	ERBB2	H
ENSG00000146648	AU565_CCGGGACTTAGG	0	AU565	EGFR	H
ENSG00000148773	AU565_CCGGGACTTAGG	0	AU565	MKI67	H
ENSG00000100219	AU565_CCGGGACTTAGG	2.74211	AU565	XBP1	H
ENSG00000091831	AU565_CCGGTGGGGAGC	0	AU565	ESR1	H
ENSG00000082175	AU565_CCGGTGGGGAGC	0	AU565	PGR	H
ENSG00000141736	AU565_CCGGTGGGGAGC	2.54242	AU565	ERBB2	H
ENSG00000146648	AU565_CCGGTGGGGAGC	0	AU565	EGFR	H
ENSG00000148773	AU565_CCGGTGGGGAGC	0	AU565	MKI67	H
ENSG00000100219	AU565_CCGGTGGGGAGC	2.66705	AU565	XBP1	H
ENSG00000091831	AU565_CCGTACGGGCGC	0	AU565	ESR1	H
ENSG00000082175	AU565_CCGTACGGGCGC	0	AU565	PGR	H
ENSG00000141736	AU565_CCGTACGGGCGC	2.63162	AU565	ERBB2	H
ENSG00000146648	AU565_CCGTACGGGCGC	0	AU565	EGFR	H
ENSG00000148773	AU565_CCGTACGGGCGC	2.45603	AU565	MKI67	H
ENSG00000100219	AU565_CCGTACGGGCGC	2.45603	AU565	XBP1	H
ENSG00000091831	AU565_CCGTGCACCTGT	0	AU565	ESR1	H
ENSG00000082175	AU565_CCGTGCACCTGT	0	AU565	PGR	H
ENSG00000141736	AU565_CCGTGCACCTGT	0	AU565	ERBB2	H
ENSG00000146648	AU565_CCGTGCACCTGT	2.06671	AU565	EGFR	H
ENSG00000148773	AU565_CCGTGCACCTGT	2.06671	AU565	MKI67	H
ENSG00000100219	AU565_CCGTGCACCTGT	3.17721	AU565	XBP1	H
ENSG00000091831	AU565_CCTAAAATTCCA	0	AU565	ESR1	H
ENSG00000082175	AU565_CCTAAAATTCCA	0	AU565	PGR	H
ENSG00000141736	AU565_CCTAAAATTCCA	2.20197	AU565	ERBB2	H
ENSG00000146648	AU565_CCTAAAATTCCA	0	AU565	EGFR	H
ENSG00000148773	AU565_CCTAAAATTCCA	0	AU565	MKI67	H
ENSG00000100219	AU565_CCTAAAATTCCA	3.19951	AU565	XBP1	H
ENSG00000091831	AU565_CCTAACGTTAGC	0	AU565	ESR1	H
ENSG00000082175	AU565_CCTAACGTTAGC	0	AU565	PGR	H
ENSG00000141736	AU565_CCTAACGTTAGC	2.81592	AU565	ERBB2	H
ENSG00000146648	AU565_CCTAACGTTAGC	0	AU565	EGFR	H
ENSG00000148773	AU565_CCTAACGTTAGC	0	AU565	MKI67	H
ENSG00000100219	AU565_CCTAACGTTAGC	3.11662	AU565	XBP1	H
ENSG00000091831	AU565_CCTACCCAGTCC	0	AU565	ESR1	H
ENSG00000082175	AU565_CCTACCCAGTCC	0	AU565	PGR	H
ENSG00000141736	AU565_CCTACCCAGTCC	2.81953	AU565	ERBB2	H
ENSG00000146648	AU565_CCTACCCAGTCC	0	AU565	EGFR	H
ENSG00000148773	AU565_CCTACCCAGTCC	2.69481	AU565	MKI67	H
ENSG00000100219	AU565_CCTACCCAGTCC	2.21944	AU565	XBP1	H
ENSG00000091831	AU565_CCTACCCCCTTA	0	AU565	ESR1	H
ENSG00000082175	AU565_CCTACCCCCTTA	0	AU565	PGR	H
ENSG00000141736	AU565_CCTACCCCCTTA	2.58696	AU565	ERBB2	H
ENSG00000146648	AU565_CCTACCCCCTTA	1.98826	AU565	EGFR	H
ENSG00000148773	AU565_CCTACCCCCTTA	0	AU565	MKI67	H
ENSG00000100219	AU565_CCTACCCCCTTA	3.16016	AU565	XBP1	H
ENSG00000091831	AU565_CCTATAGGTCCG	0	AU565	ESR1	H
ENSG00000082175	AU565_CCTATAGGTCCG	0	AU565	PGR	H
ENSG00000141736	AU565_CCTATAGGTCCG	2.90199	AU565	ERBB2	H
ENSG00000146648	AU565_CCTATAGGTCCG	2.12655	AU565	EGFR	H
ENSG00000148773	AU565_CCTATAGGTCCG	2.42596	AU565	MKI67	H
ENSG00000100219	AU565_CCTATAGGTCCG	3.12362	AU565	XBP1	H
ENSG00000091831	AU565_CCTGTCGCTCGT	0	AU565	ESR1	H
ENSG00000082175	AU565_CCTGTCGCTCGT	0	AU565	PGR	H
ENSG00000141736	AU565_CCTGTCGCTCGT	2.34506	AU565	ERBB2	H
ENSG00000146648	AU565_CCTGTCGCTCGT	0	AU565	EGFR	H
ENSG00000148773	AU565_CCTGTCGCTCGT	0	AU565	MKI67	H
ENSG00000100219	AU565_CCTGTCGCTCGT	2.74182	AU565	XBP1	H
ENSG00000091831	AU565_CCTGTGGCAAAG	0	AU565	ESR1	H
ENSG00000082175	AU565_CCTGTGGCAAAG	0	AU565	PGR	H
ENSG00000141736	AU565_CCTGTGGCAAAG	2.20535	AU565	ERBB2	H
ENSG00000146648	AU565_CCTGTGGCAAAG	0	AU565	EGFR	H
ENSG00000148773	AU565_CCTGTGGCAAAG	2.20535	AU565	MKI67	H
ENSG00000100219	AU565_CCTGTGGCAAAG	2.50503	AU565	XBP1	H
ENSG00000091831	AU565_CCTGTGGCCTAT	0	AU565	ESR1	H
ENSG00000082175	AU565_CCTGTGGCCTAT	0	AU565	PGR	H
ENSG00000141736	AU565_CCTGTGGCCTAT	2.68078	AU565	ERBB2	H
ENSG00000146648	AU565_CCTGTGGCCTAT	0	AU565	EGFR	H
ENSG00000148773	AU565_CCTGTGGCCTAT	2.68078	AU565	MKI67	H
ENSG00000100219	AU565_CCTGTGGCCTAT	3.1573	AU565	XBP1	H
ENSG00000091831	AU565_CCTTATGCCCAG	0	AU565	ESR1	H
ENSG00000082175	AU565_CCTTATGCCCAG	0	AU565	PGR	H
ENSG00000141736	AU565_CCTTATGCCCAG	2.91287	AU565	ERBB2	H
ENSG00000146648	AU565_CCTTATGCCCAG	0	AU565	EGFR	H
ENSG00000148773	AU565_CCTTATGCCCAG	0	AU565	MKI67	H
ENSG00000100219	AU565_CCTTATGCCCAG	2.51572	AU565	XBP1	H
ENSG00000091831	AU565_CCTTGCAGGCTG	0	AU565	ESR1	H
ENSG00000082175	AU565_CCTTGCAGGCTG	0	AU565	PGR	H
ENSG00000141736	AU565_CCTTGCAGGCTG	2.17407	AU565	ERBB2	H
ENSG00000146648	AU565_CCTTGCAGGCTG	0	AU565	EGFR	H
ENSG00000148773	AU565_CCTTGCAGGCTG	2.17407	AU565	MKI67	H
ENSG00000100219	AU565_CCTTGCAGGCTG	2.77394	AU565	XBP1	H
ENSG00000091831	AU565_CGAAGCACCTTT	0	AU565	ESR1	H
ENSG00000082175	AU565_CGAAGCACCTTT	0	AU565	PGR	H
ENSG00000141736	AU565_CGAAGCACCTTT	2.75686	AU565	ERBB2	H
ENSG00000146648	AU565_CGAAGCACCTTT	0	AU565	EGFR	H
ENSG00000148773	AU565_CGAAGCACCTTT	1.80866	AU565	MKI67	H
ENSG00000100219	AU565_CGAAGCACCTTT	3.30722	AU565	XBP1	H
ENSG00000091831	AU565_CGACAAGCCAGC	0	AU565	ESR1	H
ENSG00000082175	AU565_CGACAAGCCAGC	0	AU565	PGR	H
ENSG00000141736	AU565_CGACAAGCCAGC	2.636	AU565	ERBB2	H
ENSG00000146648	AU565_CGACAAGCCAGC	0	AU565	EGFR	H
ENSG00000148773	AU565_CGACAAGCCAGC	0	AU565	MKI67	H
ENSG00000100219	AU565_CGACAAGCCAGC	3.23731	AU565	XBP1	H
ENSG00000091831	AU565_CGAGGTTGCAGA	0	AU565	ESR1	H
ENSG00000082175	AU565_CGAGGTTGCAGA	0	AU565	PGR	H
ENSG00000141736	AU565_CGAGGTTGCAGA	2.76849	AU565	ERBB2	H
ENSG00000146648	AU565_CGAGGTTGCAGA	0	AU565	EGFR	H
ENSG00000148773	AU565_CGAGGTTGCAGA	0	AU565	MKI67	H
ENSG00000100219	AU565_CGAGGTTGCAGA	2.86525	AU565	XBP1	H
ENSG00000091831	AU565_CGATGGTATTGG	0	AU565	ESR1	H
ENSG00000082175	AU565_CGATGGTATTGG	0	AU565	PGR	H
ENSG00000141736	AU565_CGATGGTATTGG	2.52138	AU565	ERBB2	H
ENSG00000146648	AU565_CGATGGTATTGG	0	AU565	EGFR	H
ENSG00000148773	AU565_CGATGGTATTGG	0	AU565	MKI67	H
ENSG00000100219	AU565_CGATGGTATTGG	3.12246	AU565	XBP1	H
ENSG00000091831	AU565_CGATTAGACGAA	0	AU565	ESR1	H
ENSG00000082175	AU565_CGATTAGACGAA	0	AU565	PGR	H
ENSG00000141736	AU565_CGATTAGACGAA	2.64756	AU565	ERBB2	H
ENSG00000146648	AU565_CGATTAGACGAA	0	AU565	EGFR	H
ENSG00000148773	AU565_CGATTAGACGAA	0	AU565	MKI67	H
ENSG00000100219	AU565_CGATTAGACGAA	3.07292	AU565	XBP1	H
ENSG00000091831	AU565_CGATTGCATGGC	0	AU565	ESR1	H
ENSG00000082175	AU565_CGATTGCATGGC	0	AU565	PGR	H
ENSG00000141736	AU565_CGATTGCATGGC	2.69017	AU565	ERBB2	H
ENSG00000146648	AU565_CGATTGCATGGC	0	AU565	EGFR	H
ENSG00000148773	AU565_CGATTGCATGGC	2.21482	AU565	MKI67	H
ENSG00000100219	AU565_CGATTGCATGGC	2.81489	AU565	XBP1	H
ENSG00000091831	AU565_CGCAAGTCTATG	0	AU565	ESR1	H
ENSG00000082175	AU565_CGCAAGTCTATG	0	AU565	PGR	H
ENSG00000141736	AU565_CGCAAGTCTATG	2.77692	AU565	ERBB2	H
ENSG00000146648	AU565_CGCAAGTCTATG	0	AU565	EGFR	H
ENSG00000148773	AU565_CGCAAGTCTATG	0	AU565	MKI67	H
ENSG00000100219	AU565_CGCAAGTCTATG	2.65222	AU565	XBP1	H
ENSG00000091831	AU565_CGCAGCCAGCTA	0	AU565	ESR1	H
ENSG00000082175	AU565_CGCAGCCAGCTA	0	AU565	PGR	H
ENSG00000141736	AU565_CGCAGCCAGCTA	2.2206	AU565	ERBB2	H
ENSG00000146648	AU565_CGCAGCCAGCTA	0	AU565	EGFR	H
ENSG00000148773	AU565_CGCAGCCAGCTA	2.2206	AU565	MKI67	H
ENSG00000100219	AU565_CGCAGCCAGCTA	2.69598	AU565	XBP1	H
ENSG00000091831	AU565_CGCCAGCAGAGG	0	AU565	ESR1	H
ENSG00000082175	AU565_CGCCAGCAGAGG	0	AU565	PGR	H
ENSG00000141736	AU565_CGCCAGCAGAGG	2.92815	AU565	ERBB2	H
ENSG00000146648	AU565_CGCCAGCAGAGG	0	AU565	EGFR	H
ENSG00000148773	AU565_CGCCAGCAGAGG	0	AU565	MKI67	H
ENSG00000100219	AU565_CGCCAGCAGAGG	2.70664	AU565	XBP1	H
ENSG00000091831	AU565_CGCCTCCGTATC	0	AU565	ESR1	H
ENSG00000082175	AU565_CGCCTCCGTATC	0	AU565	PGR	H
ENSG00000141736	AU565_CGCCTCCGTATC	2.94752	AU565	ERBB2	H
ENSG00000146648	AU565_CGCCTCCGTATC	2.04785	AU565	EGFR	H
ENSG00000148773	AU565_CGCCTCCGTATC	0	AU565	MKI67	H
ENSG00000100219	AU565_CGCCTCCGTATC	2.99862	AU565	XBP1	H
ENSG00000091831	AU565_CGCCTCTCCCAA	0	AU565	ESR1	H
ENSG00000082175	AU565_CGCCTCTCCCAA	0	AU565	PGR	H
ENSG00000141736	AU565_CGCCTCTCCCAA	0	AU565	ERBB2	H
ENSG00000146648	AU565_CGCCTCTCCCAA	0	AU565	EGFR	H
ENSG00000148773	AU565_CGCCTCTCCCAA	0	AU565	MKI67	H
ENSG00000100219	AU565_CGCCTCTCCCAA	3.20714	AU565	XBP1	H
ENSG00000091831	AU565_CGCGACAGTCAT	0	AU565	ESR1	H
ENSG00000082175	AU565_CGCGACAGTCAT	0	AU565	PGR	H
ENSG00000141736	AU565_CGCGACAGTCAT	2.4975	AU565	ERBB2	H
ENSG00000146648	AU565_CGCGACAGTCAT	0	AU565	EGFR	H
ENSG00000148773	AU565_CGCGACAGTCAT	0	AU565	MKI67	H
ENSG00000100219	AU565_CGCGACAGTCAT	3.39938	AU565	XBP1	H
ENSG00000091831	AU565_CGCGATCCGAGG	0	AU565	ESR1	H
ENSG00000082175	AU565_CGCGATCCGAGG	0	AU565	PGR	H
ENSG00000141736	AU565_CGCGATCCGAGG	2.77684	AU565	ERBB2	H
ENSG00000146648	AU565_CGCGATCCGAGG	0	AU565	EGFR	H
ENSG00000148773	AU565_CGCGATCCGAGG	2.17695	AU565	MKI67	H
ENSG00000100219	AU565_CGCGATCCGAGG	3.25348	AU565	XBP1	H
ENSG00000091831	AU565_CGCGCCCCTCAA	0	AU565	ESR1	H
ENSG00000082175	AU565_CGCGCCCCTCAA	0	AU565	PGR	H
ENSG00000141736	AU565_CGCGCCCCTCAA	2.72264	AU565	ERBB2	H
ENSG00000146648	AU565_CGCGCCCCTCAA	0	AU565	EGFR	H
ENSG00000148773	AU565_CGCGCCCCTCAA	0	AU565	MKI67	H
ENSG00000100219	AU565_CGCGCCCCTCAA	2.59798	AU565	XBP1	H
ENSG00000091831	AU565_CGCGCTCCCCAT	0	AU565	ESR1	H
ENSG00000082175	AU565_CGCGCTCCCCAT	0	AU565	PGR	H
ENSG00000141736	AU565_CGCGCTCCCCAT	2.81321	AU565	ERBB2	H
ENSG00000146648	AU565_CGCGCTCCCCAT	0	AU565	EGFR	H
ENSG00000148773	AU565_CGCGCTCCCCAT	0	AU565	MKI67	H
ENSG00000100219	AU565_CGCGCTCCCCAT	3.1139	AU565	XBP1	H
ENSG00000091831	AU565_CGCGGCTCCCTA	0	AU565	ESR1	H
ENSG00000082175	AU565_CGCGGCTCCCTA	0	AU565	PGR	H
ENSG00000141736	AU565_CGCGGCTCCCTA	2.19508	AU565	ERBB2	H
ENSG00000146648	AU565_CGCGGCTCCCTA	0	AU565	EGFR	H
ENSG00000148773	AU565_CGCGGCTCCCTA	2.19508	AU565	MKI67	H
ENSG00000100219	AU565_CGCGGCTCCCTA	2.49472	AU565	XBP1	H
ENSG00000091831	AU565_CGCGGGGTTTCC	0	AU565	ESR1	H
ENSG00000082175	AU565_CGCGGGGTTTCC	0	AU565	PGR	H
ENSG00000141736	AU565_CGCGGGGTTTCC	3.10625	AU565	ERBB2	H
ENSG00000146648	AU565_CGCGGGGTTTCC	1.99637	AU565	EGFR	H
ENSG00000148773	AU565_CGCGGGGTTTCC	2.69182	AU565	MKI67	H
ENSG00000100219	AU565_CGCGGGGTTTCC	2.69182	AU565	XBP1	H
ENSG00000091831	AU565_CGCGTCGTCCTA	0	AU565	ESR1	H
ENSG00000082175	AU565_CGCGTCGTCCTA	0	AU565	PGR	H
ENSG00000141736	AU565_CGCGTCGTCCTA	2.22003	AU565	ERBB2	H
ENSG00000146648	AU565_CGCGTCGTCCTA	2.22003	AU565	EGFR	H
ENSG00000148773	AU565_CGCGTCGTCCTA	2.51975	AU565	MKI67	H
ENSG00000100219	AU565_CGCGTCGTCCTA	2.82012	AU565	XBP1	H
ENSG00000091831	AU565_CGCTAATTGTCT	0	AU565	ESR1	H
ENSG00000082175	AU565_CGCTAATTGTCT	0	AU565	PGR	H
ENSG00000141736	AU565_CGCTAATTGTCT	2.81743	AU565	ERBB2	H
ENSG00000146648	AU565_CGCTAATTGTCT	0	AU565	EGFR	H
ENSG00000148773	AU565_CGCTAATTGTCT	0	AU565	MKI67	H
ENSG00000100219	AU565_CGCTAATTGTCT	2.69271	AU565	XBP1	H
ENSG00000091831	AU565_CGCTACGCAATT	0	AU565	ESR1	H
ENSG00000082175	AU565_CGCTACGCAATT	0	AU565	PGR	H
ENSG00000141736	AU565_CGCTACGCAATT	2.76241	AU565	ERBB2	H
ENSG00000146648	AU565_CGCTACGCAATT	2.1626	AU565	EGFR	H
ENSG00000148773	AU565_CGCTACGCAATT	0	AU565	MKI67	H
ENSG00000100219	AU565_CGCTACGCAATT	2.76241	AU565	XBP1	H
ENSG00000091831	AU565_CGCTACTAGTTC	0	AU565	ESR1	H
ENSG00000082175	AU565_CGCTACTAGTTC	0	AU565	PGR	H
ENSG00000141736	AU565_CGCTACTAGTTC	2.48127	AU565	ERBB2	H
ENSG00000146648	AU565_CGCTACTAGTTC	0	AU565	EGFR	H
ENSG00000148773	AU565_CGCTACTAGTTC	2.18167	AU565	MKI67	H
ENSG00000100219	AU565_CGCTACTAGTTC	3.02431	AU565	XBP1	H
ENSG00000091831	AU565_CGCTGGACCCCG	0	AU565	ESR1	H
ENSG00000082175	AU565_CGCTGGACCCCG	0	AU565	PGR	H
ENSG00000141736	AU565_CGCTGGACCCCG	2.67547	AU565	ERBB2	H
ENSG00000146648	AU565_CGCTGGACCCCG	2.20018	AU565	EGFR	H
ENSG00000148773	AU565_CGCTGGACCCCG	0	AU565	MKI67	H
ENSG00000100219	AU565_CGCTGGACCCCG	2.89696	AU565	XBP1	H
ENSG00000091831	AU565_CGGAACGTAGTT	0	AU565	ESR1	H
ENSG00000082175	AU565_CGGAACGTAGTT	0	AU565	PGR	H
ENSG00000141736	AU565_CGGAACGTAGTT	2.68599	AU565	ERBB2	H
ENSG00000146648	AU565_CGGAACGTAGTT	0	AU565	EGFR	H
ENSG00000148773	AU565_CGGAACGTAGTT	0	AU565	MKI67	H
ENSG00000100219	AU565_CGGAACGTAGTT	3.20824	AU565	XBP1	H
ENSG00000091831	AU565_CGGAGACGAGAC	0	AU565	ESR1	H
ENSG00000082175	AU565_CGGAGACGAGAC	0	AU565	PGR	H
ENSG00000141736	AU565_CGGAGACGAGAC	2.60302	AU565	ERBB2	H
ENSG00000146648	AU565_CGGAGACGAGAC	2.0042	AU565	EGFR	H
ENSG00000148773	AU565_CGGAGACGAGAC	0	AU565	MKI67	H
ENSG00000100219	AU565_CGGAGACGAGAC	2.30307	AU565	XBP1	H
ENSG00000091831	AU565_CGGCCAATTGAA	0	AU565	ESR1	H
ENSG00000082175	AU565_CGGCCAATTGAA	0	AU565	PGR	H
ENSG00000141736	AU565_CGGCCAATTGAA	2.87175	AU565	ERBB2	H
ENSG00000146648	AU565_CGGCCAATTGAA	0	AU565	EGFR	H
ENSG00000148773	AU565_CGGCCAATTGAA	2.47468	AU565	MKI67	H
ENSG00000100219	AU565_CGGCCAATTGAA	3.07565	AU565	XBP1	H
ENSG00000091831	AU565_CGGCCCGTCGAT	0	AU565	ESR1	H
ENSG00000082175	AU565_CGGCCCGTCGAT	0	AU565	PGR	H
ENSG00000141736	AU565_CGGCCCGTCGAT	2.81061	AU565	ERBB2	H
ENSG00000146648	AU565_CGGCCCGTCGAT	2.0358	AU565	EGFR	H
ENSG00000148773	AU565_CGGCCCGTCGAT	2.0358	AU565	MKI67	H
ENSG00000100219	AU565_CGGCCCGTCGAT	3.23616	AU565	XBP1	H
ENSG00000091831	AU565_CGGCGGTTAGTT	0	AU565	ESR1	H
ENSG00000082175	AU565_CGGCGGTTAGTT	0	AU565	PGR	H
ENSG00000141736	AU565_CGGCGGTTAGTT	2.46501	AU565	ERBB2	H
ENSG00000146648	AU565_CGGCGGTTAGTT	0	AU565	EGFR	H
ENSG00000148773	AU565_CGGCGGTTAGTT	2.16547	AU565	MKI67	H
ENSG00000100219	AU565_CGGCGGTTAGTT	2.86206	AU565	XBP1	H
ENSG00000091831	AU565_CGGGCCGTCGGG	0	AU565	ESR1	H
ENSG00000082175	AU565_CGGGCCGTCGGG	0	AU565	PGR	H
ENSG00000141736	AU565_CGGGCCGTCGGG	2.53461	AU565	ERBB2	H
ENSG00000146648	AU565_CGGGCCGTCGGG	0	AU565	EGFR	H
ENSG00000148773	AU565_CGGGCCGTCGGG	0	AU565	MKI67	H
ENSG00000100219	AU565_CGGGCCGTCGGG	2.93179	AU565	XBP1	H
ENSG00000091831	AU565_CGGTATTGTAAT	0	AU565	ESR1	H
ENSG00000082175	AU565_CGGTATTGTAAT	0	AU565	PGR	H
ENSG00000141736	AU565_CGGTATTGTAAT	2.18492	AU565	ERBB2	H
ENSG00000146648	AU565_CGGTATTGTAAT	0	AU565	EGFR	H
ENSG00000148773	AU565_CGGTATTGTAAT	0	AU565	MKI67	H
ENSG00000100219	AU565_CGGTATTGTAAT	3.32841	AU565	XBP1	H
ENSG00000091831	AU565_CGGTCTGTCTCT	0	AU565	ESR1	H
ENSG00000082175	AU565_CGGTCTGTCTCT	0	AU565	PGR	H
ENSG00000141736	AU565_CGGTCTGTCTCT	2.82259	AU565	ERBB2	H
ENSG00000146648	AU565_CGGTCTGTCTCT	0	AU565	EGFR	H
ENSG00000148773	AU565_CGGTCTGTCTCT	2.04769	AU565	MKI67	H
ENSG00000100219	AU565_CGGTCTGTCTCT	2.99846	AU565	XBP1	H
ENSG00000091831	AU565_CGTACCAACCTT	0	AU565	ESR1	H
ENSG00000082175	AU565_CGTACCAACCTT	0	AU565	PGR	H
ENSG00000141736	AU565_CGTACCAACCTT	3.07657	AU565	ERBB2	H
ENSG00000146648	AU565_CGTACCAACCTT	0	AU565	EGFR	H
ENSG00000148773	AU565_CGTACCAACCTT	2.17602	AU565	MKI67	H
ENSG00000100219	AU565_CGTACCAACCTT	2.87267	AU565	XBP1	H
ENSG00000091831	AU565_CGTCACGACCAG	0	AU565	ESR1	H
ENSG00000082175	AU565_CGTCACGACCAG	0	AU565	PGR	H
ENSG00000141736	AU565_CGTCACGACCAG	2.99705	AU565	ERBB2	H
ENSG00000146648	AU565_CGTCACGACCAG	0	AU565	EGFR	H
ENSG00000148773	AU565_CGTCACGACCAG	0	AU565	MKI67	H
ENSG00000100219	AU565_CGTCACGACCAG	3.08412	AU565	XBP1	H
ENSG00000091831	AU565_CGTCAGTATTCG	0	AU565	ESR1	H
ENSG00000082175	AU565_CGTCAGTATTCG	0	AU565	PGR	H
ENSG00000141736	AU565_CGTCAGTATTCG	2.20338	AU565	ERBB2	H
ENSG00000146648	AU565_CGTCAGTATTCG	0	AU565	EGFR	H
ENSG00000148773	AU565_CGTCAGTATTCG	0	AU565	MKI67	H
ENSG00000100219	AU565_CGTCAGTATTCG	2.50305	AU565	XBP1	H
ENSG00000091831	AU565_CGTCAGTTCTGC	0	AU565	ESR1	H
ENSG00000082175	AU565_CGTCAGTTCTGC	0	AU565	PGR	H
ENSG00000141736	AU565_CGTCAGTTCTGC	2.47195	AU565	ERBB2	H
ENSG00000146648	AU565_CGTCAGTTCTGC	0	AU565	EGFR	H
ENSG00000148773	AU565_CGTCAGTTCTGC	2.17238	AU565	MKI67	H
ENSG00000100219	AU565_CGTCAGTTCTGC	2.17238	AU565	XBP1	H
ENSG00000091831	AU565_CGTCATAGACAT	0	AU565	ESR1	H
ENSG00000082175	AU565_CGTCATAGACAT	0	AU565	PGR	H
ENSG00000141736	AU565_CGTCATAGACAT	0	AU565	ERBB2	H
ENSG00000146648	AU565_CGTCATAGACAT	0	AU565	EGFR	H
ENSG00000148773	AU565_CGTCATAGACAT	0	AU565	MKI67	H
ENSG00000100219	AU565_CGTCATAGACAT	2.67062	AU565	XBP1	H
ENSG00000091831	AU565_CGTCTATTGTGT	0	AU565	ESR1	H
ENSG00000082175	AU565_CGTCTATTGTGT	0	AU565	PGR	H
ENSG00000141736	AU565_CGTCTATTGTGT	3.26302	AU565	ERBB2	H
ENSG00000146648	AU565_CGTCTATTGTGT	0	AU565	EGFR	H
ENSG00000148773	AU565_CGTCTATTGTGT	0	AU565	MKI67	H
ENSG00000100219	AU565_CGTCTATTGTGT	3.02911	AU565	XBP1	H
ENSG00000091831	AU565_CGTCTGCTATAT	0	AU565	ESR1	H
ENSG00000082175	AU565_CGTCTGCTATAT	0	AU565	PGR	H
ENSG00000141736	AU565_CGTCTGCTATAT	2.21899	AU565	ERBB2	H
ENSG00000146648	AU565_CGTCTGCTATAT	0	AU565	EGFR	H
ENSG00000148773	AU565_CGTCTGCTATAT	2.21899	AU565	MKI67	H
ENSG00000100219	AU565_CGTCTGCTATAT	2.69436	AU565	XBP1	H
ENSG00000091831	AU565_CGTGATCAGTAA	0	AU565	ESR1	H
ENSG00000082175	AU565_CGTGATCAGTAA	0	AU565	PGR	H
ENSG00000141736	AU565_CGTGATCAGTAA	3.0649	AU565	ERBB2	H
ENSG00000146648	AU565_CGTGATCAGTAA	0	AU565	EGFR	H
ENSG00000148773	AU565_CGTGATCAGTAA	0	AU565	MKI67	H
ENSG00000100219	AU565_CGTGATCAGTAA	2.91892	AU565	XBP1	H
ENSG00000091831	AU565_CGTGTCAGCAGA	0	AU565	ESR1	H
ENSG00000082175	AU565_CGTGTCAGCAGA	0	AU565	PGR	H
ENSG00000141736	AU565_CGTGTCAGCAGA	0	AU565	ERBB2	H
ENSG00000146648	AU565_CGTGTCAGCAGA	0	AU565	EGFR	H
ENSG00000148773	AU565_CGTGTCAGCAGA	0	AU565	MKI67	H
ENSG00000100219	AU565_CGTGTCAGCAGA	2.50914	AU565	XBP1	H
ENSG00000091831	AU565_CGTGTGCAAACC	0	AU565	ESR1	H
ENSG00000082175	AU565_CGTGTGCAAACC	0	AU565	PGR	H
ENSG00000141736	AU565_CGTGTGCAAACC	2.51049	AU565	ERBB2	H
ENSG00000146648	AU565_CGTGTGCAAACC	0	AU565	EGFR	H
ENSG00000148773	AU565_CGTGTGCAAACC	0	AU565	MKI67	H
ENSG00000100219	AU565_CGTGTGCAAACC	3.0536	AU565	XBP1	H
ENSG00000091831	AU565_CGTTAGGCAGAT	0	AU565	ESR1	H
ENSG00000082175	AU565_CGTTAGGCAGAT	0	AU565	PGR	H
ENSG00000141736	AU565_CGTTAGGCAGAT	2.69694	AU565	ERBB2	H
ENSG00000146648	AU565_CGTTAGGCAGAT	0	AU565	EGFR	H
ENSG00000148773	AU565_CGTTAGGCAGAT	0	AU565	MKI67	H
ENSG00000100219	AU565_CGTTAGGCAGAT	2.99753	AU565	XBP1	H
ENSG00000091831	AU565_CGTTATTTGTAT	0	AU565	ESR1	H
ENSG00000082175	AU565_CGTTATTTGTAT	0	AU565	PGR	H
ENSG00000141736	AU565_CGTTATTTGTAT	2.65193	AU565	ERBB2	H
ENSG00000146648	AU565_CGTTATTTGTAT	0	AU565	EGFR	H
ENSG00000148773	AU565_CGTTATTTGTAT	2.17674	AU565	MKI67	H
ENSG00000100219	AU565_CGTTATTTGTAT	2.65193	AU565	XBP1	H
ENSG00000091831	AU565_CTAAACACTTCT	0	AU565	ESR1	H
ENSG00000082175	AU565_CTAAACACTTCT	0	AU565	PGR	H
ENSG00000141736	AU565_CTAAACACTTCT	2.64118	AU565	ERBB2	H
ENSG00000146648	AU565_CTAAACACTTCT	0	AU565	EGFR	H
ENSG00000148773	AU565_CTAAACACTTCT	0	AU565	MKI67	H
ENSG00000100219	AU565_CTAAACACTTCT	2.46559	AU565	XBP1	H
ENSG00000091831	AU565_CTAACGTTTCAA	0	AU565	ESR1	H
ENSG00000082175	AU565_CTAACGTTTCAA	0	AU565	PGR	H
ENSG00000141736	AU565_CTAACGTTTCAA	2.68926	AU565	ERBB2	H
ENSG00000146648	AU565_CTAACGTTTCAA	0	AU565	EGFR	H
ENSG00000148773	AU565_CTAACGTTTCAA	0	AU565	MKI67	H
ENSG00000100219	AU565_CTAACGTTTCAA	2.68926	AU565	XBP1	H
ENSG00000091831	AU565_CTAATACGAAAG	0	AU565	ESR1	H
ENSG00000082175	AU565_CTAATACGAAAG	0	AU565	PGR	H
ENSG00000141736	AU565_CTAATACGAAAG	2.04808	AU565	ERBB2	H
ENSG00000146648	AU565_CTAATACGAAAG	2.34716	AU565	EGFR	H
ENSG00000148773	AU565_CTAATACGAAAG	0	AU565	MKI67	H
ENSG00000100219	AU565_CTAATACGAAAG	2.5226	AU565	XBP1	H
ENSG00000091831	AU565_CTAATGTCTATC	0	AU565	ESR1	H
ENSG00000082175	AU565_CTAATGTCTATC	0	AU565	PGR	H
ENSG00000141736	AU565_CTAATGTCTATC	2.168	AU565	ERBB2	H
ENSG00000146648	AU565_CTAATGTCTATC	0	AU565	EGFR	H
ENSG00000148773	AU565_CTAATGTCTATC	2.168	AU565	MKI67	H
ENSG00000100219	AU565_CTAATGTCTATC	2.94369	AU565	XBP1	H
ENSG00000091831	AU565_CTACCCACGGAC	0	AU565	ESR1	H
ENSG00000082175	AU565_CTACCCACGGAC	0	AU565	PGR	H
ENSG00000141736	AU565_CTACCCACGGAC	2.46348	AU565	ERBB2	H
ENSG00000146648	AU565_CTACCCACGGAC	0	AU565	EGFR	H
ENSG00000148773	AU565_CTACCCACGGAC	0	AU565	MKI67	H
ENSG00000100219	AU565_CTACCCACGGAC	3.06442	AU565	XBP1	H
ENSG00000091831	AU565_CTACGCGGTCTT	0	AU565	ESR1	H
ENSG00000082175	AU565_CTACGCGGTCTT	0	AU565	PGR	H
ENSG00000141736	AU565_CTACGCGGTCTT	2.76993	AU565	ERBB2	H
ENSG00000146648	AU565_CTACGCGGTCTT	2.17008	AU565	EGFR	H
ENSG00000148773	AU565_CTACGCGGTCTT	0	AU565	MKI67	H
ENSG00000100219	AU565_CTACGCGGTCTT	3.16743	AU565	XBP1	H
ENSG00000091831	AU565_CTACGCGTGTAC	0	AU565	ESR1	H
ENSG00000082175	AU565_CTACGCGTGTAC	0	AU565	PGR	H
ENSG00000141736	AU565_CTACGCGTGTAC	2.51925	AU565	ERBB2	H
ENSG00000146648	AU565_CTACGCGTGTAC	0	AU565	EGFR	H
ENSG00000148773	AU565_CTACGCGTGTAC	0	AU565	MKI67	H
ENSG00000100219	AU565_CTACGCGTGTAC	3.17143	AU565	XBP1	H
ENSG00000091831	AU565_CTACGTCCGATT	0	AU565	ESR1	H
ENSG00000082175	AU565_CTACGTCCGATT	0	AU565	PGR	H
ENSG00000141736	AU565_CTACGTCCGATT	0	AU565	ERBB2	H
ENSG00000146648	AU565_CTACGTCCGATT	0	AU565	EGFR	H
ENSG00000148773	AU565_CTACGTCCGATT	2.03939	AU565	MKI67	H
ENSG00000100219	AU565_CTACGTCCGATT	2.88108	AU565	XBP1	H
ENSG00000091831	AU565_CTAGCCTGGAGA	0	AU565	ESR1	H
ENSG00000082175	AU565_CTAGCCTGGAGA	0	AU565	PGR	H
ENSG00000141736	AU565_CTAGCCTGGAGA	2.16366	AU565	ERBB2	H
ENSG00000146648	AU565_CTAGCCTGGAGA	2.16366	AU565	EGFR	H
ENSG00000148773	AU565_CTAGCCTGGAGA	0	AU565	MKI67	H
ENSG00000100219	AU565_CTAGCCTGGAGA	3.20233	AU565	XBP1	H
ENSG00000091831	AU565_CTAGGCGGGTAG	0	AU565	ESR1	H
ENSG00000082175	AU565_CTAGGCGGGTAG	0	AU565	PGR	H
ENSG00000141736	AU565_CTAGGCGGGTAG	2.36433	AU565	ERBB2	H
ENSG00000146648	AU565_CTAGGCGGGTAG	0	AU565	EGFR	H
ENSG00000148773	AU565_CTAGGCGGGTAG	2.06517	AU565	MKI67	H
ENSG00000100219	AU565_CTAGGCGGGTAG	3.10316	AU565	XBP1	H
ENSG00000091831	AU565_CTAGTATGCCGA	0	AU565	ESR1	H
ENSG00000082175	AU565_CTAGTATGCCGA	0	AU565	PGR	H
ENSG00000141736	AU565_CTAGTATGCCGA	2.81606	AU565	ERBB2	H
ENSG00000146648	AU565_CTAGTATGCCGA	0	AU565	EGFR	H
ENSG00000148773	AU565_CTAGTATGCCGA	2.21599	AU565	MKI67	H
ENSG00000100219	AU565_CTAGTATGCCGA	2.5157	AU565	XBP1	H
ENSG00000091831	AU565_CTAGTTGCTTTC	0	AU565	ESR1	H
ENSG00000082175	AU565_CTAGTTGCTTTC	0	AU565	PGR	H
ENSG00000141736	AU565_CTAGTTGCTTTC	2.4711	AU565	ERBB2	H
ENSG00000146648	AU565_CTAGTTGCTTTC	0	AU565	EGFR	H
ENSG00000148773	AU565_CTAGTTGCTTTC	2.17154	AU565	MKI67	H
ENSG00000100219	AU565_CTAGTTGCTTTC	2.6467	AU565	XBP1	H
ENSG00000091831	AU565_CTATAGCGCGTC	0	AU565	ESR1	H
ENSG00000082175	AU565_CTATAGCGCGTC	0	AU565	PGR	H
ENSG00000141736	AU565_CTATAGCGCGTC	2.9433	AU565	ERBB2	H
ENSG00000146648	AU565_CTATAGCGCGTC	2.16762	AU565	EGFR	H
ENSG00000148773	AU565_CTATAGCGCGTC	2.16762	AU565	MKI67	H
ENSG00000100219	AU565_CTATAGCGCGTC	2.64277	AU565	XBP1	H
ENSG00000091831	AU565_CTATGGTTGCGG	0	AU565	ESR1	H
ENSG00000082175	AU565_CTATGGTTGCGG	0	AU565	PGR	H
ENSG00000141736	AU565_CTATGGTTGCGG	2.53113	AU565	ERBB2	H
ENSG00000146648	AU565_CTATGGTTGCGG	0	AU565	EGFR	H
ENSG00000148773	AU565_CTATGGTTGCGG	0	AU565	MKI67	H
ENSG00000100219	AU565_CTATGGTTGCGG	2.23137	AU565	XBP1	H
ENSG00000091831	AU565_CTATGTTCCCTG	0	AU565	ESR1	H
ENSG00000082175	AU565_CTATGTTCCCTG	0	AU565	PGR	H
ENSG00000141736	AU565_CTATGTTCCCTG	0	AU565	ERBB2	H
ENSG00000146648	AU565_CTATGTTCCCTG	0	AU565	EGFR	H
ENSG00000148773	AU565_CTATGTTCCCTG	2.67355	AU565	MKI67	H
ENSG00000100219	AU565_CTATGTTCCCTG	2.49792	AU565	XBP1	H
ENSG00000091831	AU565_CTCAATGCGCAG	0	AU565	ESR1	H
ENSG00000082175	AU565_CTCAATGCGCAG	0	AU565	PGR	H
ENSG00000141736	AU565_CTCAATGCGCAG	2.47524	AU565	ERBB2	H
ENSG00000146648	AU565_CTCAATGCGCAG	0	AU565	EGFR	H
ENSG00000148773	AU565_CTCAATGCGCAG	0	AU565	MKI67	H
ENSG00000100219	AU565_CTCAATGCGCAG	2.65084	AU565	XBP1	H
ENSG00000091831	AU565_CTCAGACCGGAG	0	AU565	ESR1	H
ENSG00000082175	AU565_CTCAGACCGGAG	0	AU565	PGR	H
ENSG00000141736	AU565_CTCAGACCGGAG	3.00342	AU565	ERBB2	H
ENSG00000146648	AU565_CTCAGACCGGAG	0	AU565	EGFR	H
ENSG00000148773	AU565_CTCAGACCGGAG	1.92895	AU565	MKI67	H
ENSG00000100219	AU565_CTCAGACCGGAG	3.10025	AU565	XBP1	H
ENSG00000091831	AU565_CTCATGTATACC	0	AU565	ESR1	H
ENSG00000082175	AU565_CTCATGTATACC	0	AU565	PGR	H
ENSG00000141736	AU565_CTCATGTATACC	2.47839	AU565	ERBB2	H
ENSG00000146648	AU565_CTCATGTATACC	0	AU565	EGFR	H
ENSG00000148773	AU565_CTCATGTATACC	2.1788	AU565	MKI67	H
ENSG00000100219	AU565_CTCATGTATACC	2.1788	AU565	XBP1	H
ENSG00000091831	AU565_CTCATTGTGTAC	0	AU565	ESR1	H
ENSG00000082175	AU565_CTCATTGTGTAC	0	AU565	PGR	H
ENSG00000141736	AU565_CTCATTGTGTAC	2.64647	AU565	ERBB2	H
ENSG00000146648	AU565_CTCATTGTGTAC	0	AU565	EGFR	H
ENSG00000148773	AU565_CTCATTGTGTAC	0	AU565	MKI67	H
ENSG00000100219	AU565_CTCATTGTGTAC	2.88909	AU565	XBP1	H
ENSG00000091831	AU565_CTCCATACTGGA	0	AU565	ESR1	H
ENSG00000082175	AU565_CTCCATACTGGA	0	AU565	PGR	H
ENSG00000141736	AU565_CTCCATACTGGA	2.47039	AU565	ERBB2	H
ENSG00000146648	AU565_CTCCATACTGGA	2.17083	AU565	EGFR	H
ENSG00000148773	AU565_CTCCATACTGGA	0	AU565	MKI67	H
ENSG00000100219	AU565_CTCCATACTGGA	2.94653	AU565	XBP1	H
ENSG00000091831	AU565_CTCCCAACTGAA	0	AU565	ESR1	H
ENSG00000082175	AU565_CTCCCAACTGAA	0	AU565	PGR	H
ENSG00000141736	AU565_CTCCCAACTGAA	2.81574	AU565	ERBB2	H
ENSG00000146648	AU565_CTCCCAACTGAA	0	AU565	EGFR	H
ENSG00000148773	AU565_CTCCCAACTGAA	0	AU565	MKI67	H
ENSG00000100219	AU565_CTCCCAACTGAA	2.99161	AU565	XBP1	H
ENSG00000091831	AU565_CTCCCCTTAACT	0	AU565	ESR1	H
ENSG00000082175	AU565_CTCCCCTTAACT	0	AU565	PGR	H
ENSG00000141736	AU565_CTCCCCTTAACT	0	AU565	ERBB2	H
ENSG00000146648	AU565_CTCCCCTTAACT	0	AU565	EGFR	H
ENSG00000148773	AU565_CTCCCCTTAACT	0	AU565	MKI67	H
ENSG00000100219	AU565_CTCCCCTTAACT	2.517	AU565	XBP1	H
ENSG00000091831	AU565_CTCCTCAATTAG	0	AU565	ESR1	H
ENSG00000082175	AU565_CTCCTCAATTAG	0	AU565	PGR	H
ENSG00000141736	AU565_CTCCTCAATTAG	2.65473	AU565	ERBB2	H
ENSG00000146648	AU565_CTCCTCAATTAG	0	AU565	EGFR	H
ENSG00000148773	AU565_CTCCTCAATTAG	2.89736	AU565	MKI67	H
ENSG00000100219	AU565_CTCCTCAATTAG	2.65473	AU565	XBP1	H
ENSG00000091831	AU565_CTCCTGCCCTAT	0	AU565	ESR1	H
ENSG00000082175	AU565_CTCCTGCCCTAT	0	AU565	PGR	H
ENSG00000141736	AU565_CTCCTGCCCTAT	2.52764	AU565	ERBB2	H
ENSG00000146648	AU565_CTCCTGCCCTAT	2.05309	AU565	EGFR	H
ENSG00000148773	AU565_CTCCTGCCCTAT	2.74897	AU565	MKI67	H
ENSG00000100219	AU565_CTCCTGCCCTAT	3.04961	AU565	XBP1	H
ENSG00000091831	AU565_CTCCTTGTCTAC	0	AU565	ESR1	H
ENSG00000082175	AU565_CTCCTTGTCTAC	0	AU565	PGR	H
ENSG00000141736	AU565_CTCCTTGTCTAC	2.4913	AU565	ERBB2	H
ENSG00000146648	AU565_CTCCTTGTCTAC	0	AU565	EGFR	H
ENSG00000148773	AU565_CTCCTTGTCTAC	0	AU565	MKI67	H
ENSG00000100219	AU565_CTCCTTGTCTAC	2.8884	AU565	XBP1	H
ENSG00000091831	AU565_CTCGTAGCTCAG	0	AU565	ESR1	H
ENSG00000082175	AU565_CTCGTAGCTCAG	0	AU565	PGR	H
ENSG00000141736	AU565_CTCGTAGCTCAG	2.81105	AU565	ERBB2	H
ENSG00000146648	AU565_CTCGTAGCTCAG	0	AU565	EGFR	H
ENSG00000148773	AU565_CTCGTAGCTCAG	0	AU565	MKI67	H
ENSG00000100219	AU565_CTCGTAGCTCAG	2.81105	AU565	XBP1	H
ENSG00000091831	AU565_CTCTCCCTCCAT	0	AU565	ESR1	H
ENSG00000082175	AU565_CTCTCCCTCCAT	0	AU565	PGR	H
ENSG00000141736	AU565_CTCTCCCTCCAT	2.46679	AU565	ERBB2	H
ENSG00000146648	AU565_CTCTCCCTCCAT	0	AU565	EGFR	H
ENSG00000148773	AU565_CTCTCCCTCCAT	2.16724	AU565	MKI67	H
ENSG00000100219	AU565_CTCTCCCTCCAT	2.76708	AU565	XBP1	H
ENSG00000091831	AU565_CTCTCTTTGATT	0	AU565	ESR1	H
ENSG00000082175	AU565_CTCTCTTTGATT	0	AU565	PGR	H
ENSG00000141736	AU565_CTCTCTTTGATT	2.73171	AU565	ERBB2	H
ENSG00000146648	AU565_CTCTCTTTGATT	0	AU565	EGFR	H
ENSG00000148773	AU565_CTCTCTTTGATT	2.03595	AU565	MKI67	H
ENSG00000100219	AU565_CTCTCTTTGATT	3.14618	AU565	XBP1	H
ENSG00000091831	AU565_CTCTGAGGATGT	0	AU565	ESR1	H
ENSG00000082175	AU565_CTCTGAGGATGT	0	AU565	PGR	H
ENSG00000141736	AU565_CTCTGAGGATGT	2.19683	AU565	ERBB2	H
ENSG00000146648	AU565_CTCTGAGGATGT	0	AU565	EGFR	H
ENSG00000148773	AU565_CTCTGAGGATGT	0	AU565	MKI67	H
ENSG00000100219	AU565_CTCTGAGGATGT	2.79681	AU565	XBP1	H
ENSG00000091831	AU565_CTGAATTACACA	0	AU565	ESR1	H
ENSG00000082175	AU565_CTGAATTACACA	0	AU565	PGR	H
ENSG00000141736	AU565_CTGAATTACACA	2.77063	AU565	ERBB2	H
ENSG00000146648	AU565_CTGAATTACACA	0	AU565	EGFR	H
ENSG00000148773	AU565_CTGAATTACACA	0	AU565	MKI67	H
ENSG00000100219	AU565_CTGAATTACACA	3.07129	AU565	XBP1	H
ENSG00000091831	AU565_CTGACTGACGCA	0	AU565	ESR1	H
ENSG00000082175	AU565_CTGACTGACGCA	0	AU565	PGR	H
ENSG00000141736	AU565_CTGACTGACGCA	2.60715	AU565	ERBB2	H
ENSG00000146648	AU565_CTGACTGACGCA	0	AU565	EGFR	H
ENSG00000148773	AU565_CTGACTGACGCA	2.60715	AU565	MKI67	H
ENSG00000100219	AU565_CTGACTGACGCA	2.90764	AU565	XBP1	H
ENSG00000091831	AU565_CTGCACCATATC	0	AU565	ESR1	H
ENSG00000082175	AU565_CTGCACCATATC	0	AU565	PGR	H
ENSG00000141736	AU565_CTGCACCATATC	2.78978	AU565	ERBB2	H
ENSG00000146648	AU565_CTGCACCATATC	0	AU565	EGFR	H
ENSG00000148773	AU565_CTGCACCATATC	0	AU565	MKI67	H
ENSG00000100219	AU565_CTGCACCATATC	2.48946	AU565	XBP1	H
ENSG00000091831	AU565_CTGCCACCCCTG	0	AU565	ESR1	H
ENSG00000082175	AU565_CTGCCACCCCTG	0	AU565	PGR	H
ENSG00000141736	AU565_CTGCCACCCCTG	2.75821	AU565	ERBB2	H
ENSG00000146648	AU565_CTGCCACCCCTG	0	AU565	EGFR	H
ENSG00000148773	AU565_CTGCCACCCCTG	0	AU565	MKI67	H
ENSG00000100219	AU565_CTGCCACCCCTG	3.00093	AU565	XBP1	H
ENSG00000091831	AU565_CTGTCGAGCACG	0	AU565	ESR1	H
ENSG00000082175	AU565_CTGTCGAGCACG	0	AU565	PGR	H
ENSG00000141736	AU565_CTGTCGAGCACG	2.17846	AU565	ERBB2	H
ENSG00000146648	AU565_CTGTCGAGCACG	0	AU565	EGFR	H
ENSG00000148773	AU565_CTGTCGAGCACG	0	AU565	MKI67	H
ENSG00000100219	AU565_CTGTCGAGCACG	2.87512	AU565	XBP1	H
ENSG00000091831	AU565_CTGTCGAGGCGC	0	AU565	ESR1	H
ENSG00000082175	AU565_CTGTCGAGGCGC	0	AU565	PGR	H
ENSG00000141736	AU565_CTGTCGAGGCGC	2.20458	AU565	ERBB2	H
ENSG00000146648	AU565_CTGTCGAGGCGC	0	AU565	EGFR	H
ENSG00000148773	AU565_CTGTCGAGGCGC	0	AU565	MKI67	H
ENSG00000100219	AU565_CTGTCGAGGCGC	3.10529	AU565	XBP1	H
ENSG00000091831	AU565_CTGTCGTGTCTT	0	AU565	ESR1	H
ENSG00000082175	AU565_CTGTCGTGTCTT	0	AU565	PGR	H
ENSG00000141736	AU565_CTGTCGTGTCTT	2.39509	AU565	ERBB2	H
ENSG00000146648	AU565_CTGTCGTGTCTT	2.0958	AU565	EGFR	H
ENSG00000148773	AU565_CTGTCGTGTCTT	2.39509	AU565	MKI67	H
ENSG00000100219	AU565_CTGTCGTGTCTT	2.57059	AU565	XBP1	H
ENSG00000091831	AU565_CTGTGAGGGATG	0	AU565	ESR1	H
ENSG00000082175	AU565_CTGTGAGGGATG	0	AU565	PGR	H
ENSG00000141736	AU565_CTGTGAGGGATG	2.35288	AU565	ERBB2	H
ENSG00000146648	AU565_CTGTGAGGGATG	2.05378	AU565	EGFR	H
ENSG00000148773	AU565_CTGTGAGGGATG	0	AU565	MKI67	H
ENSG00000100219	AU565_CTGTGAGGGATG	2.65295	AU565	XBP1	H
ENSG00000091831	AU565_CTTCCCTTTGTA	0	AU565	ESR1	H
ENSG00000082175	AU565_CTTCCCTTTGTA	0	AU565	PGR	H
ENSG00000141736	AU565_CTTCCCTTTGTA	2.94092	AU565	ERBB2	H
ENSG00000146648	AU565_CTTCCCTTTGTA	0	AU565	EGFR	H
ENSG00000148773	AU565_CTTCCCTTTGTA	0	AU565	MKI67	H
ENSG00000100219	AU565_CTTCCCTTTGTA	3.27644	AU565	XBP1	H
ENSG00000091831	AU565_CTTCTTGTCGTA	0	AU565	ESR1	H
ENSG00000082175	AU565_CTTCTTGTCGTA	0	AU565	PGR	H
ENSG00000141736	AU565_CTTCTTGTCGTA	2.36931	AU565	ERBB2	H
ENSG00000146648	AU565_CTTCTTGTCGTA	2.07013	AU565	EGFR	H
ENSG00000148773	AU565_CTTCTTGTCGTA	0	AU565	MKI67	H
ENSG00000100219	AU565_CTTCTTGTCGTA	3.02108	AU565	XBP1	H
ENSG00000091831	AU565_CTTGGTATCAAG	0	AU565	ESR1	H
ENSG00000082175	AU565_CTTGGTATCAAG	0	AU565	PGR	H
ENSG00000141736	AU565_CTTGGTATCAAG	2.21981	AU565	ERBB2	H
ENSG00000146648	AU565_CTTGGTATCAAG	0	AU565	EGFR	H
ENSG00000148773	AU565_CTTGGTATCAAG	2.21981	AU565	MKI67	H
ENSG00000100219	AU565_CTTGGTATCAAG	2.81991	AU565	XBP1	H
ENSG00000091831	AU565_CTTGGTGCTAAT	0	AU565	ESR1	H
ENSG00000082175	AU565_CTTGGTGCTAAT	0	AU565	PGR	H
ENSG00000141736	AU565_CTTGGTGCTAAT	2.68798	AU565	ERBB2	H
ENSG00000146648	AU565_CTTGGTGCTAAT	0	AU565	EGFR	H
ENSG00000148773	AU565_CTTGGTGCTAAT	0	AU565	MKI67	H
ENSG00000100219	AU565_CTTGGTGCTAAT	2.56334	AU565	XBP1	H
ENSG00000091831	AU565_CTTGTCCTCTCT	0	AU565	ESR1	H
ENSG00000082175	AU565_CTTGTCCTCTCT	0	AU565	PGR	H
ENSG00000141736	AU565_CTTGTCCTCTCT	2.53089	AU565	ERBB2	H
ENSG00000146648	AU565_CTTGTCCTCTCT	0	AU565	EGFR	H
ENSG00000148773	AU565_CTTGTCCTCTCT	2.05632	AU565	MKI67	H
ENSG00000100219	AU565_CTTGTCCTCTCT	3.13199	AU565	XBP1	H
ENSG00000091831	AU565_CTTTAACTATTT	0	AU565	ESR1	H
ENSG00000082175	AU565_CTTTAACTATTT	0	AU565	PGR	H
ENSG00000141736	AU565_CTTTAACTATTT	2.6583	AU565	ERBB2	H
ENSG00000146648	AU565_CTTTAACTATTT	0	AU565	EGFR	H
ENSG00000148773	AU565_CTTTAACTATTT	2.48268	AU565	MKI67	H
ENSG00000100219	AU565_CTTTAACTATTT	2.87976	AU565	XBP1	H
ENSG00000091831	AU565_CTTTCTAAAGTT	0	AU565	ESR1	H
ENSG00000082175	AU565_CTTTCTAAAGTT	0	AU565	PGR	H
ENSG00000141736	AU565_CTTTCTAAAGTT	2.76316	AU565	ERBB2	H
ENSG00000146648	AU565_CTTTCTAAAGTT	2.16334	AU565	EGFR	H
ENSG00000148773	AU565_CTTTCTAAAGTT	0	AU565	MKI67	H
ENSG00000100219	AU565_CTTTCTAAAGTT	2.63847	AU565	XBP1	H
ENSG00000091831	AU565_GAAACACGATTA	0	AU565	ESR1	H
ENSG00000082175	AU565_GAAACACGATTA	0	AU565	PGR	H
ENSG00000141736	AU565_GAAACACGATTA	2.50876	AU565	ERBB2	H
ENSG00000146648	AU565_GAAACACGATTA	0	AU565	EGFR	H
ENSG00000148773	AU565_GAAACACGATTA	2.73007	AU565	MKI67	H
ENSG00000100219	AU565_GAAACACGATTA	2.50876	AU565	XBP1	H
ENSG00000091831	AU565_GAAAGGAAGTCA	0	AU565	ESR1	H
ENSG00000082175	AU565_GAAAGGAAGTCA	0	AU565	PGR	H
ENSG00000141736	AU565_GAAAGGAAGTCA	2.46899	AU565	ERBB2	H
ENSG00000146648	AU565_GAAAGGAAGTCA	0	AU565	EGFR	H
ENSG00000148773	AU565_GAAAGGAAGTCA	0	AU565	MKI67	H
ENSG00000100219	AU565_GAAAGGAAGTCA	2.64459	AU565	XBP1	H
ENSG00000091831	AU565_GAAAGGCATAGG	0	AU565	ESR1	H
ENSG00000082175	AU565_GAAAGGCATAGG	0	AU565	PGR	H
ENSG00000141736	AU565_GAAAGGCATAGG	2.48307	AU565	ERBB2	H
ENSG00000146648	AU565_GAAAGGCATAGG	2.18347	AU565	EGFR	H
ENSG00000148773	AU565_GAAAGGCATAGG	0	AU565	MKI67	H
ENSG00000100219	AU565_GAAAGGCATAGG	2.48307	AU565	XBP1	H
ENSG00000091831	AU565_GAACATTGTATA	0	AU565	ESR1	H
ENSG00000082175	AU565_GAACATTGTATA	0	AU565	PGR	H
ENSG00000141736	AU565_GAACATTGTATA	2.2086	AU565	ERBB2	H
ENSG00000146648	AU565_GAACATTGTATA	0	AU565	EGFR	H
ENSG00000148773	AU565_GAACATTGTATA	0	AU565	MKI67	H
ENSG00000100219	AU565_GAACATTGTATA	2.80864	AU565	XBP1	H
ENSG00000091831	AU565_GAACCAGTGGGT	0	AU565	ESR1	H
ENSG00000082175	AU565_GAACCAGTGGGT	0	AU565	PGR	H
ENSG00000141736	AU565_GAACCAGTGGGT	2.83303	AU565	ERBB2	H
ENSG00000146648	AU565_GAACCAGTGGGT	0	AU565	EGFR	H
ENSG00000148773	AU565_GAACCAGTGGGT	2.05806	AU565	MKI67	H
ENSG00000100219	AU565_GAACCAGTGGGT	2.83303	AU565	XBP1	H
ENSG00000091831	AU565_GAACCGAGTCGT	0	AU565	ESR1	H
ENSG00000082175	AU565_GAACCGAGTCGT	0	AU565	PGR	H
ENSG00000141736	AU565_GAACCGAGTCGT	2.80487	AU565	ERBB2	H
ENSG00000146648	AU565_GAACCGAGTCGT	0	AU565	EGFR	H
ENSG00000148773	AU565_GAACCGAGTCGT	0	AU565	MKI67	H
ENSG00000100219	AU565_GAACCGAGTCGT	3.04761	AU565	XBP1	H
ENSG00000091831	AU565_GAAGTATCTGAA	0	AU565	ESR1	H
ENSG00000082175	AU565_GAAGTATCTGAA	0	AU565	PGR	H
ENSG00000141736	AU565_GAAGTATCTGAA	2.19402	AU565	ERBB2	H
ENSG00000146648	AU565_GAAGTATCTGAA	0	AU565	EGFR	H
ENSG00000148773	AU565_GAAGTATCTGAA	2.79399	AU565	MKI67	H
ENSG00000100219	AU565_GAAGTATCTGAA	3.09467	AU565	XBP1	H
ENSG00000091831	AU565_GAATGCAATCGT	0	AU565	ESR1	H
ENSG00000082175	AU565_GAATGCAATCGT	0	AU565	PGR	H
ENSG00000141736	AU565_GAATGCAATCGT	2.64247	AU565	ERBB2	H
ENSG00000146648	AU565_GAATGCAATCGT	2.16732	AU565	EGFR	H
ENSG00000148773	AU565_GAATGCAATCGT	2.46687	AU565	MKI67	H
ENSG00000100219	AU565_GAATGCAATCGT	3.06782	AU565	XBP1	H
ENSG00000091831	AU565_GACAAGCTTTCC	0	AU565	ESR1	H
ENSG00000082175	AU565_GACAAGCTTTCC	0	AU565	PGR	H
ENSG00000141736	AU565_GACAAGCTTTCC	2.52341	AU565	ERBB2	H
ENSG00000146648	AU565_GACAAGCTTTCC	0	AU565	EGFR	H
ENSG00000148773	AU565_GACAAGCTTTCC	2.34797	AU565	MKI67	H
ENSG00000100219	AU565_GACAAGCTTTCC	2.52341	AU565	XBP1	H
ENSG00000091831	AU565_GACAAGTAGCAG	0	AU565	ESR1	H
ENSG00000082175	AU565_GACAAGTAGCAG	0	AU565	PGR	H
ENSG00000141736	AU565_GACAAGTAGCAG	2.36142	AU565	ERBB2	H
ENSG00000146648	AU565_GACAAGTAGCAG	2.06227	AU565	EGFR	H
ENSG00000148773	AU565_GACAAGTAGCAG	0	AU565	MKI67	H
ENSG00000100219	AU565_GACAAGTAGCAG	3.05887	AU565	XBP1	H
ENSG00000091831	AU565_GACAATCTCATC	0	AU565	ESR1	H
ENSG00000082175	AU565_GACAATCTCATC	0	AU565	PGR	H
ENSG00000141736	AU565_GACAATCTCATC	2.87711	AU565	ERBB2	H
ENSG00000146648	AU565_GACAATCTCATC	0	AU565	EGFR	H
ENSG00000148773	AU565_GACAATCTCATC	2.03546	AU565	MKI67	H
ENSG00000100219	AU565_GACAATCTCATC	3.11095	AU565	XBP1	H
ENSG00000091831	AU565_GACACGATAAGT	0	AU565	ESR1	H
ENSG00000082175	AU565_GACACGATAAGT	0	AU565	PGR	H
ENSG00000141736	AU565_GACACGATAAGT	2.70701	AU565	ERBB2	H
ENSG00000146648	AU565_GACACGATAAGT	0	AU565	EGFR	H
ENSG00000148773	AU565_GACACGATAAGT	0	AU565	MKI67	H
ENSG00000100219	AU565_GACACGATAAGT	3.00761	AU565	XBP1	H
ENSG00000091831	AU565_GACAGCTGCCTC	0	AU565	ESR1	H
ENSG00000082175	AU565_GACAGCTGCCTC	0	AU565	PGR	H
ENSG00000141736	AU565_GACAGCTGCCTC	2.67036	AU565	ERBB2	H
ENSG00000146648	AU565_GACAGCTGCCTC	0	AU565	EGFR	H
ENSG00000148773	AU565_GACAGCTGCCTC	0	AU565	MKI67	H
ENSG00000100219	AU565_GACAGCTGCCTC	0	AU565	XBP1	H
ENSG00000091831	AU565_GACCCGCCATCT	0	AU565	ESR1	H
ENSG00000082175	AU565_GACCCGCCATCT	0	AU565	PGR	H
ENSG00000141736	AU565_GACCCGCCATCT	2.87472	AU565	ERBB2	H
ENSG00000146648	AU565_GACCCGCCATCT	0	AU565	EGFR	H
ENSG00000148773	AU565_GACCCGCCATCT	2.77795	AU565	MKI67	H
ENSG00000100219	AU565_GACCCGCCATCT	2.47765	AU565	XBP1	H
ENSG00000091831	AU565_GACCGGCCCATT	0	AU565	ESR1	H
ENSG00000082175	AU565_GACCGGCCCATT	0	AU565	PGR	H
ENSG00000141736	AU565_GACCGGCCCATT	2.87091	AU565	ERBB2	H
ENSG00000146648	AU565_GACCGGCCCATT	0	AU565	EGFR	H
ENSG00000148773	AU565_GACCGGCCCATT	0	AU565	MKI67	H
ENSG00000100219	AU565_GACCGGCCCATT	3.07481	AU565	XBP1	H
ENSG00000091831	AU565_GACGGACTTGTG	0	AU565	ESR1	H
ENSG00000082175	AU565_GACGGACTTGTG	0	AU565	PGR	H
ENSG00000141736	AU565_GACGGACTTGTG	2.51986	AU565	ERBB2	H
ENSG00000146648	AU565_GACGGACTTGTG	0	AU565	EGFR	H
ENSG00000148773	AU565_GACGGACTTGTG	2.69551	AU565	MKI67	H
ENSG00000100219	AU565_GACGGACTTGTG	2.69551	AU565	XBP1	H
ENSG00000091831	AU565_GACGGCCTGTTC	0	AU565	ESR1	H
ENSG00000082175	AU565_GACGGCCTGTTC	0	AU565	PGR	H
ENSG00000141736	AU565_GACGGCCTGTTC	2.17222	AU565	ERBB2	H
ENSG00000146648	AU565_GACGGCCTGTTC	2.17222	AU565	EGFR	H
ENSG00000148773	AU565_GACGGCCTGTTC	2.47179	AU565	MKI67	H
ENSG00000100219	AU565_GACGGCCTGTTC	2.86885	AU565	XBP1	H
ENSG00000091831	AU565_GACGTCACTGAC	0	AU565	ESR1	H
ENSG00000082175	AU565_GACGTCACTGAC	0	AU565	PGR	H
ENSG00000141736	AU565_GACGTCACTGAC	3.10409	AU565	ERBB2	H
ENSG00000146648	AU565_GACGTCACTGAC	2.20339	AU565	EGFR	H
ENSG00000148773	AU565_GACGTCACTGAC	0	AU565	MKI67	H
ENSG00000100219	AU565_GACGTCACTGAC	2.67869	AU565	XBP1	H
ENSG00000091831	AU565_GACGTGAGTCTC	0	AU565	ESR1	H
ENSG00000082175	AU565_GACGTGAGTCTC	0	AU565	PGR	H
ENSG00000141736	AU565_GACGTGAGTCTC	2.5158	AU565	ERBB2	H
ENSG00000146648	AU565_GACGTGAGTCTC	0	AU565	EGFR	H
ENSG00000148773	AU565_GACGTGAGTCTC	0	AU565	MKI67	H
ENSG00000100219	AU565_GACGTGAGTCTC	2.21609	AU565	XBP1	H
ENSG00000091831	AU565_GACTAACAAAAC	0	AU565	ESR1	H
ENSG00000082175	AU565_GACTAACAAAAC	0	AU565	PGR	H
ENSG00000141736	AU565_GACTAACAAAAC	2.17444	AU565	ERBB2	H
ENSG00000146648	AU565_GACTAACAAAAC	2.17444	AU565	EGFR	H
ENSG00000148773	AU565_GACTAACAAAAC	2.17444	AU565	MKI67	H
ENSG00000100219	AU565_GACTAACAAAAC	3.07498	AU565	XBP1	H
ENSG00000091831	AU565_GACTTGCCCTAG	0	AU565	ESR1	H
ENSG00000082175	AU565_GACTTGCCCTAG	0	AU565	PGR	H
ENSG00000141736	AU565_GACTTGCCCTAG	2.50889	AU565	ERBB2	H
ENSG00000146648	AU565_GACTTGCCCTAG	0	AU565	EGFR	H
ENSG00000148773	AU565_GACTTGCCCTAG	0	AU565	MKI67	H
ENSG00000100219	AU565_GACTTGCCCTAG	2.03445	AU565	XBP1	H
ENSG00000091831	AU565_GAGAAACATTCC	0	AU565	ESR1	H
ENSG00000082175	AU565_GAGAAACATTCC	0	AU565	PGR	H
ENSG00000141736	AU565_GAGAAACATTCC	2.3469	AU565	ERBB2	H
ENSG00000146648	AU565_GAGAAACATTCC	0	AU565	EGFR	H
ENSG00000148773	AU565_GAGAAACATTCC	0	AU565	MKI67	H
ENSG00000100219	AU565_GAGAAACATTCC	2.94749	AU565	XBP1	H
ENSG00000091831	AU565_GAGAACCTGACA	0	AU565	ESR1	H
ENSG00000082175	AU565_GAGAACCTGACA	0	AU565	PGR	H
ENSG00000141736	AU565_GAGAACCTGACA	2.96894	AU565	ERBB2	H
ENSG00000146648	AU565_GAGAACCTGACA	0	AU565	EGFR	H
ENSG00000148773	AU565_GAGAACCTGACA	2.54375	AU565	MKI67	H
ENSG00000100219	AU565_GAGAACCTGACA	2.96894	AU565	XBP1	H
ENSG00000091831	AU565_GAGAACTAGGCA	0	AU565	ESR1	H
ENSG00000082175	AU565_GAGAACTAGGCA	0	AU565	PGR	H
ENSG00000141736	AU565_GAGAACTAGGCA	2.7802	AU565	ERBB2	H
ENSG00000146648	AU565_GAGAACTAGGCA	0	AU565	EGFR	H
ENSG00000148773	AU565_GAGAACTAGGCA	0	AU565	MKI67	H
ENSG00000100219	AU565_GAGAACTAGGCA	2.87696	AU565	XBP1	H
ENSG00000091831	AU565_GAGCCACAGATA	0	AU565	ESR1	H
ENSG00000082175	AU565_GAGCCACAGATA	0	AU565	PGR	H
ENSG00000141736	AU565_GAGCCACAGATA	2.80507	AU565	ERBB2	H
ENSG00000146648	AU565_GAGCCACAGATA	0	AU565	EGFR	H
ENSG00000148773	AU565_GAGCCACAGATA	0	AU565	MKI67	H
ENSG00000100219	AU565_GAGCCACAGATA	2.98093	AU565	XBP1	H
ENSG00000091831	AU565_GAGCGGTTGCCA	0	AU565	ESR1	H
ENSG00000082175	AU565_GAGCGGTTGCCA	0	AU565	PGR	H
ENSG00000141736	AU565_GAGCGGTTGCCA	2.68956	AU565	ERBB2	H
ENSG00000146648	AU565_GAGCGGTTGCCA	0	AU565	EGFR	H
ENSG00000148773	AU565_GAGCGGTTGCCA	0	AU565	MKI67	H
ENSG00000100219	AU565_GAGCGGTTGCCA	2.91105	AU565	XBP1	H
ENSG00000091831	AU565_GAGGATCTGGAC	0	AU565	ESR1	H
ENSG00000082175	AU565_GAGGATCTGGAC	0	AU565	PGR	H
ENSG00000141736	AU565_GAGGATCTGGAC	2.99308	AU565	ERBB2	H
ENSG00000146648	AU565_GAGGATCTGGAC	0	AU565	EGFR	H
ENSG00000148773	AU565_GAGGATCTGGAC	0	AU565	MKI67	H
ENSG00000100219	AU565_GAGGATCTGGAC	2.81721	AU565	XBP1	H
ENSG00000091831	AU565_GAGGCAGGAGTG	0	AU565	ESR1	H
ENSG00000082175	AU565_GAGGCAGGAGTG	0	AU565	PGR	H
ENSG00000141736	AU565_GAGGCAGGAGTG	3.08162	AU565	ERBB2	H
ENSG00000146648	AU565_GAGGCAGGAGTG	2.18104	AU565	EGFR	H
ENSG00000148773	AU565_GAGGCAGGAGTG	2.48064	AU565	MKI67	H
ENSG00000100219	AU565_GAGGCAGGAGTG	2.78095	AU565	XBP1	H
ENSG00000091831	AU565_GAGGTCTATTTT	0	AU565	ESR1	H
ENSG00000082175	AU565_GAGGTCTATTTT	0	AU565	PGR	H
ENSG00000141736	AU565_GAGGTCTATTTT	2.65513	AU565	ERBB2	H
ENSG00000146648	AU565_GAGGTCTATTTT	2.65513	AU565	EGFR	H
ENSG00000148773	AU565_GAGGTCTATTTT	2.47952	AU565	MKI67	H
ENSG00000100219	AU565_GAGGTCTATTTT	2.47952	AU565	XBP1	H
ENSG00000091831	AU565_GATACCCCCATT	0	AU565	ESR1	H
[truncated: 209,657+ more rows]

## Sheet: Fig. 1D
cell line	ensable id	% of cell	gene symbol	cell type
AU565	ENSG00000039068	0.167785	CDH1	epithelial
AU565	ENSG00000065361	32.047	ERBB3	epithelial
AU565	ENSG00000113494	12.7517	PRLR	epithelial
AU565	ENSG00000141736	95.1342	ERBB2	epithelial
AU565	ENSG00000169083	5.53691	AR	epithelial
AU565	ENSG00000119888	93.7919	EPCAM	epithelial
AU565	ENSG00000146648	20.8054	EGFR	epithelial
AU565	ENSG00000178568	0	ERBB4	epithelial
AU565	ENSG00000082175	0	PGR	epithelial
AU565	ENSG00000091831	0.671141	ESR1	epithelial
AU565	ENSG00000004948	0	CALCR	epithelial
BT20	ENSG00000039068	52.0376	CDH1	epithelial
BT20	ENSG00000065361	12.3824	ERBB3	epithelial
BT20	ENSG00000113494	0.31348	PRLR	epithelial
BT20	ENSG00000141736	6.73981	ERBB2	epithelial
BT20	ENSG00000169083	0.15674	AR	epithelial
BT20	ENSG00000119888	97.0219	EPCAM	epithelial
BT20	ENSG00000146648	88.558	EGFR	epithelial
BT20	ENSG00000178568	0	ERBB4	epithelial
BT20	ENSG00000082175	0.15674	PGR	epithelial
BT20	ENSG00000091831	2.82132	ESR1	epithelial
BT20	ENSG00000004948	0.15674	CALCR	epithelial
BT474	ENSG00000039068	64.1798	CDH1	epithelial
BT474	ENSG00000065361	33.2252	ERBB3	epithelial
BT474	ENSG00000113494	48.1928	PRLR	epithelial
BT474	ENSG00000141736	86.7933	ERBB2	epithelial
BT474	ENSG00000169083	27.3401	AR	epithelial
BT474	ENSG00000119888	96.988	EPCAM	epithelial
BT474	ENSG00000146648	12.6969	EGFR	epithelial
BT474	ENSG00000178568	1.71455	ERBB4	epithelial
BT474	ENSG00000082175	3.4291	PGR	epithelial
BT474	ENSG00000091831	9.63855	ESR1	epithelial
BT474	ENSG00000004948	0	CALCR	epithelial
BT483	ENSG00000039068	85.4545	CDH1	epithelial
BT483	ENSG00000065361	79.2208	ERBB3	epithelial
BT483	ENSG00000113494	64.9351	PRLR	epithelial
BT483	ENSG00000141736	30.3896	ERBB2	epithelial
BT483	ENSG00000169083	1.2987	AR	epithelial
BT483	ENSG00000119888	92.987	EPCAM	epithelial
BT483	ENSG00000146648	1.81818	EGFR	epithelial
BT483	ENSG00000178568	0.519481	ERBB4	epithelial
BT483	ENSG00000082175	0.25974	PGR	epithelial
BT483	ENSG00000091831	32.4675	ESR1	epithelial
BT483	ENSG00000004948	0	CALCR	epithelial
BT549	ENSG00000039068	0.174216	CDH1	epithelial
BT549	ENSG00000065361	0.696864	ERBB3	epithelial
BT549	ENSG00000113494	17.378	PRLR	epithelial
BT549	ENSG00000141736	2.61324	ERBB2	epithelial
BT549	ENSG00000169083	26.6551	AR	epithelial
BT549	ENSG00000119888	0.479094	EPCAM	epithelial
BT549	ENSG00000146648	57.8397	EGFR	epithelial
BT549	ENSG00000178568	0.043554	ERBB4	epithelial
BT549	ENSG00000082175	0.130662	PGR	epithelial
BT549	ENSG00000091831	0.087108	ESR1	epithelial
BT549	ENSG00000004948	0.087108	CALCR	epithelial
CAL51	ENSG00000039068	4.12698	CDH1	epithelial
CAL51	ENSG00000065361	4.52381	ERBB3	epithelial
CAL51	ENSG00000113494	0.0793651	PRLR	epithelial
CAL51	ENSG00000141736	8.65079	ERBB2	epithelial
CAL51	ENSG00000169083	0.238095	AR	epithelial
CAL51	ENSG00000119888	76.2698	EPCAM	epithelial
CAL51	ENSG00000146648	28.0159	EGFR	epithelial
CAL51	ENSG00000178568	18.1746	ERBB4	epithelial
CAL51	ENSG00000082175	0	PGR	epithelial
CAL51	ENSG00000091831	0	ESR1	epithelial
CAL51	ENSG00000004948	0	CALCR	epithelial
CAL851	ENSG00000039068	76.3819	CDH1	epithelial
CAL851	ENSG00000065361	31.4573	ERBB3	epithelial
CAL851	ENSG00000113494	36.6834	PRLR	epithelial
CAL851	ENSG00000141736	14.1709	ERBB2	epithelial
CAL851	ENSG00000169083	0.301508	AR	epithelial
CAL851	ENSG00000119888	99.196	EPCAM	epithelial
CAL851	ENSG00000146648	52.3618	EGFR	epithelial
CAL851	ENSG00000178568	0.100503	ERBB4	epithelial
CAL851	ENSG00000082175	0	PGR	epithelial
CAL851	ENSG00000091831	4.42211	ESR1	epithelial
CAL851	ENSG00000004948	0.301508	CALCR	epithelial
CAMA1	ENSG00000039068	17.1324	CDH1	epithelial
CAMA1	ENSG00000065361	42.2843	ERBB3	epithelial
CAMA1	ENSG00000113494	48.9672	PRLR	epithelial
CAMA1	ENSG00000141736	14.3378	ERBB2	epithelial
CAMA1	ENSG00000169083	67.1932	AR	epithelial
CAMA1	ENSG00000119888	93.3171	EPCAM	epithelial
CAMA1	ENSG00000146648	0	EGFR	epithelial
CAMA1	ENSG00000178568	13.0012	ERBB4	epithelial
CAMA1	ENSG00000082175	3.40219	PGR	epithelial
CAMA1	ENSG00000091831	43.7424	ESR1	epithelial
CAMA1	ENSG00000004948	0	CALCR	epithelial
DU4475	ENSG00000039068	15.4217	CDH1	epithelial
DU4475	ENSG00000065361	9.39759	ERBB3	epithelial
DU4475	ENSG00000113494	0.481928	PRLR	epithelial
DU4475	ENSG00000141736	1.68675	ERBB2	epithelial
DU4475	ENSG00000169083	0.481928	AR	epithelial
DU4475	ENSG00000119888	100	EPCAM	epithelial
DU4475	ENSG00000146648	0.240964	EGFR	epithelial
DU4475	ENSG00000178568	0	ERBB4	epithelial
DU4475	ENSG00000082175	0	PGR	epithelial
DU4475	ENSG00000091831	0.240964	ESR1	epithelial
DU4475	ENSG00000004948	0	CALCR	epithelial
EFM19	ENSG00000039068	56.155	CDH1	epithelial
EFM19	ENSG00000065361	47.2644	ERBB3	epithelial
EFM19	ENSG00000113494	13.8298	PRLR	epithelial
EFM19	ENSG00000141736	13.2979	ERBB2	epithelial
EFM19	ENSG00000169083	47.1125	AR	epithelial
EFM19	ENSG00000119888	96.5805	EPCAM	epithelial
EFM19	ENSG00000146648	2.27964	EGFR	epithelial
EFM19	ENSG00000178568	0.0759878	ERBB4	epithelial
EFM19	ENSG00000082175	17.9331	PGR	epithelial
EFM19	ENSG00000091831	42.3252	ESR1	epithelial
EFM19	ENSG00000004948	0.151976	CALCR	epithelial
EVSAT	ENSG00000039068	83.6735	CDH1	epithelial
EVSAT	ENSG00000065361	65.5329	ERBB3	epithelial
EVSAT	ENSG00000113494	75.0567	PRLR	epithelial
EVSAT	ENSG00000141736	31.2925	ERBB2	epithelial
EVSAT	ENSG00000169083	2.26757	AR	epithelial
EVSAT	ENSG00000119888	92.0635	EPCAM	epithelial
EVSAT	ENSG00000146648	2.04082	EGFR	epithelial
EVSAT	ENSG00000178568	10.8844	ERBB4	epithelial
EVSAT	ENSG00000082175	12.0181	PGR	epithelial
EVSAT	ENSG00000091831	0	ESR1	epithelial
EVSAT	ENSG00000004948	0	CALCR	epithelial
HCC1143	ENSG00000039068	41.0156	CDH1	epithelial
HCC1143	ENSG00000065361	10.7812	ERBB3	epithelial
HCC1143	ENSG00000113494	17.5	PRLR	epithelial
HCC1143	ENSG00000141736	4.84375	ERBB2	epithelial
HCC1143	ENSG00000169083	0.15625	AR	epithelial
HCC1143	ENSG00000119888	92.5	EPCAM	epithelial
HCC1143	ENSG00000146648	46.7188	EGFR	epithelial
HCC1143	ENSG00000178568	0.078125	ERBB4	epithelial
HCC1143	ENSG00000082175	0	PGR	epithelial
HCC1143	ENSG00000091831	0.625	ESR1	epithelial
HCC1143	ENSG00000004948	0	CALCR	epithelial
HCC1187	ENSG00000039068	21.796	CDH1	epithelial
HCC1187	ENSG00000065361	15.8675	ERBB3	epithelial
HCC1187	ENSG00000113494	1.74368	PRLR	epithelial
HCC1187	ENSG00000141736	6.71316	ERBB2	epithelial
HCC1187	ENSG00000169083	11.1595	AR	epithelial
HCC1187	ENSG00000119888	69.9215	EPCAM	epithelial
HCC1187	ENSG00000146648	33.4786	EGFR	epithelial
HCC1187	ENSG00000178568	0.087184	ERBB4	epithelial
HCC1187	ENSG00000082175	0.174368	PGR	epithelial
HCC1187	ENSG00000091831	1.56931	ESR1	epithelial
HCC1187	ENSG00000004948	0	CALCR	epithelial
HCC1500	ENSG00000039068	85.8537	CDH1	epithelial
HCC1500	ENSG00000065361	45.6911	ERBB3	epithelial
HCC1500	ENSG00000113494	70.5691	PRLR	epithelial
HCC1500	ENSG00000141736	17.7236	ERBB2	epithelial
HCC1500	ENSG00000169083	75.2846	AR	epithelial
HCC1500	ENSG00000119888	92.5203	EPCAM	epithelial
HCC1500	ENSG00000146648	0.162602	EGFR	epithelial
HCC1500	ENSG00000178568	10.4065	ERBB4	epithelial
HCC1500	ENSG00000082175	37.561	PGR	epithelial
HCC1500	ENSG00000091831	86.9919	ESR1	epithelial
HCC1500	ENSG00000004948	3.41463	CALCR	epithelial
HCC1937	ENSG00000039068	71.7899	CDH1	epithelial
HCC1937	ENSG00000065361	24.7082	ERBB3	epithelial
HCC1937	ENSG00000113494	0.486381	PRLR	epithelial
HCC1937	ENSG00000141736	13.1323	ERBB2	epithelial
HCC1937	ENSG00000169083	0.0972763	AR	epithelial
HCC1937	ENSG00000119888	96.4981	EPCAM	epithelial
HCC1937	ENSG00000146648	38.8132	EGFR	epithelial
HCC1937	ENSG00000178568	0	ERBB4	epithelial
HCC1937	ENSG00000082175	0.194553	PGR	epithelial
HCC1937	ENSG00000091831	9.8249	ESR1	epithelial
HCC1937	ENSG00000004948	0.0972763	CALCR	epithelial
HCC1954	ENSG00000039068	56.069	CDH1	epithelial
HCC1954	ENSG00000065361	15.342	ERBB3	epithelial
HCC1954	ENSG00000113494	4.80591	PRLR	epithelial
HCC1954	ENSG00000141736	94.3315	ERBB2	epithelial
HCC1954	ENSG00000169083	17.0672	AR	epithelial
HCC1954	ENSG00000119888	97.6587	EPCAM	epithelial
HCC1954	ENSG00000146648	21.1337	EGFR	epithelial
HCC1954	ENSG00000178568	0.0616143	ERBB4	epithelial
HCC1954	ENSG00000082175	0	PGR	epithelial
HCC1954	ENSG00000091831	15.8965	ESR1	epithelial
HCC1954	ENSG00000004948	0.123229	CALCR	epithelial
HCC38	ENSG00000039068	26.0731	CDH1	epithelial
HCC38	ENSG00000065361	5.40541	ERBB3	epithelial
HCC38	ENSG00000113494	7.79014	PRLR	epithelial
HCC38	ENSG00000141736	2.7027	ERBB2	epithelial
HCC38	ENSG00000169083	0.158983	AR	epithelial
HCC38	ENSG00000119888	92.3688	EPCAM	epithelial
HCC38	ENSG00000146648	15.2623	EGFR	epithelial
HCC38	ENSG00000178568	0.63593	ERBB4	epithelial
HCC38	ENSG00000082175	0	PGR	epithelial
HCC38	ENSG00000091831	0.158983	ESR1	epithelial
HCC38	ENSG00000004948	0	CALCR	epithelial
HCC70	ENSG00000039068	65.5075	CDH1	epithelial
HCC70	ENSG00000065361	25.9404	ERBB3	epithelial
HCC70	ENSG00000113494	26.5082	PRLR	epithelial
HCC70	ENSG00000141736	4.71966	ERBB2	epithelial
HCC70	ENSG00000169083	4.96806	AR	epithelial
HCC70	ENSG00000119888	92.0156	EPCAM	epithelial
HCC70	ENSG00000146648	65.6494	EGFR	epithelial
HCC70	ENSG00000178568	0.0354862	ERBB4	epithelial
HCC70	ENSG00000082175	0.0354862	PGR	epithelial
HCC70	ENSG00000091831	3.05181	ESR1	epithelial
HCC70	ENSG00000004948	0.0354862	CALCR	epithelial
HDQP1	ENSG00000039068	46.3636	CDH1	epithelial
HDQP1	ENSG00000065361	26.3636	ERBB3	epithelial
HDQP1	ENSG00000113494	2.72727	PRLR	epithelial
HDQP1	ENSG00000141736	28.1818	ERBB2	epithelial
HDQP1	ENSG00000169083	0.909091	AR	epithelial
HDQP1	ENSG00000119888	72.7273	EPCAM	epithelial
HDQP1	ENSG00000146648	61.8182	EGFR	epithelial
HDQP1	ENSG00000178568	0	ERBB4	epithelial
HDQP1	ENSG00000082175	0.909091	PGR	epithelial
HDQP1	ENSG00000091831	5.45455	ESR1	epithelial
HDQP1	ENSG00000004948	0	CALCR	epithelial
HS578T	ENSG00000039068	3.52673	CDH1	epithelial
HS578T	ENSG00000065361	1.47895	ERBB3	epithelial
HS578T	ENSG00000113494	0.227531	PRLR	epithelial
HS578T	ENSG00000141736	2.38908	ERBB2	epithelial
HS578T	ENSG00000169083	4.89192	AR	epithelial
HS578T	ENSG00000119888	0	EPCAM	epithelial
HS578T	ENSG00000146648	42.6621	EGFR	epithelial
HS578T	ENSG00000178568	0.227531	ERBB4	epithelial
HS578T	ENSG00000082175	0	PGR	epithelial
HS578T	ENSG00000091831	0	ESR1	epithelial
HS578T	ENSG00000004948	0	CALCR	epithelial
JIMT1	ENSG00000039068	57.3944	CDH1	epithelial
JIMT1	ENSG00000065361	27.2887	ERBB3	epithelial
JIMT1	ENSG00000113494	0.880282	PRLR	epithelial
JIMT1	ENSG00000141736	45.9507	ERBB2	epithelial
JIMT1	ENSG00000169083	0.528169	AR	epithelial
JIMT1	ENSG00000119888	93.838	EPCAM	epithelial
JIMT1	ENSG00000146648	47.3592	EGFR	epithelial
JIMT1	ENSG00000178568	0.176056	ERBB4	epithelial
JIMT1	ENSG00000082175	1.40845	PGR	epithelial
JIMT1	ENSG00000091831	7.74648	ESR1	epithelial
JIMT1	ENSG00000004948	0	CALCR	epithelial
KPL1	ENSG00000039068	70.913	CDH1	epithelial
KPL1	ENSG00000065361	54.6709	ERBB3	epithelial
KPL1	ENSG00000113494	21.5499	PRLR	epithelial
KPL1	ENSG00000141736	7.53715	ERBB2	epithelial
KPL1	ENSG00000169083	47.983	AR	epithelial
KPL1	ENSG00000119888	98.4076	EPCAM	epithelial
KPL1	ENSG00000146648	0.636943	EGFR	epithelial
KPL1	ENSG00000178568	2.65393	ERBB4	epithelial
KPL1	ENSG00000082175	0	PGR	epithelial
KPL1	ENSG00000091831	46.1783	ESR1	epithelial
KPL1	ENSG00000004948	0	CALCR	epithelial
MCF12A	ENSG00000039068	17.2018	CDH1	epithelial
MCF12A	ENSG00000065361	1.8922	ERBB3	epithelial
MCF12A	ENSG00000113494	0.630734	PRLR	epithelial
MCF12A	ENSG00000141736	1.94954	ERBB2	epithelial
MCF12A	ENSG00000169083	0.0573394	AR	epithelial
MCF12A	ENSG00000119888	50.172	EPCAM	epithelial
MCF12A	ENSG00000146648	54.7592	EGFR	epithelial
MCF12A	ENSG00000178568	0	ERBB4	epithelial
MCF12A	ENSG00000082175	0	PGR	epithelial
MCF12A	ENSG00000091831	1.08945	ESR1	epithelial
MCF12A	ENSG00000004948	0	CALCR	epithelial
MCF7	ENSG00000039068	94.2789	CDH1	epithelial
MCF7	ENSG00000065361	60.9058	ERBB3	epithelial
MCF7	ENSG00000113494	15.0179	PRLR	epithelial
MCF7	ENSG00000141736	13.9452	ERBB2	epithelial
MCF7	ENSG00000169083	22.7652	AR	epithelial
MCF7	ENSG00000119888	97.7354	EPCAM	epithelial
MCF7	ENSG00000146648	1.31108	EGFR	epithelial
MCF7	ENSG00000178568	12.6341	ERBB4	epithelial
MCF7	ENSG00000082175	25.9833	PGR	epithelial
MCF7	ENSG00000091831	78.5459	ESR1	epithelial
MCF7	ENSG00000004948	9.77354	CALCR	epithelial
MDAMB361	ENSG00000039068	92.1647	CDH1	epithelial
MDAMB361	ENSG00000065361	43.1607	ERBB3	epithelial
MDAMB361	ENSG00000113494	70.5179	PRLR	epithelial
MDAMB361	ENSG00000141736	63.8778	ERBB2	epithelial
MDAMB361	ENSG00000169083	33.5989	AR	epithelial
MDAMB361	ENSG00000119888	100	EPCAM	epithelial
MDAMB361	ENSG00000146648	6.3745	EGFR	epithelial
MDAMB361	ENSG00000178568	0.531208	ERBB4	epithelial
MDAMB361	ENSG00000082175	10.6242	PGR	epithelial
MDAMB361	ENSG00000091831	28.8181	ESR1	epithelial
MDAMB361	ENSG00000004948	0.132802	CALCR	epithelial
MDAMB415	ENSG00000039068	78.1072	CDH1	epithelial
MDAMB415	ENSG00000065361	53.4778	ERBB3	epithelial
MDAMB415	ENSG00000113494	33.8655	PRLR	epithelial
MDAMB415	ENSG00000141736	12.9989	ERBB2	epithelial
MDAMB415	ENSG00000169083	48.6887	AR	epithelial
MDAMB415	ENSG00000119888	97.7195	EPCAM	epithelial
MDAMB415	ENSG00000146648	0.4561	EGFR	epithelial
MDAMB415	ENSG00000178568	7.75371	ERBB4	epithelial
MDAMB415	ENSG00000082175	7.75371	PGR	epithelial
MDAMB415	ENSG00000091831	25.6556	ESR1	epithelial
MDAMB415	ENSG00000004948	0.4561	CALCR	epithelial
MDAMB436	ENSG00000039068	1.73697	CDH1	epithelial
MDAMB436	ENSG00000065361	0.389933	ERBB3	epithelial
MDAMB436	ENSG00000113494	11.4498	PRLR	epithelial
MDAMB436	ENSG00000141736	2.48139	ERBB2	epithelial
MDAMB436	ENSG00000169083	0.708968	AR	epithelial
MDAMB436	ENSG00000119888	6.59341	EPCAM	epithelial
MDAMB436	ENSG00000146648	29.4931	EGFR	epithelial
MDAMB436	ENSG00000178568	0.106345	ERBB4	epithelial
MDAMB436	ENSG00000082175	0.354484	PGR	epithelial
MDAMB436	ENSG00000091831	0.212691	ESR1	epithelial
MDAMB436	ENSG00000004948	0.0354484	CALCR	epithelial
MDAMB453	ENSG00000039068	12.8686	CDH1	epithelial
MDAMB453	ENSG00000065361	40.3932	ERBB3	epithelial
MDAMB453	ENSG00000113494	59.9643	PRLR	epithelial
MDAMB453	ENSG00000141736	31.6354	ERBB2	epithelial
MDAMB453	ENSG00000169083	77.8374	AR	epithelial
MDAMB453	ENSG00000119888	98.8382	EPCAM	epithelial
MDAMB453	ENSG00000146648	0.0893655	EGFR	epithelial
MDAMB453	ENSG00000178568	9.11528	ERBB4	epithelial
MDAMB453	ENSG00000082175	0.178731	PGR	epithelial
MDAMB453	ENSG00000091831	0	ESR1	epithelial
MDAMB453	ENSG00000004948	0	CALCR	epithelial
MDAMB468	ENSG00000039068	19.0083	CDH1	epithelial
MDAMB468	ENSG00000065361	13.541	ERBB3	epithelial
MDAMB468	ENSG00000113494	8.13732	PRLR	epithelial
MDAMB468	ENSG00000141736	4.13223	ERBB2	epithelial
MDAMB468	ENSG00000169083	0.254291	AR	epithelial
MDAMB468	ENSG00000119888	99.8093	EPCAM	epithelial
MDAMB468	ENSG00000146648	96.8849	EGFR	epithelial
MDAMB468	ENSG00000178568	0.0635728	ERBB4	epithelial
MDAMB468	ENSG00000082175	0.0635728	PGR	epithelial
MDAMB468	ENSG00000091831	1.3986	ESR1	epithelial
MDAMB468	ENSG00000004948	0	CALCR	epithelial
MX1	ENSG00000039068	25.6098	CDH1	epithelial
MX1	ENSG00000065361	14.878	ERBB3	epithelial
MX1	ENSG00000113494	11.5854	PRLR	epithelial
MX1	ENSG00000141736	8.53659	ERBB2	epithelial
MX1	ENSG00000169083	0.853659	AR	epithelial
MX1	ENSG00000119888	95.2439	EPCAM	epithelial
MX1	ENSG00000146648	11.5854	EGFR	epithelial
MX1	ENSG00000178568	0	ERBB4	epithelial
MX1	ENSG00000082175	0	PGR	epithelial
MX1	ENSG00000091831	0	ESR1	epithelial
MX1	ENSG00000004948	0	CALCR	epithelial
T47D	ENSG00000039068	77.3333	CDH1	epithelial
T47D	ENSG00000065361	66.5455	ERBB3	epithelial
T47D	ENSG00000113494	92.2424	PRLR	epithelial
T47D	ENSG00000141736	28.1212	ERBB2	epithelial
T47D	ENSG00000169083	26.0606	AR	epithelial
T47D	ENSG00000119888	91.0303	EPCAM	epithelial
T47D	ENSG00000146648	2.54545	EGFR	epithelial
T47D	ENSG00000178568	9.21212	ERBB4	epithelial
T47D	ENSG00000082175	10.9091	PGR	epithelial
T47D	ENSG00000091831	42.9091	ESR1	epithelial
T47D	ENSG00000004948	0	CALCR	epithelial
ZR751	ENSG00000039068	77.5186	CDH1	epithelial
ZR751	ENSG00000065361	37.1156	ERBB3	epithelial
ZR751	ENSG00000113494	23.754	PRLR	epithelial
ZR751	ENSG00000141736	10.9226	ERBB2	epithelial
ZR751	ENSG00000169083	30.2227	AR	epithelial
ZR751	ENSG00000119888	97.561	EPCAM	epithelial
ZR751	ENSG00000146648	9.43796	EGFR	epithelial
ZR751	ENSG00000178568	9.01379	ERBB4	epithelial
ZR751	ENSG00000082175	0.106045	PGR	epithelial
ZR751	ENSG00000091831	5.09014	ESR1	epithelial
ZR751	ENSG00000004948	0	CALCR	epithelial
AU565	ENSG00000091409	0	ITGA6	basal epithelial
AU565	ENSG00000196549	0	MME	basal epithelial
AU565	ENSG00000073282	0	TP63	basal epithelial
AU565	ENSG00000128422	0.167785	KRT17	basal epithelial
AU565	ENSG00000186081	0.167785	KRT5	basal epithelial
AU565	ENSG00000186847	0	KRT14	basal epithelial
BT20	ENSG00000091409	27.116	ITGA6	basal epithelial
BT20	ENSG00000196549	0	MME	basal epithelial
BT20	ENSG00000073282	0	TP63	basal epithelial
BT20	ENSG00000128422	9.40439	KRT17	basal epithelial
BT20	ENSG00000186081	81.5047	KRT5	basal epithelial
BT20	ENSG00000186847	0.783699	KRT14	basal epithelial
BT474	ENSG00000091409	4.12419	ITGA6	basal epithelial
BT474	ENSG00000196549	1.39018	MME	basal epithelial
BT474	ENSG00000073282	0.0926784	TP63	basal epithelial
BT474	ENSG00000128422	0.231696	KRT17	basal epithelial
BT474	ENSG00000186081	0.139018	KRT5	basal epithelial
BT474	ENSG00000186847	0	KRT14	basal epithelial
BT483	ENSG00000091409	0.779221	ITGA6	basal epithelial
BT483	ENSG00000196549	0.779221	MME	basal epithelial
BT483	ENSG00000073282	0	TP63	basal epithelial
BT483	ENSG00000128422	0.25974	KRT17	basal epithelial
BT483	ENSG00000186081	0	KRT5	basal epithelial
BT483	ENSG00000186847	0	KRT14	basal epithelial
BT549	ENSG00000091409	18.0749	ITGA6	basal epithelial
BT549	ENSG00000196549	3.26655	MME	basal epithelial
BT549	ENSG00000073282	0.65331	TP63	basal epithelial
BT549	ENSG00000128422	0.043554	KRT17	basal epithelial
BT549	ENSG00000186081	0	KRT5	basal epithelial
BT549	ENSG00000186847	0	KRT14	basal epithelial
CAL51	ENSG00000091409	28.4127	ITGA6	basal epithelial
CAL51	ENSG00000196549	23.9683	MME	basal epithelial
CAL51	ENSG00000073282	0.0793651	TP63	basal epithelial
CAL51	ENSG00000128422	1.90476	KRT17	basal epithelial
CAL51	ENSG00000186081	0	KRT5	basal epithelial
CAL51	ENSG00000186847	0	KRT14	basal epithelial
CAL851	ENSG00000091409	50.6533	ITGA6	basal epithelial
CAL851	ENSG00000196549	2.21106	MME	basal epithelial
CAL851	ENSG00000073282	2.11055	TP63	basal epithelial
CAL851	ENSG00000128422	86.4322	KRT17	basal epithelial
CAL851	ENSG00000186081	15.5779	KRT5	basal epithelial
CAL851	ENSG00000186847	6.73367	KRT14	basal epithelial
CAMA1	ENSG00000091409	1.94411	ITGA6	basal epithelial
CAMA1	ENSG00000196549	0	MME	basal epithelial
CAMA1	ENSG00000073282	0	TP63	basal epithelial
CAMA1	ENSG00000128422	0	KRT17	basal epithelial
CAMA1	ENSG00000186081	0	KRT5	basal epithelial
CAMA1	ENSG00000186847	0	KRT14	basal epithelial
DU4475	ENSG00000091409	25.7831	ITGA6	basal epithelial
DU4475	ENSG00000196549	0.240964	MME	basal epithelial
DU4475	ENSG00000073282	0.481928	TP63	basal epithelial
DU4475	ENSG00000128422	0.240964	KRT17	basal epithelial
DU4475	ENSG00000186081	81.2048	KRT5	basal epithelial
DU4475	ENSG00000186847	0.240964	KRT14	basal epithelial
EFM19	ENSG00000091409	10.2584	ITGA6	basal epithelial
EFM19	ENSG00000196549	8.28267	MME	basal epithelial
EFM19	ENSG00000073282	0.227964	TP63	basal epithelial
EFM19	ENSG00000128422	1.74772	KRT17	basal epithelial
EFM19	ENSG00000186081	0.227964	KRT5	basal epithelial
EFM19	ENSG00000186847	0.151976	KRT14	basal epithelial
EVSAT	ENSG00000091409	24.9433	ITGA6	basal epithelial
EVSAT	ENSG00000196549	0	MME	basal epithelial
EVSAT	ENSG00000073282	0	TP63	basal epithelial
EVSAT	ENSG00000128422	0.226757	KRT17	basal epithelial
EVSAT	ENSG00000186081	0	KRT5	basal epithelial
EVSAT	ENSG00000186847	0.226757	KRT14	basal epithelial
HCC1143	ENSG00000091409	51.4062	ITGA6	basal epithelial
HCC1143	ENSG00000196549	0.46875	MME	basal epithelial
HCC1143	ENSG00000073282	0	TP63	basal epithelial
HCC1143	ENSG00000128422	84.1406	KRT17	basal epithelial
HCC1143	ENSG00000186081	27.1875	KRT5	basal epithelial
HCC1143	ENSG00000186847	27.6562	KRT14	basal epithelial
HCC1187	ENSG00000091409	4.70793	ITGA6	basal epithelial
HCC1187	ENSG00000196549	2.61552	MME	basal epithelial
HCC1187	ENSG00000073282	0.697472	TP63	basal epithelial
HCC1187	ENSG00000128422	64.6033	KRT17	basal epithelial
HCC1187	ENSG00000186081	58.4133	KRT5	basal epithelial
HCC1187	ENSG00000186847	0.261552	KRT14	basal epithelial
HCC1500	ENSG00000091409	21.9512	ITGA6	basal epithelial
HCC1500	ENSG00000196549	0.325203	MME	basal epithelial
HCC1500	ENSG00000073282	0	TP63	basal epithelial
HCC1500	ENSG00000128422	0.325203	KRT17	basal epithelial
HCC1500	ENSG00000186081	0	KRT5	basal epithelial
HCC1500	ENSG00000186847	0	KRT14	basal epithelial
HCC1937	ENSG00000091409	54.9611	ITGA6	basal epithelial
HCC1937	ENSG00000196549	4.66926	MME	basal epithelial
HCC1937	ENSG00000073282	5.83658	TP63	basal epithelial
HCC1937	ENSG00000128422	72.0817	KRT17	basal epithelial
HCC1937	ENSG00000186081	25.7782	KRT5	basal epithelial
HCC1937	ENSG00000186847	6.80934	KRT14	basal epithelial
HCC1954	ENSG00000091409	13.0006	ITGA6	basal epithelial
HCC1954	ENSG00000196549	0.184843	MME	basal epithelial
HCC1954	ENSG00000073282	18.9156	TP63	basal epithelial
HCC1954	ENSG00000128422	76.9563	KRT17	basal epithelial
HCC1954	ENSG00000186081	65.5576	KRT5	basal epithelial
HCC1954	ENSG00000186847	0.677757	KRT14	basal epithelial
HCC38	ENSG00000091409	13.9905	ITGA6	basal epithelial
HCC38	ENSG00000196549	23.0525	MME	basal epithelial
HCC38	ENSG00000073282	0.158983	TP63	basal epithelial
HCC38	ENSG00000128422	0.158983	KRT17	basal epithelial
HCC38	ENSG00000186081	0.953895	KRT5	basal epithelial
HCC38	ENSG00000186847	0	KRT14	basal epithelial
HCC70	ENSG00000091409	18.7722	ITGA6	basal epithelial
HCC70	ENSG00000196549	5.99716	MME	basal epithelial
HCC70	ENSG00000073282	0.532292	TP63	basal epithelial
HCC70	ENSG00000128422	59.7232	KRT17	basal epithelial
HCC70	ENSG00000186081	89.1057	KRT5	basal epithelial
HCC70	ENSG00000186847	6.74237	KRT14	basal epithelial
HDQP1	ENSG00000091409	50.9091	ITGA6	basal epithelial
HDQP1	ENSG00000196549	37.2727	MME	basal epithelial
HDQP1	ENSG00000073282	0.909091	TP63	basal epithelial
HDQP1	ENSG00000128422	89.0909	KRT17	basal epithelial
HDQP1	ENSG00000186081	23.6364	KRT5	basal epithelial
HDQP1	ENSG00000186847	0.909091	KRT14	basal epithelial
HS578T	ENSG00000091409	3.52673	ITGA6	basal epithelial
HS578T	ENSG00000196549	31.2856	MME	basal epithelial
HS578T	ENSG00000073282	0.341297	TP63	basal epithelial
HS578T	ENSG00000128422	48.9192	KRT17	basal epithelial
HS578T	ENSG00000186081	0.227531	KRT5	basal epithelial
HS578T	ENSG00000186847	38.339	KRT14	basal epithelial
JIMT1	ENSG00000091409	66.5493	ITGA6	basal epithelial
JIMT1	ENSG00000196549	2.64085	MME	basal epithelial
JIMT1	ENSG00000073282	0	TP63	basal epithelial
JIMT1	ENSG00000128422	0.352113	KRT17	basal epithelial
JIMT1	ENSG00000186081	75	KRT5	basal epithelial
JIMT1	ENSG00000186847	0.528169	KRT14	basal epithelial
KPL1	ENSG00000091409	1.80467	ITGA6	basal epithelial
KPL1	ENSG00000196549	1.4862	MME	basal epithelial
KPL1	ENSG00000073282	0.212314	TP63	basal epithelial
KPL1	ENSG00000128422	0.636943	KRT17	basal epithelial
KPL1	ENSG00000186081	0.106157	KRT5	basal epithelial
KPL1	ENSG00000186847	0	KRT14	basal epithelial
MCF12A	ENSG00000091409	73.1651	ITGA6	basal epithelial
MCF12A	ENSG00000196549	28.7844	MME	basal epithelial
MCF12A	ENSG00000073282	39.1055	TP63	basal epithelial
MCF12A	ENSG00000128422	91.2271	KRT17	basal epithelial
MCF12A	ENSG00000186081	92.8326	KRT5	basal epithelial
MCF12A	ENSG00000186847	90.3096	KRT14	basal epithelial
MCF7	ENSG00000091409	7.03218	ITGA6	basal epithelial
MCF7	ENSG00000196549	0.595948	MME	basal epithelial
MCF7	ENSG00000073282	0.11919	TP63	basal epithelial
MCF7	ENSG00000128422	2.86055	KRT17	basal epithelial
MCF7	ENSG00000186081	0.238379	KRT5	basal epithelial
MCF7	ENSG00000186847	0	KRT14	basal epithelial
MDAMB361	ENSG00000091409	13.9442	ITGA6	basal epithelial
MDAMB361	ENSG00000196549	0.132802	MME	basal epithelial
MDAMB361	ENSG00000073282	0	TP63	basal epithelial
MDAMB361	ENSG00000128422	0.265604	KRT17	basal epithelial
MDAMB361	ENSG00000186081	0.132802	KRT5	basal epithelial
MDAMB361	ENSG00000186847	0	KRT14	basal epithelial
MDAMB415	ENSG00000091409	41.1631	ITGA6	basal epithelial
MDAMB415	ENSG00000196549	0.114025	MME	basal epithelial
MDAMB415	ENSG00000073282	1.25428	TP63	basal epithelial
MDAMB415	ENSG00000128422	4.44698	KRT17	basal epithelial
MDAMB415	ENSG00000186081	1.14025	KRT5	basal epithelial
MDAMB415	ENSG00000186847	1.48233	KRT14	basal epithelial
MDAMB436	ENSG00000091409	22.7579	ITGA6	basal epithelial
MDAMB436	ENSG00000196549	19.1067	MME	basal epithelial
MDAMB436	ENSG00000073282	0.389933	TP63	basal epithelial
MDAMB436	ENSG00000128422	1.34704	KRT17	basal epithelial
MDAMB436	ENSG00000186081	0.106345	KRT5	basal epithelial
MDAMB436	ENSG00000186847	0	KRT14	basal epithelial
MDAMB453	ENSG00000091409	38.4272	ITGA6	basal epithelial
MDAMB453	ENSG00000196549	5.98749	MME	basal epithelial
MDAMB453	ENSG00000073282	2.8597	TP63	basal epithelial
MDAMB453	ENSG00000128422	0	KRT17	basal epithelial
MDAMB453	ENSG00000186081	0	KRT5	basal epithelial
MDAMB453	ENSG00000186847	0	KRT14	basal epithelial
MDAMB468	ENSG00000091409	20.4704	ITGA6	basal epithelial
MDAMB468	ENSG00000196549	18.0547	MME	basal epithelial
MDAMB468	ENSG00000073282	0.190718	TP63	basal epithelial
MDAMB468	ENSG00000128422	75.588	KRT17	basal epithelial
MDAMB468	ENSG00000186081	84.9332	KRT5	basal epithelial
MDAMB468	ENSG00000186847	6.42085	KRT14	basal epithelial
MX1	ENSG00000091409	44.6341	ITGA6	basal epithelial
MX1	ENSG00000196549	4.7561	MME	basal epithelial
MX1	ENSG00000073282	0.609756	TP63	basal epithelial
MX1	ENSG00000128422	64.1463	KRT17	basal epithelial
MX1	ENSG00000186081	4.5122	KRT5	basal epithelial
MX1	ENSG00000186847	94.5122	KRT14	basal epithelial
T47D	ENSG00000091409	14.303	ITGA6	basal epithelial
T47D	ENSG00000196549	0	MME	basal epithelial
T47D	ENSG00000073282	0.121212	TP63	basal epithelial
T47D	ENSG00000128422	0.242424	KRT17	basal epithelial
T47D	ENSG00000186081	0.121212	KRT5	basal epithelial
T47D	ENSG00000186847	0	KRT14	basal epithelial
ZR751	ENSG00000091409	5.19618	ITGA6	basal epithelial
ZR751	ENSG00000196549	0	MME	basal epithelial
ZR751	ENSG00000073282	0.106045	TP63	basal epithelial
ZR751	ENSG00000128422	0.318134	KRT17	basal epithelial
ZR751	ENSG00000186081	0	KRT5	basal epithelial
ZR751	ENSG00000186847	0	KRT14	basal epithelial
AU565	ENSG00000107485	2.85235	GATA3	luminal epithelial
AU565	ENSG00000111057	100	KRT18	luminal epithelial
AU565	ENSG00000129514	21.3087	FOXA1	luminal epithelial
AU565	ENSG00000170421	98.6577	KRT8	luminal epithelial
AU565	ENSG00000171345	100	KRT19	luminal epithelial
AU565	ENSG00000185499	19.7987	MUC1	luminal epithelial
AU565	ENSG00000272398	97.1477	CD24	luminal epithelial
BT20	ENSG00000107485	54.232	GATA3	luminal epithelial
BT20	ENSG00000111057	100	KRT18	luminal epithelial
BT20	ENSG00000129514	8.30721	FOXA1	luminal epithelial
BT20	ENSG00000170421	100	KRT8	luminal epithelial
BT20	ENSG00000171345	99.0596	KRT19	luminal epithelial
BT20	ENSG00000185499	10.3448	MUC1	luminal epithelial
BT20	ENSG00000272398	95.6113	CD24	luminal epithelial
BT474	ENSG00000107485	73.2159	GATA3	luminal epithelial
BT474	ENSG00000111057	100	KRT18	luminal epithelial
BT474	ENSG00000129514	42.7711	FOXA1	luminal epithelial
BT474	ENSG00000170421	99.9073	KRT8	luminal epithelial
BT474	ENSG00000171345	99.9073	KRT19	luminal epithelial
BT474	ENSG00000185499	14.8749	MUC1	luminal epithelial
BT474	ENSG00000272398	98.1464	CD24	luminal epithelial
BT483	ENSG00000107485	99.4805	GATA3	luminal epithelial
BT483	ENSG00000111057	100	KRT18	luminal epithelial
BT483	ENSG00000129514	57.9221	FOXA1	luminal epithelial
BT483	ENSG00000170421	98.1818	KRT8	luminal epithelial
BT483	ENSG00000171345	100	KRT19	luminal epithelial
BT483	ENSG00000185499	88.0519	MUC1	luminal epithelial
BT483	ENSG00000272398	88.8312	CD24	luminal epithelial
BT549	ENSG00000107485	15.6794	GATA3	luminal epithelial
BT549	ENSG00000111057	3.04878	KRT18	luminal epithelial
BT549	ENSG00000129514	0.087108	FOXA1	luminal epithelial
BT549	ENSG00000170421	1.00174	KRT8	luminal epithelial
BT549	ENSG00000171345	1.39373	KRT19	luminal epithelial
BT549	ENSG00000185499	9.84321	MUC1	luminal epithelial
BT549	ENSG00000272398	28.8328	CD24	luminal epithelial
CAL51	ENSG00000107485	2.46032	GATA3	luminal epithelial
CAL51	ENSG00000111057	75.7143	KRT18	luminal epithelial
CAL51	ENSG00000129514	1.90476	FOXA1	luminal epithelial
CAL51	ENSG00000170421	32.1429	KRT8	luminal epithelial
CAL51	ENSG00000171345	20.0794	KRT19	luminal epithelial
CAL51	ENSG00000185499	3.49206	MUC1	luminal epithelial
CAL51	ENSG00000272398	60.4762	CD24	luminal epithelial
CAL851	ENSG00000107485	49.7487	GATA3	luminal epithelial
CAL851	ENSG00000111057	99.8995	KRT18	luminal epithelial
CAL851	ENSG00000129514	10.1508	FOXA1	luminal epithelial
CAL851	ENSG00000170421	99.6985	KRT8	luminal epithelial
CAL851	ENSG00000171345	100	KRT19	luminal epithelial
CAL851	ENSG00000185499	60.3015	MUC1	luminal epithelial
CAL851	ENSG00000272398	96.9849	CD24	luminal epithelial
CAMA1	ENSG00000107485	98.2989	GATA3	luminal epithelial
CAMA1	ENSG00000111057	99.514	KRT18	luminal epithelial
CAMA1	ENSG00000129514	37.0595	FOXA1	luminal epithelial
CAMA1	ENSG00000170421	99.514	KRT8	luminal epithelial
CAMA1	ENSG00000171345	99.6355	KRT19	luminal epithelial
CAMA1	ENSG00000185499	27.582	MUC1	luminal epithelial
CAMA1	ENSG00000272398	90.2795	CD24	luminal epithelial
DU4475	ENSG00000107485	0.722892	GATA3	luminal epithelial
DU4475	ENSG00000111057	98.5542	KRT18	luminal epithelial
DU4475	ENSG00000129514	5.78313	FOXA1	luminal epithelial
DU4475	ENSG00000170421	91.5663	KRT8	luminal epithelial
DU4475	ENSG00000171345	4.09639	KRT19	luminal epithelial
DU4475	ENSG00000185499	13.7349	MUC1	luminal epithelial
DU4475	ENSG00000272398	51.8072	CD24	luminal epithelial
EFM19	ENSG00000107485	82.8267	GATA3	luminal epithelial
EFM19	ENSG00000111057	99.3161	KRT18	luminal epithelial
EFM19	ENSG00000129514	43.921	FOXA1	luminal epithelial
EFM19	ENSG00000170421	97.3404	KRT8	luminal epithelial
EFM19	ENSG00000171345	99.4681	KRT19	luminal epithelial
EFM19	ENSG00000185499	49.3921	MUC1	luminal epithelial
EFM19	ENSG00000272398	95.0608	CD24	luminal epithelial
EVSAT	ENSG00000107485	0.226757	GATA3	luminal epithelial
EVSAT	ENSG00000111057	99.093	KRT18	luminal epithelial
EVSAT	ENSG00000129514	66.8934	FOXA1	luminal epithelial
EVSAT	ENSG00000170421	97.9592	KRT8	luminal epithelial
EVSAT	ENSG00000171345	89.3424	KRT19	luminal epithelial
EVSAT	ENSG00000185499	53.0612	MUC1	luminal epithelial
EVSAT	ENSG00000272398	99.5465	CD24	luminal epithelial
HCC1143	ENSG00000107485	10	GATA3	luminal epithelial
HCC1143	ENSG00000111057	94.9219	KRT18	luminal epithelial
HCC1143	ENSG00000129514	3.82812	FOXA1	luminal epithelial
HCC1143	ENSG00000170421	86.4844	KRT8	luminal epithelial
HCC1143	ENSG00000171345	90.1562	KRT19	luminal epithelial
HCC1143	ENSG00000185499	23.2812	MUC1	luminal epithelial
HCC1143	ENSG00000272398	76.1719	CD24	luminal epithelial
HCC1187	ENSG00000107485	28.5963	GATA3	luminal epithelial
HCC1187	ENSG00000111057	80.9939	KRT18	luminal epithelial
HCC1187	ENSG00000129514	0.959024	FOXA1	luminal epithelial
HCC1187	ENSG00000170421	58.0645	KRT8	luminal epithelial
HCC1187	ENSG00000171345	56.8439	KRT19	luminal epithelial
HCC1187	ENSG00000185499	11.2467	MUC1	luminal epithelial
HCC1187	ENSG00000272398	55.1003	CD24	luminal epithelial
HCC1500	ENSG00000107485	94.9593	GATA3	luminal epithelial
HCC1500	ENSG00000111057	93.3333	KRT18	luminal epithelial
HCC1500	ENSG00000129514	68.9431	FOXA1	luminal epithelial
HCC1500	ENSG00000170421	84.878	KRT8	luminal epithelial
HCC1500	ENSG00000171345	99.8374	KRT19	luminal epithelial
HCC1500	ENSG00000185499	22.2764	MUC1	luminal epithelial
HCC1500	ENSG00000272398	82.439	CD24	luminal epithelial
HCC1937	ENSG00000107485	42.9961	GATA3	luminal epithelial
HCC1937	ENSG00000111057	99.5136	KRT18	luminal epithelial
HCC1937	ENSG00000129514	19.4553	FOXA1	luminal epithelial
HCC1937	ENSG00000170421	97.8599	KRT8	luminal epithelial
HCC1937	ENSG00000171345	14.3969	KRT19	luminal epithelial
HCC1937	ENSG00000185499	17.1206	MUC1	luminal epithelial
HCC1937	ENSG00000272398	74.8054	CD24	luminal epithelial
HCC1954	ENSG00000107485	35.4898	GATA3	luminal epithelial
HCC1954	ENSG00000111057	99.5687	KRT18	luminal epithelial
HCC1954	ENSG00000129514	25.2619	FOXA1	luminal epithelial
HCC1954	ENSG00000170421	98.7061	KRT8	luminal epithelial
HCC1954	ENSG00000171345	56.069	KRT19	luminal epithelial
HCC1954	ENSG00000185499	19.2237	MUC1	luminal epithelial
HCC1954	ENSG00000272398	92.4831	CD24	luminal epithelial
HCC38	ENSG00000107485	17.4881	GATA3	luminal epithelial
HCC38	ENSG00000111057	97.4563	KRT18	luminal epithelial
HCC38	ENSG00000129514	0.317965	FOXA1	luminal epithelial
HCC38	ENSG00000170421	71.8601	KRT8	luminal epithelial
HCC38	ENSG00000171345	61.2083	KRT19	luminal epithelial
HCC38	ENSG00000185499	0.953895	MUC1	luminal epithelial
HCC38	ENSG00000272398	40.3816	CD24	luminal epithelial
HCC70	ENSG00000107485	41.2704	GATA3	luminal epithelial
HCC70	ENSG00000111057	94.2158	KRT18	luminal epithelial
HCC70	ENSG00000129514	15.1171	FOXA1	luminal epithelial
HCC70	ENSG00000170421	84.1022	KRT8	luminal epithelial
HCC70	ENSG00000171345	99.8935	KRT19	luminal epithelial
HCC70	ENSG00000185499	65.6849	MUC1	luminal epithelial
HCC70	ENSG00000272398	67.2818	CD24	luminal epithelial
HDQP1	ENSG00000107485	48.1818	GATA3	luminal epithelial
HDQP1	ENSG00000111057	97.2727	KRT18	luminal epithelial
HDQP1	ENSG00000129514	1.81818	FOXA1	luminal epithelial
HDQP1	ENSG00000170421	98.1818	KRT8	luminal epithelial
HDQP1	ENSG00000171345	83.6364	KRT19	luminal epithelial
HDQP1	ENSG00000185499	24.5455	MUC1	luminal epithelial
HDQP1	ENSG00000272398	84.5455	CD24	luminal epithelial
HS578T	ENSG00000107485	7.96359	GATA3	luminal epithelial
HS578T	ENSG00000111057	49.7156	KRT18	luminal epithelial
HS578T	ENSG00000129514	0.796359	FOXA1	luminal epithelial
HS578T	ENSG00000170421	15.4721	KRT8	luminal epithelial
HS578T	ENSG00000171345	0.796359	KRT19	luminal epithelial
HS578T	ENSG00000185499	2.38908	MUC1	luminal epithelial
HS578T	ENSG00000272398	2.95791	CD24	luminal epithelial
JIMT1	ENSG00000107485	74.1197	GATA3	luminal epithelial
JIMT1	ENSG00000111057	99.8239	KRT18	luminal epithelial
JIMT1	ENSG00000129514	1.23239	FOXA1	luminal epithelial
JIMT1	ENSG00000170421	99.8239	KRT8	luminal epithelial
JIMT1	ENSG00000171345	99.1197	KRT19	luminal epithelial
JIMT1	ENSG00000185499	1.23239	MUC1	luminal epithelial
JIMT1	ENSG00000272398	72.3592	CD24	luminal epithelial
KPL1	ENSG00000107485	99.7877	GATA3	luminal epithelial
KPL1	ENSG00000111057	100	KRT18	luminal epithelial
KPL1	ENSG00000129514	38.8535	FOXA1	luminal epithelial
KPL1	ENSG00000170421	100	KRT8	luminal epithelial
KPL1	ENSG00000171345	99.5754	KRT19	luminal epithelial
KPL1	ENSG00000185499	35.9873	MUC1	luminal epithelial
KPL1	ENSG00000272398	87.2611	CD24	luminal epithelial
MCF12A	ENSG00000107485	4.58716	GATA3	luminal epithelial
MCF12A	ENSG00000111057	95.8716	KRT18	luminal epithelial
MCF12A	ENSG00000129514	0.688073	FOXA1	luminal epithelial
MCF12A	ENSG00000170421	85.6078	KRT8	luminal epithelial
MCF12A	ENSG00000171345	2.92431	KRT19	luminal epithelial
MCF12A	ENSG00000185499	7.8555	MUC1	luminal epithelial
MCF12A	ENSG00000272398	52.4656	CD24	luminal epithelial
MCF7	ENSG00000107485	99.7616	GATA3	luminal epithelial
MCF7	ENSG00000111057	100	KRT18	luminal epithelial
MCF7	ENSG00000129514	57.5685	FOXA1	luminal epithelial
MCF7	ENSG00000170421	100	KRT8	luminal epithelial
MCF7	ENSG00000171345	99.8808	KRT19	luminal epithelial
MCF7	ENSG00000185499	45.292	MUC1	luminal epithelial
MCF7	ENSG00000272398	97.9738	CD24	luminal epithelial
MDAMB361	ENSG00000107485	47.012	GATA3	luminal epithelial
MDAMB361	ENSG00000111057	100	KRT18	luminal epithelial
MDAMB361	ENSG00000129514	35.0598	FOXA1	luminal epithelial
MDAMB361	ENSG00000170421	99.7344	KRT8	luminal epithelial
MDAMB361	ENSG00000171345	99.8672	KRT19	luminal epithelial
MDAMB361	ENSG00000185499	4.51527	MUC1	luminal epithelial
MDAMB361	ENSG00000272398	98.9376	CD24	luminal epithelial
MDAMB415	ENSG00000107485	80.2737	GATA3	luminal epithelial
MDAMB415	ENSG00000111057	99.886	KRT18	luminal epithelial
MDAMB415	ENSG00000129514	42.8734	FOXA1	luminal epithelial
MDAMB415	ENSG00000170421	99.7719	KRT8	luminal epithelial
MDAMB415	ENSG00000171345	100	KRT19	luminal epithelial
MDAMB415	ENSG00000185499	74.2303	MUC1	luminal epithelial
MDAMB415	ENSG00000272398	98.4036	CD24	luminal epithelial
MDAMB436	ENSG00000107485	0.815314	GATA3	luminal epithelial
MDAMB436	ENSG00000111057	76.1432	KRT18	luminal epithelial
MDAMB436	ENSG00000129514	1.38249	FOXA1	luminal epithelial
MDAMB436	ENSG00000170421	32.6125	KRT8	luminal epithelial
MDAMB436	ENSG00000171345	0.67352	KRT19	luminal epithelial
MDAMB436	ENSG00000185499	0.389933	MUC1	luminal epithelial
MDAMB436	ENSG00000272398	7.62141	CD24	luminal epithelial
MDAMB453	ENSG00000107485	99.5532	GATA3	luminal epithelial
MDAMB453	ENSG00000111057	98.3021	KRT18	luminal epithelial
MDAMB453	ENSG00000129514	57.3727	FOXA1	luminal epithelial
MDAMB453	ENSG00000170421	91.9571	KRT8	luminal epithelial
MDAMB453	ENSG00000171345	99.9106	KRT19	luminal epithelial
MDAMB453	ENSG00000185499	0.178731	MUC1	luminal epithelial
MDAMB453	ENSG00000272398	72.7435	CD24	luminal epithelial
MDAMB468	ENSG00000107485	19.3261	GATA3	luminal epithelial
MDAMB468	ENSG00000111057	99.8729	KRT18	luminal epithelial
MDAMB468	ENSG00000129514	5.59441	FOXA1	luminal epithelial
MDAMB468	ENSG00000170421	98.9828	KRT8	luminal epithelial
MDAMB468	ENSG00000171345	100	KRT19	luminal epithelial
MDAMB468	ENSG00000185499	22.6319	MUC1	luminal epithelial
MDAMB468	ENSG00000272398	98.9193	CD24	luminal epithelial
MX1	ENSG00000107485	0.487805	GATA3	luminal epithelial
MX1	ENSG00000111057	80.6098	KRT18	luminal epithelial
MX1	ENSG00000129514	0.97561	FOXA1	luminal epithelial
MX1	ENSG00000170421	78.7805	KRT8	luminal epithelial
MX1	ENSG00000171345	9.14634	KRT19	luminal epithelial
MX1	ENSG00000185499	14.0244	MUC1	luminal epithelial
MX1	ENSG00000272398	71.7073	CD24	luminal epithelial
T47D	ENSG00000107485	96.6061	GATA3	luminal epithelial
T47D	ENSG00000111057	99.8788	KRT18	luminal epithelial
T47D	ENSG00000129514	40.1212	FOXA1	luminal epithelial
T47D	ENSG00000170421	99.5152	KRT8	luminal epithelial
T47D	ENSG00000171345	99.8788	KRT19	luminal epithelial
T47D	ENSG00000185499	80.8485	MUC1	luminal epithelial
T47D	ENSG00000272398	95.8788	CD24	luminal epithelial
ZR751	ENSG00000107485	58.2185	GATA3	luminal epithelial
ZR751	ENSG00000111057	94.9099	KRT18	luminal epithelial
ZR751	ENSG00000129514	40.403	FOXA1	luminal epithelial
ZR751	ENSG00000170421	89.8197	KRT8	luminal epithelial
ZR751	ENSG00000171345	95.228	KRT19	luminal epithelial
ZR751	ENSG00000185499	57.4761	MUC1	luminal epithelial
ZR751	ENSG00000272398	92.2587	CD24	luminal epithelial
AU565	ENSG00000094755	0.33557	GABRP	luminal progenitor
AU565	ENSG00000157404	0	KIT	luminal progenitor
BT20	ENSG00000094755	0.15674	GABRP	luminal progenitor
BT20	ENSG00000157404	0	KIT	luminal progenitor
BT474	ENSG00000094755	0	GABRP	luminal progenitor
BT474	ENSG00000157404	0.231696	KIT	luminal progenitor
BT483	ENSG00000094755	0	GABRP	luminal progenitor
BT483	ENSG00000157404	0.25974	KIT	luminal progenitor
BT549	ENSG00000094755	0	GABRP	luminal progenitor
BT549	ENSG00000157404	0.043554	KIT	luminal progenitor
CAL51	ENSG00000094755	0.238095	GABRP	luminal progenitor
CAL51	ENSG00000157404	0	KIT	luminal progenitor
CAL851	ENSG00000094755	40.402	GABRP	luminal progenitor
CAL851	ENSG00000157404	0	KIT	luminal progenitor
CAMA1	ENSG00000094755	0	GABRP	luminal progenitor
CAMA1	ENSG00000157404	0	KIT	luminal progenitor
DU4475	ENSG00000094755	0.240964	GABRP	luminal progenitor
DU4475	ENSG00000157404	0	KIT	luminal progenitor
EFM19	ENSG00000094755	5.16717	GABRP	luminal progenitor
EFM19	ENSG00000157404	8.7386	KIT	luminal progenitor
EVSAT	ENSG00000094755	0	GABRP	luminal progenitor
EVSAT	ENSG00000157404	0	KIT	luminal progenitor
HCC1143	ENSG00000094755	60.2344	GABRP	luminal progenitor
HCC1143	ENSG00000157404	0.859375	KIT	luminal progenitor
HCC1187	ENSG00000094755	67.8291	GABRP	luminal progenitor
HCC1187	ENSG00000157404	5.75414	KIT	luminal progenitor
HCC1500	ENSG00000094755	0	GABRP	luminal progenitor
HCC1500	ENSG00000157404	0	KIT	luminal progenitor
HCC1937	ENSG00000094755	3.30739	GABRP	luminal progenitor
HCC1937	ENSG00000157404	0	KIT	luminal progenitor
HCC1954	ENSG00000094755	0.123229	GABRP	luminal progenitor
HCC1954	ENSG00000157404	0	KIT	luminal progenitor
HCC38	ENSG00000094755	0	GABRP	luminal progenitor
HCC38	ENSG00000157404	0.158983	KIT	luminal progenitor
HCC70	ENSG00000094755	0.0354862	GABRP	luminal progenitor
HCC70	ENSG00000157404	6.77786	KIT	luminal progenitor
HDQP1	ENSG00000094755	0	GABRP	luminal progenitor
HDQP1	ENSG00000157404	0.909091	KIT	luminal progenitor
HS578T	ENSG00000094755	0.113766	GABRP	luminal progenitor
HS578T	ENSG00000157404	0	KIT	luminal progenitor
JIMT1	ENSG00000094755	0	GABRP	luminal progenitor
JIMT1	ENSG00000157404	0	KIT	luminal progenitor
KPL1	ENSG00000094755	0.849257	GABRP	luminal progenitor
KPL1	ENSG00000157404	0	KIT	luminal progenitor
MCF12A	ENSG00000094755	0.114679	GABRP	luminal progenitor
MCF12A	ENSG00000157404	0	KIT	luminal progenitor
MCF7	ENSG00000094755	0.238379	GABRP	luminal progenitor
MCF7	ENSG00000157404	0	KIT	luminal progenitor
MDAMB361	ENSG00000094755	0	GABRP	luminal progenitor
MDAMB361	ENSG00000157404	0.132802	KIT	luminal progenitor
MDAMB415	ENSG00000094755	0.342075	GABRP	luminal progenitor
MDAMB415	ENSG00000157404	5.13113	KIT	luminal progenitor
MDAMB436	ENSG00000094755	0	GABRP	luminal progenitor
MDAMB436	ENSG00000157404	0.141794	KIT	luminal progenitor
MDAMB453	ENSG00000094755	0	GABRP	luminal progenitor
MDAMB453	ENSG00000157404	0	KIT	luminal progenitor
MDAMB468	ENSG00000094755	0.890019	GABRP	luminal progenitor
MDAMB468	ENSG00000157404	0.953592	KIT	luminal progenitor
MX1	ENSG00000094755	46.4634	GABRP	luminal progenitor
MX1	ENSG00000157404	0	KIT	luminal progenitor
T47D	ENSG00000094755	0	GABRP	luminal progenitor
T47D	ENSG00000157404	0.121212	KIT	luminal progenitor
ZR751	ENSG00000094755	0.106045	GABRP	luminal progenitor
ZR751	ENSG00000157404	0	KIT	luminal progenitor
AU565	ENSG00000026025	0	VIM	stroma
AU565	ENSG00000077942	52.8523	FBLN1	stroma
AU565	ENSG00000108821	0.167785	COL1A1	stroma
AU565	ENSG00000149591	0	TAGLN	stroma
AU565	ENSG00000163359	0.167785	COL6A3	stroma
AU565	ENSG00000142156	0.167785	COL6A1	stroma
AU565	ENSG00000170558	0	CDH2	stroma
AU565	ENSG00000130635	0	COL5A1	stroma
AU565	ENSG00000142173	0.167785	COL6A2	stroma
AU565	ENSG00000107796	0	ACTA2	stroma
AU565	ENSG00000164692	0	COL1A2	stroma
AU565	ENSG00000168542	0	COL3A1	stroma
AU565	ENSG00000139329	0	LUM	stroma
AU565	ENSG00000078098	0	FAP	stroma
BT20	ENSG00000026025	10.5016	VIM	stroma
BT20	ENSG00000077942	53.1348	FBLN1	stroma
BT20	ENSG00000108821	2.82132	COL1A1	stroma
BT20	ENSG00000149591	0.783699	TAGLN	stroma
BT20	ENSG00000163359	5.95611	COL6A3	stroma
BT20	ENSG00000142156	2.19436	COL6A1	stroma
BT20	ENSG00000170558	0.15674	CDH2	stroma
BT20	ENSG00000130635	22.7273	COL5A1	stroma
BT20	ENSG00000142173	1.25392	COL6A2	stroma
BT20	ENSG00000107796	0.31348	ACTA2	stroma
BT20	ENSG00000164692	0.31348	COL1A2	stroma
BT20	ENSG00000168542	0	COL3A1	stroma
BT20	ENSG00000139329	0	LUM	stroma
BT20	ENSG00000078098	0.31348	FAP	stroma
BT474	ENSG00000026025	11.7702	VIM	stroma
BT474	ENSG00000077942	10.7044	FBLN1	stroma
BT474	ENSG00000108821	9.87025	COL1A1	stroma
BT474	ENSG00000149591	0.139018	TAGLN	stroma
BT474	ENSG00000163359	7.41427	COL6A3	stroma
BT474	ENSG00000142156	1.2975	COL6A1	stroma
BT474	ENSG00000170558	0.463392	CDH2	stroma
BT474	ENSG00000130635	0.139018	COL5A1	stroma
BT474	ENSG00000142173	0.231696	COL6A2	stroma
BT474	ENSG00000107796	0	ACTA2	stroma
BT474	ENSG00000164692	0	COL1A2	stroma
BT474	ENSG00000168542	0.185357	COL3A1	stroma
BT474	ENSG00000139329	0.139018	LUM	stroma
BT474	ENSG00000078098	0	FAP	stroma
BT483	ENSG00000026025	0	VIM	stroma
BT483	ENSG00000077942	2.07792	FBLN1	stroma
BT483	ENSG00000108821	1.55844	COL1A1	stroma
BT483	ENSG00000149591	0.519481	TAGLN	stroma
BT483	ENSG00000163359	4.41558	COL6A3	stroma
BT483	ENSG00000142156	0	COL6A1	stroma
BT483	ENSG00000170558	0.25974	CDH2	stroma
BT483	ENSG00000130635	0.519481	COL5A1	stroma
BT483	ENSG00000142173	1.55844	COL6A2	stroma
BT483	ENSG00000107796	0	ACTA2	stroma
BT483	ENSG00000164692	0	COL1A2	stroma
BT483	ENSG00000168542	0.25974	COL3A1	stroma
BT483	ENSG00000139329	0.25974	LUM	stroma
BT483	ENSG00000078098	0	FAP	stroma
BT549	ENSG00000026025	100	VIM	stroma
BT549	ENSG00000077942	6.96864	FBLN1	stroma
BT549	ENSG00000108821	25.3049	COL1A1	stroma
BT549	ENSG00000149591	0.914634	TAGLN	stroma
BT549	ENSG00000163359	0.783972	COL6A3	stroma
BT549	ENSG00000142156	8.44948	COL6A1	stroma
BT549	ENSG00000170558	29.7038	CDH2	stroma
BT549	ENSG00000130635	18.1185	COL5A1	stroma
BT549	ENSG00000142173	3.13589	COL6A2	stroma
BT549	ENSG00000107796	0.65331	ACTA2	stroma
BT549	ENSG00000164692	69.7735	COL1A2	stroma
BT549	ENSG00000168542	10.5401	COL3A1	stroma
BT549	ENSG00000139329	0.043554	LUM	stroma
BT549	ENSG00000078098	4.26829	FAP	stroma
CAL51	ENSG00000026025	76.8254	VIM	stroma
CAL51	ENSG00000077942	63.6508	FBLN1	stroma
CAL51	ENSG00000108821	1.26984	COL1A1	stroma
CAL51	ENSG00000149591	16.0317	TAGLN	stroma
CAL51	ENSG00000163359	1.19048	COL6A3	stroma
CAL51	ENSG00000142156	10.7143	COL6A1	stroma
CAL51	ENSG00000170558	5.47619	CDH2	stroma
CAL51	ENSG00000130635	0	COL5A1	stroma
CAL51	ENSG00000142173	4.28571	COL6A2	stroma
CAL51	ENSG00000107796	12.1429	ACTA2	stroma
CAL51	ENSG00000164692	10	COL1A2	stroma
CAL51	ENSG00000168542	28.8095	COL3A1	stroma
CAL51	ENSG00000139329	1.03175	LUM	stroma
CAL51	ENSG00000078098	0	FAP	stroma
CAL851	ENSG00000026025	3.41709	VIM	stroma
CAL851	ENSG00000077942	46.9347	FBLN1	stroma
CAL851	ENSG00000108821	3.9196	COL1A1	stroma
CAL851	ENSG00000149591	13.3668	TAGLN	stroma
CAL851	ENSG00000163359	10.1508	COL6A3	stroma
CAL851	ENSG00000142156	22.1106	COL6A1	stroma
CAL851	ENSG00000170558	45.3266	CDH2	stroma
CAL851	ENSG00000130635	0.100503	COL5A1	stroma
CAL851	ENSG00000142173	19.6985	COL6A2	stroma
CAL851	ENSG00000107796	0.603015	ACTA2	stroma
CAL851	ENSG00000164692	1.40704	COL1A2	stroma
CAL851	ENSG00000168542	0	COL3A1	stroma
CAL851	ENSG00000139329	3.61809	LUM	stroma
CAL851	ENSG00000078098	1.90955	FAP	stroma
CAMA1	ENSG00000026025	3.28068	VIM	stroma
CAMA1	ENSG00000077942	14.7023	FBLN1	stroma
CAMA1	ENSG00000108821	1.09356	COL1A1	stroma
CAMA1	ENSG00000149591	0	TAGLN	stroma
CAMA1	ENSG00000163359	2.67315	COL6A3	stroma
CAMA1	ENSG00000142156	0.486027	COL6A1	stroma
CAMA1	ENSG00000170558	0	CDH2	stroma
CAMA1	ENSG00000130635	10.3281	COL5A1	stroma
CAMA1	ENSG00000142173	0	COL6A2	stroma
CAMA1	ENSG00000107796	0	ACTA2	stroma
CAMA1	ENSG00000164692	0	COL1A2	stroma
CAMA1	ENSG00000168542	0.36452	COL3A1	stroma
CAMA1	ENSG00000139329	0	LUM	stroma
CAMA1	ENSG00000078098	0	FAP	stroma
DU4475	ENSG00000026025	0.481928	VIM	stroma
DU4475	ENSG00000077942	0.240964	FBLN1	stroma
DU4475	ENSG00000108821	0.722892	COL1A1	stroma
DU4475	ENSG00000149591	0	TAGLN	stroma
DU4475	ENSG00000163359	23.1325	COL6A3	stroma
DU4475	ENSG00000142156	7.22892	COL6A1	stroma
DU4475	ENSG00000170558	0	CDH2	stroma
DU4475	ENSG00000130635	0.240964	COL5A1	stroma
DU4475	ENSG00000142173	0	COL6A2	stroma
DU4475	ENSG00000107796	0.722892	ACTA2	stroma
DU4475	ENSG00000164692	0.722892	COL1A2	stroma
DU4475	ENSG00000168542	0.240964	COL3A1	stroma
DU4475	ENSG00000139329	0	LUM	stroma
DU4475	ENSG00000078098	0	FAP	stroma
EFM19	ENSG00000026025	13.9818	VIM	stroma
EFM19	ENSG00000077942	30.6231	FBLN1	stroma
EFM19	ENSG00000108821	5.47112	COL1A1	stroma
EFM19	ENSG00000149591	0.151976	TAGLN	stroma
EFM19	ENSG00000163359	0.911854	COL6A3	stroma
EFM19	ENSG00000142156	0.0759878	COL6A1	stroma
EFM19	ENSG00000170558	0	CDH2	stroma
EFM19	ENSG00000130635	0.835866	COL5A1	stroma
EFM19	ENSG00000142173	0.0759878	COL6A2	stroma
EFM19	ENSG00000107796	0.0759878	ACTA2	stroma
EFM19	ENSG00000164692	0.227964	COL1A2	stroma
EFM19	ENSG00000168542	0	COL3A1	stroma
EFM19	ENSG00000139329	0	LUM	stroma
EFM19	ENSG00000078098	0	FAP	stroma
EVSAT	ENSG00000026025	0.226757	VIM	stroma
EVSAT	ENSG00000077942	4.53515	FBLN1	stroma
EVSAT	ENSG00000108821	2.26757	COL1A1	stroma
EVSAT	ENSG00000149591	0.453515	TAGLN	stroma
EVSAT	ENSG00000163359	17.9138	COL6A3	stroma
EVSAT	ENSG00000142156	0	COL6A1	stroma
EVSAT	ENSG00000170558	0	CDH2	stroma
EVSAT	ENSG00000130635	0.226757	COL5A1	stroma
EVSAT	ENSG00000142173	0	COL6A2	stroma
EVSAT	ENSG00000107796	0	ACTA2	stroma
EVSAT	ENSG00000164692	0	COL1A2	stroma
EVSAT	ENSG00000168542	0	COL3A1	stroma
EVSAT	ENSG00000139329	0	LUM	stroma
EVSAT	ENSG00000078098	0	FAP	stroma
HCC1143	ENSG00000026025	99.6875	VIM	stroma
HCC1143	ENSG00000077942	55.3906	FBLN1	stroma
HCC1143	ENSG00000108821	5.46875	COL1A1	stroma
HCC1143	ENSG00000149591	4.21875	TAGLN	stroma
HCC1143	ENSG00000163359	8.98438	COL6A3	stroma
HCC1143	ENSG00000142156	48.2031	COL6A1	stroma
HCC1143	ENSG00000170558	36.4844	CDH2	stroma
HCC1143	ENSG00000130635	1.32812	COL5A1	stroma
HCC1143	ENSG00000142173	55.8594	COL6A2	stroma
HCC1143	ENSG00000107796	5.3125	ACTA2	stroma
HCC1143	ENSG00000164692	0.078125	COL1A2	stroma
HCC1143	ENSG00000168542	0	COL3A1	stroma
HCC1143	ENSG00000139329	0.078125	LUM	stroma
HCC1143	ENSG00000078098	0.390625	FAP	stroma
HCC1187	ENSG00000026025	20.837	VIM	stroma
HCC1187	ENSG00000077942	55.8849	FBLN1	stroma
HCC1187	ENSG00000108821	2.87707	COL1A1	stroma
HCC1187	ENSG00000149591	0.087184	TAGLN	stroma
HCC1187	ENSG00000163359	23.8012	COL6A3	stroma
HCC1187	ENSG00000142156	0	COL6A1	stroma
HCC1187	ENSG00000170558	1.13339	CDH2	stroma
HCC1187	ENSG00000130635	0	COL5A1	stroma
HCC1187	ENSG00000142173	0	COL6A2	stroma
HCC1187	ENSG00000107796	0.261552	ACTA2	stroma
HCC1187	ENSG00000164692	1.6565	COL1A2	stroma
HCC1187	ENSG00000168542	6.45161	COL3A1	stroma
HCC1187	ENSG00000139329	0.261552	LUM	stroma
HCC1187	ENSG00000078098	0.087184	FAP	stroma
HCC1500	ENSG00000026025	0	VIM	stroma
HCC1500	ENSG00000077942	9.5935	FBLN1	stroma
HCC1500	ENSG00000108821	6.50407	COL1A1	stroma
HCC1500	ENSG00000149591	0.325203	TAGLN	stroma
HCC1500	ENSG00000163359	3.41463	COL6A3	stroma
HCC1500	ENSG00000142156	0.162602	COL6A1	stroma
HCC1500	ENSG00000170558	4.55285	CDH2	stroma
HCC1500	ENSG00000130635	0	COL5A1	stroma
HCC1500	ENSG00000142173	0	COL6A2	stroma
HCC1500	ENSG00000107796	0.162602	ACTA2	stroma
HCC1500	ENSG00000164692	0	COL1A2	stroma
HCC1500	ENSG00000168542	0	COL3A1	stroma
HCC1500	ENSG00000139329	2.60163	LUM	stroma
HCC1500	ENSG00000078098	0	FAP	stroma
HCC1937	ENSG00000026025	2.33463	VIM	stroma
HCC1937	ENSG00000077942	36.6732	FBLN1	stroma
HCC1937	ENSG00000108821	2.14008	COL1A1	stroma
HCC1937	ENSG00000149591	0.972763	TAGLN	stroma
HCC1937	ENSG00000163359	7.58755	COL6A3	stroma
HCC1937	ENSG00000142156	17.9961	COL6A1	stroma
HCC1937	ENSG00000170558	0.486381	CDH2	stroma
HCC1937	ENSG00000130635	11.284	COL5A1	stroma
HCC1937	ENSG00000142173	14.1051	COL6A2	stroma
HCC1937	ENSG00000107796	0.583658	ACTA2	stroma
HCC1937	ENSG00000164692	0.194553	COL1A2	stroma
HCC1937	ENSG00000168542	0.0972763	COL3A1	stroma
HCC1937	ENSG00000139329	0.0972763	LUM	stroma
HCC1937	ENSG00000078098	0.291829	FAP	stroma
HCC1954	ENSG00000026025	3.4504	VIM	stroma
HCC1954	ENSG00000077942	40.7887	FBLN1	stroma
HCC1954	ENSG00000108821	1.04744	COL1A1	stroma
HCC1954	ENSG00000149591	2.64941	TAGLN	stroma
HCC1954	ENSG00000163359	19.7782	COL6A3	stroma
HCC1954	ENSG00000142156	5.66852	COL6A1	stroma
HCC1954	ENSG00000170558	0.184843	CDH2	stroma
HCC1954	ENSG00000130635	1.97166	COL5A1	stroma
HCC1954	ENSG00000142173	0.4313	COL6A2	stroma
HCC1954	ENSG00000107796	0.677757	ACTA2	stroma
HCC1954	ENSG00000164692	0.123229	COL1A2	stroma
HCC1954	ENSG00000168542	0	COL3A1	stroma
HCC1954	ENSG00000139329	0.0616143	LUM	stroma
HCC1954	ENSG00000078098	8.31793	FAP	stroma
HCC38	ENSG00000026025	82.6709	VIM	stroma
HCC38	ENSG00000077942	12.0827	FBLN1	stroma
HCC38	ENSG00000108821	15.5803	COL1A1	stroma
HCC38	ENSG00000149591	0.317965	TAGLN	stroma
HCC38	ENSG00000163359	4.13355	COL6A3	stroma
HCC38	ENSG00000142156	9.69793	COL6A1	stroma
HCC38	ENSG00000170558	41.6534	CDH2	stroma
HCC38	ENSG00000130635	2.7027	COL5A1	stroma
HCC38	ENSG00000142173	4.92846	COL6A2	stroma
HCC38	ENSG00000107796	5.56439	ACTA2	stroma
HCC38	ENSG00000164692	3.17965	COL1A2	stroma
HCC38	ENSG00000168542	0	COL3A1	stroma
HCC38	ENSG00000139329	0.158983	LUM	stroma
HCC38	ENSG00000078098	1.58983	FAP	stroma
HCC70	ENSG00000026025	32.0795	VIM	stroma
HCC70	ENSG00000077942	38.0767	FBLN1	stroma
HCC70	ENSG00000108821	1.70334	COL1A1	stroma
HCC70	ENSG00000149591	0.177431	TAGLN	stroma
HCC70	ENSG00000163359	1.10007	COL6A3	stroma
HCC70	ENSG00000142156	0.141945	COL6A1	stroma
HCC70	ENSG00000170558	0.0709723	CDH2	stroma
HCC70	ENSG00000130635	3.79702	COL5A1	stroma
HCC70	ENSG00000142173	0.0709723	COL6A2	stroma
HCC70	ENSG00000107796	0.0709723	ACTA2	stroma
HCC70	ENSG00000164692	0	COL1A2	stroma
HCC70	ENSG00000168542	0	COL3A1	stroma
HCC70	ENSG00000139329	0.0354862	LUM	stroma
HCC70	ENSG00000078098	0.141945	FAP	stroma
HDQP1	ENSG00000026025	86.3636	VIM	stroma
HDQP1	ENSG00000077942	37.2727	FBLN1	stroma
HDQP1	ENSG00000108821	30	COL1A1	stroma
HDQP1	ENSG00000149591	4.54545	TAGLN	stroma
HDQP1	ENSG00000163359	76.3636	COL6A3	stroma
HDQP1	ENSG00000142156	44.5455	COL6A1	stroma
HDQP1	ENSG00000170558	60	CDH2	stroma
HDQP1	ENSG00000130635	31.8182	COL5A1	stroma
HDQP1	ENSG00000142173	33.6364	COL6A2	stroma
HDQP1	ENSG00000107796	3.63636	ACTA2	stroma
HDQP1	ENSG00000164692	31.8182	COL1A2	stroma
HDQP1	ENSG00000168542	0	COL3A1	stroma
HDQP1	ENSG00000139329	87.2727	LUM	stroma
HDQP1	ENSG00000078098	0.909091	FAP	stroma
HS578T	ENSG00000026025	100	VIM	stroma
HS578T	ENSG00000077942	64.0501	FBLN1	stroma
HS578T	ENSG00000108821	99.3174	COL1A1	stroma
HS578T	ENSG00000149591	48.0091	TAGLN	stroma
HS578T	ENSG00000163359	99.8862	COL6A3	stroma
HS578T	ENSG00000142156	86.8032	COL6A1	stroma
HS578T	ENSG00000170558	90.3299	CDH2	stroma
HS578T	ENSG00000130635	69.1695	COL5A1	stroma
HS578T	ENSG00000142173	69.0557	COL6A2	stroma
HS578T	ENSG00000107796	41.0694	ACTA2	stroma
HS578T	ENSG00000164692	100	COL1A2	stroma
HS578T	ENSG00000168542	96.4733	COL3A1	stroma
HS578T	ENSG00000139329	67.1217	LUM	stroma
HS578T	ENSG00000078098	39.0216	FAP	stroma
JIMT1	ENSG00000026025	16.9014	VIM	stroma
JIMT1	ENSG00000077942	29.9296	FBLN1	stroma
JIMT1	ENSG00000108821	4.0493	COL1A1	stroma
JIMT1	ENSG00000149591	6.51408	TAGLN	stroma
JIMT1	ENSG00000163359	7.92254	COL6A3	stroma
JIMT1	ENSG00000142156	42.0775	COL6A1	stroma
JIMT1	ENSG00000170558	17.0775	CDH2	stroma
JIMT1	ENSG00000130635	1.58451	COL5A1	stroma
JIMT1	ENSG00000142173	32.3944	COL6A2	stroma
JIMT1	ENSG00000107796	0.352113	ACTA2	stroma
JIMT1	ENSG00000164692	0	COL1A2	stroma
JIMT1	ENSG00000168542	0.176056	COL3A1	stroma
JIMT1	ENSG00000139329	0	LUM	stroma
JIMT1	ENSG00000078098	1.05634	FAP	stroma
KPL1	ENSG00000026025	1.69851	VIM	stroma
KPL1	ENSG00000077942	0.106157	FBLN1	stroma
KPL1	ENSG00000108821	2.54777	COL1A1	stroma
KPL1	ENSG00000149591	0.106157	TAGLN	stroma
KPL1	ENSG00000163359	57.1125	COL6A3	stroma
KPL1	ENSG00000142156	0.318471	COL6A1	stroma
KPL1	ENSG00000170558	0	CDH2	stroma
KPL1	ENSG00000130635	6.90021	COL5A1	stroma
KPL1	ENSG00000142173	0.424628	COL6A2	stroma
KPL1	ENSG00000107796	1.16773	ACTA2	stroma
KPL1	ENSG00000164692	0.106157	COL1A2	stroma
KPL1	ENSG00000168542	0.318471	COL3A1	stroma
KPL1	ENSG00000139329	0.424628	LUM	stroma
KPL1	ENSG00000078098	0	FAP	stroma
MCF12A	ENSG00000026025	98.6812	VIM	stroma
MCF12A	ENSG00000077942	39.2775	FBLN1	stroma
MCF12A	ENSG00000108821	3.03899	COL1A1	stroma
MCF12A	ENSG00000149591	1.14679	TAGLN	stroma
MCF12A	ENSG00000163359	17.2592	COL6A3	stroma
MCF12A	ENSG00000142156	6.13532	COL6A1	stroma
MCF12A	ENSG00000170558	3.55505	CDH2	stroma
MCF12A	ENSG00000130635	8.19954	COL5A1	stroma
MCF12A	ENSG00000142173	2.80963	COL6A2	stroma
MCF12A	ENSG00000107796	1.43349	ACTA2	stroma
MCF12A	ENSG00000164692	0.745413	COL1A2	stroma
MCF12A	ENSG00000168542	0.344037	COL3A1	stroma
MCF12A	ENSG00000139329	0.344037	LUM	stroma
MCF12A	ENSG00000078098	19.4954	FAP	stroma
MCF7	ENSG00000026025	3.4565	VIM	stroma
MCF7	ENSG00000077942	3.93325	FBLN1	stroma
MCF7	ENSG00000108821	1.66865	COL1A1	stroma
MCF7	ENSG00000149591	2.62217	TAGLN	stroma
MCF7	ENSG00000163359	14.0644	COL6A3	stroma
MCF7	ENSG00000142156	2.38379	COL6A1	stroma
MCF7	ENSG00000170558	0.476758	CDH2	stroma
MCF7	ENSG00000130635	1.54946	COL5A1	stroma
MCF7	ENSG00000142173	1.90703	COL6A2	stroma
MCF7	ENSG00000107796	0.476758	ACTA2	stroma
MCF7	ENSG00000164692	0.238379	COL1A2	stroma
MCF7	ENSG00000168542	0.238379	COL3A1	stroma
MCF7	ENSG00000139329	0	LUM	stroma
MCF7	ENSG00000078098	0	FAP	stroma
MDAMB361	ENSG00000026025	0.132802	VIM	stroma
MDAMB361	ENSG00000077942	16.6003	FBLN1	stroma
MDAMB361	ENSG00000108821	6.90571	COL1A1	stroma
MDAMB361	ENSG00000149591	0	TAGLN	stroma
MDAMB361	ENSG00000163359	2.25764	COL6A3	stroma
MDAMB361	ENSG00000142156	1.19522	COL6A1	stroma
MDAMB361	ENSG00000170558	1.72643	CDH2	stroma
MDAMB361	ENSG00000130635	0.796813	COL5A1	stroma
MDAMB361	ENSG00000142173	0.929615	COL6A2	stroma
MDAMB361	ENSG00000107796	0.132802	ACTA2	stroma
MDAMB361	ENSG00000164692	0.132802	COL1A2	stroma
MDAMB361	ENSG00000168542	0.265604	COL3A1	stroma
MDAMB361	ENSG00000139329	0	LUM	stroma
MDAMB361	ENSG00000078098	0	FAP	stroma
MDAMB415	ENSG00000026025	0.684151	VIM	stroma
MDAMB415	ENSG00000077942	22.691	FBLN1	stroma
MDAMB415	ENSG00000108821	5.58723	COL1A1	stroma
MDAMB415	ENSG00000149591	0.22805	TAGLN	stroma
MDAMB415	ENSG00000163359	7.52566	COL6A3	stroma
MDAMB415	ENSG00000142156	0.342075	COL6A1	stroma
MDAMB415	ENSG00000170558	0.114025	CDH2	stroma
MDAMB415	ENSG00000130635	0.798176	COL5A1	stroma
MDAMB415	ENSG00000142173	0	COL6A2	stroma
MDAMB415	ENSG00000107796	1.93843	ACTA2	stroma
MDAMB415	ENSG00000164692	0.114025	COL1A2	stroma
MDAMB415	ENSG00000168542	1.93843	COL3A1	stroma
MDAMB415	ENSG00000139329	0	LUM	stroma
MDAMB415	ENSG00000078098	0.114025	FAP	stroma
MDAMB436	ENSG00000026025	99.5392	VIM	stroma
MDAMB436	ENSG00000077942	16.0227	FBLN1	stroma
MDAMB436	ENSG00000108821	1.48883	COL1A1	stroma
MDAMB436	ENSG00000149591	0.141794	TAGLN	stroma
MDAMB436	ENSG00000163359	5.17547	COL6A3	stroma
MDAMB436	ENSG00000142156	30.7338	COL6A1	stroma
MDAMB436	ENSG00000170558	27.3307	CDH2	stroma
MDAMB436	ENSG00000130635	13.0805	COL5A1	stroma
MDAMB436	ENSG00000142173	20.2765	COL6A2	stroma
MDAMB436	ENSG00000107796	0.354484	ACTA2	stroma
MDAMB436	ENSG00000164692	0.106345	COL1A2	stroma
MDAMB436	ENSG00000168542	0.0354484	COL3A1	stroma
MDAMB436	ENSG00000139329	0.0354484	LUM	stroma
MDAMB436	ENSG00000078098	34.3141	FAP	stroma
MDAMB453	ENSG00000026025	40.5719	VIM	stroma
MDAMB453	ENSG00000077942	9.02592	FBLN1	stroma
MDAMB453	ENSG00000108821	21.9839	COL1A1	stroma
MDAMB453	ENSG00000149591	0.268097	TAGLN	stroma
MDAMB453	ENSG00000163359	1.87668	COL6A3	stroma
MDAMB453	ENSG00000142156	0.268097	COL6A1	stroma
MDAMB453	ENSG00000170558	3.39589	CDH2	stroma
MDAMB453	ENSG00000130635	0.80429	COL5A1	stroma
MDAMB453	ENSG00000142173	0.268097	COL6A2	stroma
MDAMB453	ENSG00000107796	0.983021	ACTA2	stroma
MDAMB453	ENSG00000164692	50.6702	COL1A2	stroma
MDAMB453	ENSG00000168542	5.80876	COL3A1	stroma
MDAMB453	ENSG00000139329	0.0893655	LUM	stroma
MDAMB453	ENSG00000078098	0	FAP	stroma
MDAMB468	ENSG00000026025	9.3452	VIM	stroma
MDAMB468	ENSG00000077942	56.5162	FBLN1	stroma
MDAMB468	ENSG00000108821	1.01716	COL1A1	stroma
MDAMB468	ENSG00000149591	0.381437	TAGLN	stroma
MDAMB468	ENSG00000163359	0.890019	COL6A3	stroma
MDAMB468	ENSG00000142156	0	COL6A1	stroma
MDAMB468	ENSG00000170558	0	CDH2	stroma
MDAMB468	ENSG00000130635	0	COL5A1	stroma
MDAMB468	ENSG00000142173	0	COL6A2	stroma
MDAMB468	ENSG00000107796	0.127146	ACTA2	stroma
MDAMB468	ENSG00000164692	0	COL1A2	stroma
MDAMB468	ENSG00000168542	0	COL3A1	stroma
MDAMB468	ENSG00000139329	0.127146	LUM	stroma
MDAMB468	ENSG00000078098	0.572155	FAP	stroma
MX1	ENSG00000026025	94.6341	VIM	stroma
MX1	ENSG00000077942	20	FBLN1	stroma
MX1	ENSG00000108821	6.09756	COL1A1	stroma
MX1	ENSG00000149591	12.9268	TAGLN	stroma
MX1	ENSG00000163359	12.439	COL6A3	stroma
MX1	ENSG00000142156	20.8537	COL6A1	stroma
MX1	ENSG00000170558	15.8537	CDH2	stroma
MX1	ENSG00000130635	4.39024	COL5A1	stroma
MX1	ENSG00000142173	14.1463	COL6A2	stroma
MX1	ENSG00000107796	37.561	ACTA2	stroma
MX1	ENSG00000164692	0.121951	COL1A2	stroma
MX1	ENSG00000168542	0	COL3A1	stroma
MX1	ENSG00000139329	0	LUM	stroma
MX1	ENSG00000078098	0	FAP	stroma
T47D	ENSG00000026025	8.9697	VIM	stroma
T47D	ENSG00000077942	0.848485	FBLN1	stroma
T47D	ENSG00000108821	12.1212	COL1A1	stroma
T47D	ENSG00000149591	0	TAGLN	stroma
T47D	ENSG00000163359	4.24242	COL6A3	stroma
T47D	ENSG00000142156	0	COL6A1	stroma
T47D	ENSG00000170558	0	CDH2	stroma
T47D	ENSG00000130635	0.363636	COL5A1	stroma
T47D	ENSG00000142173	0.242424	COL6A2	stroma
T47D	ENSG00000107796	1.21212	ACTA2	stroma
T47D	ENSG00000164692	0	COL1A2	stroma
T47D	ENSG00000168542	0.121212	COL3A1	stroma
T47D	ENSG00000139329	0.363636	LUM	stroma
T47D	ENSG00000078098	0	FAP	stroma
ZR751	ENSG00000026025	0.106045	VIM	stroma
ZR751	ENSG00000077942	17.0732	FBLN1	stroma
ZR751	ENSG00000108821	7.63521	COL1A1	stroma
ZR751	ENSG00000149591	0.318134	TAGLN	stroma
ZR751	ENSG00000163359	18.3457	COL6A3	stroma
ZR751	ENSG00000142156	0	COL6A1	stroma
ZR751	ENSG00000170558	0.212089	CDH2	stroma
ZR751	ENSG00000130635	0	COL5A1	stroma
ZR751	ENSG00000142173	0	COL6A2	stroma
ZR751	ENSG00000107796	0	ACTA2	stroma
ZR751	ENSG00000164692	0	COL1A2	stroma
ZR751	ENSG00000168542	0.106045	COL3A1	stroma
ZR751	ENSG00000139329	0	LUM	stroma
ZR751	ENSG00000078098	0.530223	FAP	stroma
AU565	ENSG00000026508	10.906	CD44	EMT
AU565	ENSG00000115414	0.671141	FN1	EMT
AU565	ENSG00000185669	0	SNAI3	EMT
AU565	ENSG00000122691	0	TWIST1	EMT
AU565	ENSG00000124216	0.167785	SNAI1	EMT
AU565	ENSG00000148516	0	ZEB1	EMT
AU565	ENSG00000019549	0	SNAI2	EMT
AU565	ENSG00000169554	0.167785	ZEB2	EMT
BT20	ENSG00000026508	84.4828	CD44	EMT
BT20	ENSG00000115414	6.58307	FN1	EMT
BT20	ENSG00000185669	0	SNAI3	EMT
BT20	ENSG00000122691	0	TWIST1	EMT
BT20	ENSG00000124216	1.41066	SNAI1	EMT
BT20	ENSG00000148516	2.3511	ZEB1	EMT
BT20	ENSG00000019549	15.674	SNAI2	EMT
BT20	ENSG00000169554	0.31348	ZEB2	EMT
BT474	ENSG00000026508	3.47544	CD44	EMT
BT474	ENSG00000115414	2.73401	FN1	EMT
BT474	ENSG00000185669	0.231696	SNAI3	EMT
BT474	ENSG00000122691	2.73401	TWIST1	EMT
BT474	ENSG00000124216	0.231696	SNAI1	EMT
BT474	ENSG00000148516	0.417053	ZEB1	EMT
BT474	ENSG00000019549	0.0463392	SNAI2	EMT
BT474	ENSG00000169554	0	ZEB2	EMT
BT483	ENSG00000026508	2.33766	CD44	EMT
BT483	ENSG00000115414	6.23377	FN1	EMT
BT483	ENSG00000185669	0	SNAI3	EMT
BT483	ENSG00000122691	0	TWIST1	EMT
BT483	ENSG00000124216	0	SNAI1	EMT
BT483	ENSG00000148516	0.779221	ZEB1	EMT
BT483	ENSG00000019549	0.25974	SNAI2	EMT
BT483	ENSG00000169554	0	ZEB2	EMT
BT549	ENSG00000026508	98.6498	CD44	EMT
BT549	ENSG00000115414	10.7578	FN1	EMT
BT549	ENSG00000185669	0	SNAI3	EMT
BT549	ENSG00000122691	21.9077	TWIST1	EMT
BT549	ENSG00000124216	0.609756	SNAI1	EMT
BT549	ENSG00000148516	67.8136	ZEB1	EMT
BT549	ENSG00000019549	37.892	SNAI2	EMT
BT549	ENSG00000169554	13.8502	ZEB2	EMT
CAL51	ENSG00000026508	11.5079	CD44	EMT
CAL51	ENSG00000115414	26.5873	FN1	EMT
CAL51	ENSG00000185669	0	SNAI3	EMT
CAL51	ENSG00000122691	16.1905	TWIST1	EMT
CAL51	ENSG00000124216	2.30159	SNAI1	EMT
CAL51	ENSG00000148516	44.2857	ZEB1	EMT
CAL51	ENSG00000019549	1.19048	SNAI2	EMT
CAL51	ENSG00000169554	3.1746	ZEB2	EMT
CAL851	ENSG00000026508	88.7437	CD44	EMT
CAL851	ENSG00000115414	70.6533	FN1	EMT
CAL851	ENSG00000185669	0.502513	SNAI3	EMT
CAL851	ENSG00000122691	11.1558	TWIST1	EMT
CAL851	ENSG00000124216	3.61809	SNAI1	EMT
CAL851	ENSG00000148516	0.80402	ZEB1	EMT
CAL851	ENSG00000019549	11.3568	SNAI2	EMT
CAL851	ENSG00000169554	2.71357	ZEB2	EMT
CAMA1	ENSG00000026508	0.36452	CD44	EMT
CAMA1	ENSG00000115414	1.09356	FN1	EMT
CAMA1	ENSG00000185669	0.121507	SNAI3	EMT
CAMA1	ENSG00000122691	3.15917	TWIST1	EMT
CAMA1	ENSG00000124216	0.486027	SNAI1	EMT
CAMA1	ENSG00000148516	0.243013	ZEB1	EMT
CAMA1	ENSG00000019549	0.243013	SNAI2	EMT
CAMA1	ENSG00000169554	0	ZEB2	EMT
DU4475	ENSG00000026508	0	CD44	EMT
DU4475	ENSG00000115414	9.15663	FN1	EMT
DU4475	ENSG00000185669	1.44578	SNAI3	EMT
DU4475	ENSG00000122691	0	TWIST1	EMT
DU4475	ENSG00000124216	0.481928	SNAI1	EMT
DU4475	ENSG00000148516	7.22892	ZEB1	EMT
DU4475	ENSG00000019549	0.240964	SNAI2	EMT
DU4475	ENSG00000169554	4.57831	ZEB2	EMT
EFM19	ENSG00000026508	34.7264	CD44	EMT
EFM19	ENSG00000115414	2.88754	FN1	EMT
EFM19	ENSG00000185669	1.21581	SNAI3	EMT
EFM19	ENSG00000122691	0	TWIST1	EMT
EFM19	ENSG00000124216	4.02736	SNAI1	EMT
EFM19	ENSG00000148516	0.0759878	ZEB1	EMT
EFM19	ENSG00000019549	0	SNAI2	EMT
EFM19	ENSG00000169554	0	ZEB2	EMT
EVSAT	ENSG00000026508	0.226757	CD44	EMT
EVSAT	ENSG00000115414	8.84354	FN1	EMT
EVSAT	ENSG00000185669	0.226757	SNAI3	EMT
EVSAT	ENSG00000122691	2.04082	TWIST1	EMT
EVSAT	ENSG00000124216	0.680272	SNAI1	EMT
EVSAT	ENSG00000148516	0	ZEB1	EMT
EVSAT	ENSG00000019549	0.226757	SNAI2	EMT
EVSAT	ENSG00000169554	0.226757	ZEB2	EMT
HCC1143	ENSG00000026508	97.8125	CD44	EMT
HCC1143	ENSG00000115414	12.8125	FN1	EMT
HCC1143	ENSG00000185669	0.9375	SNAI3	EMT
HCC1143	ENSG00000122691	9.45312	TWIST1	EMT
HCC1143	ENSG00000124216	5.85938	SNAI1	EMT
HCC1143	ENSG00000148516	15.2344	ZEB1	EMT
HCC1143	ENSG00000019549	4.21875	SNAI2	EMT
HCC1143	ENSG00000169554	2.10938	ZEB2	EMT
HCC1187	ENSG00000026508	69.0497	CD44	EMT
HCC1187	ENSG00000115414	49.9564	FN1	EMT
HCC1187	ENSG00000185669	0.174368	SNAI3	EMT
HCC1187	ENSG00000122691	3.31299	TWIST1	EMT
HCC1187	ENSG00000124216	3.05144	SNAI1	EMT
HCC1187	ENSG00000148516	0.523104	ZEB1	EMT
HCC1187	ENSG00000019549	0.087184	SNAI2	EMT
HCC1187	ENSG00000169554	6.10288	ZEB2	EMT
HCC1500	ENSG00000026508	43.7398	CD44	EMT
HCC1500	ENSG00000115414	4.06504	FN1	EMT
HCC1500	ENSG00000185669	0.813008	SNAI3	EMT
HCC1500	ENSG00000122691	9.43089	TWIST1	EMT
HCC1500	ENSG00000124216	2.11382	SNAI1	EMT
HCC1500	ENSG00000148516	0.97561	ZEB1	EMT
HCC1500	ENSG00000019549	1.62602	SNAI2	EMT
HCC1500	ENSG00000169554	0.813008	ZEB2	EMT
HCC1937	ENSG00000026508	78.2101	CD44	EMT
HCC1937	ENSG00000115414	3.98833	FN1	EMT
HCC1937	ENSG00000185669	0.486381	SNAI3	EMT
HCC1937	ENSG00000122691	0	TWIST1	EMT
HCC1937	ENSG00000124216	2.0428	SNAI1	EMT
HCC1937	ENSG00000148516	0.291829	ZEB1	EMT
HCC1937	ENSG00000019549	13.8132	SNAI2	EMT
HCC1937	ENSG00000169554	0.77821	ZEB2	EMT
HCC1954	ENSG00000026508	54.159	CD44	EMT
HCC1954	ENSG00000115414	43.13	FN1	EMT
HCC1954	ENSG00000185669	0.369686	SNAI3	EMT
HCC1954	ENSG00000122691	0.4313	TWIST1	EMT
HCC1954	ENSG00000124216	3.14233	SNAI1	EMT
HCC1954	ENSG00000148516	0.123229	ZEB1	EMT
HCC1954	ENSG00000019549	6.34627	SNAI2	EMT
HCC1954	ENSG00000169554	0.246457	ZEB2	EMT
HCC38	ENSG00000026508	63.434	CD44	EMT
HCC38	ENSG00000115414	27.186	FN1	EMT
HCC38	ENSG00000185669	0	SNAI3	EMT
HCC38	ENSG00000122691	1.90779	TWIST1	EMT
HCC38	ENSG00000124216	6.99523	SNAI1	EMT
HCC38	ENSG00000148516	5.08744	ZEB1	EMT
HCC38	ENSG00000019549	11.4467	SNAI2	EMT
HCC38	ENSG00000169554	0.63593	ZEB2	EMT
HCC70	ENSG00000026508	64.0525	CD44	EMT
HCC70	ENSG00000115414	18.4883	FN1	EMT
HCC70	ENSG00000185669	0.177431	SNAI3	EMT
HCC70	ENSG00000122691	0	TWIST1	EMT
HCC70	ENSG00000124216	7.31015	SNAI1	EMT
HCC70	ENSG00000148516	0.212917	ZEB1	EMT
HCC70	ENSG00000019549	10.0426	SNAI2	EMT
HCC70	ENSG00000169554	0.496806	ZEB2	EMT
HDQP1	ENSG00000026508	97.2727	CD44	EMT
HDQP1	ENSG00000115414	26.3636	FN1	EMT
HDQP1	ENSG00000185669	0.909091	SNAI3	EMT
HDQP1	ENSG00000122691	40	TWIST1	EMT
HDQP1	ENSG00000124216	5.45455	SNAI1	EMT
HDQP1	ENSG00000148516	46.3636	ZEB1	EMT
HDQP1	ENSG00000019549	45.4545	SNAI2	EMT
HDQP1	ENSG00000169554	30.9091	ZEB2	EMT
HS578T	ENSG00000026508	92.2639	CD44	EMT
HS578T	ENSG00000115414	99.7725	FN1	EMT
HS578T	ENSG00000185669	0	SNAI3	EMT
HS578T	ENSG00000122691	14.3345	TWIST1	EMT
HS578T	ENSG00000124216	0	SNAI1	EMT
HS578T	ENSG00000148516	82.2526	ZEB1	EMT
HS578T	ENSG00000019549	61.661	SNAI2	EMT
HS578T	ENSG00000169554	32.8783	ZEB2	EMT
JIMT1	ENSG00000026508	98.9437	CD44	EMT
JIMT1	ENSG00000115414	12.3239	FN1	EMT
JIMT1	ENSG00000185669	0	SNAI3	EMT
JIMT1	ENSG00000122691	26.7606	TWIST1	EMT
JIMT1	ENSG00000124216	4.22535	SNAI1	EMT
JIMT1	ENSG00000148516	0.528169	ZEB1	EMT
JIMT1	ENSG00000019549	48.5915	SNAI2	EMT
JIMT1	ENSG00000169554	0.704225	ZEB2	EMT
KPL1	ENSG00000026508	4.03397	CD44	EMT
KPL1	ENSG00000115414	6.47558	FN1	EMT
KPL1	ENSG00000185669	1.38004	SNAI3	EMT
KPL1	ENSG00000122691	3.18471	TWIST1	EMT
KPL1	ENSG00000124216	0.318471	SNAI1	EMT
KPL1	ENSG00000148516	0.212314	ZEB1	EMT
KPL1	ENSG00000019549	0.106157	SNAI2	EMT
KPL1	ENSG00000169554	0	ZEB2	EMT
MCF12A	ENSG00000026508	92.7752	CD44	EMT
MCF12A	ENSG00000115414	26.7775	FN1	EMT
MCF12A	ENSG00000185669	0.229358	SNAI3	EMT
MCF12A	ENSG00000122691	7.11009	TWIST1	EMT
MCF12A	ENSG00000124216	0.917431	SNAI1	EMT
MCF12A	ENSG00000148516	7.16743	ZEB1	EMT
MCF12A	ENSG00000019549	39.8509	SNAI2	EMT
MCF12A	ENSG00000169554	6.82339	ZEB2	EMT
MCF7	ENSG00000026508	29.559	CD44	EMT
MCF7	ENSG00000115414	6.19785	FN1	EMT
MCF7	ENSG00000185669	0.595948	SNAI3	EMT
MCF7	ENSG00000122691	0.357569	TWIST1	EMT
MCF7	ENSG00000124216	0.834327	SNAI1	EMT
MCF7	ENSG00000148516	0.238379	ZEB1	EMT
MCF7	ENSG00000019549	1.1919	SNAI2	EMT
MCF7	ENSG00000169554	0.595948	ZEB2	EMT
MDAMB361	ENSG00000026508	12.4834	CD44	EMT
MDAMB361	ENSG00000115414	3.18725	FN1	EMT
MDAMB361	ENSG00000185669	0.265604	SNAI3	EMT
MDAMB361	ENSG00000122691	1.59363	TWIST1	EMT
MDAMB361	ENSG00000124216	0.132802	SNAI1	EMT
MDAMB361	ENSG00000148516	0	ZEB1	EMT
MDAMB361	ENSG00000019549	0.132802	SNAI2	EMT
MDAMB361	ENSG00000169554	0.265604	ZEB2	EMT
MDAMB415	ENSG00000026508	39.4527	CD44	EMT
MDAMB415	ENSG00000115414	4.33295	FN1	EMT
MDAMB415	ENSG00000185669	0.114025	SNAI3	EMT
MDAMB415	ENSG00000122691	0	TWIST1	EMT
MDAMB415	ENSG00000124216	0.912201	SNAI1	EMT
MDAMB415	ENSG00000148516	0.798176	ZEB1	EMT
MDAMB415	ENSG00000019549	0.342075	SNAI2	EMT
MDAMB415	ENSG00000169554	0.114025	ZEB2	EMT
MDAMB436	ENSG00000026508	93.2648	CD44	EMT
MDAMB436	ENSG00000115414	19.1067	FN1	EMT
MDAMB436	ENSG00000185669	0.177242	SNAI3	EMT
MDAMB436	ENSG00000122691	10.8827	TWIST1	EMT
MDAMB436	ENSG00000124216	2.05601	SNAI1	EMT
MDAMB436	ENSG00000148516	28.7487	ZEB1	EMT
MDAMB436	ENSG00000019549	7.37327	SNAI2	EMT
MDAMB436	ENSG00000169554	40.8366	ZEB2	EMT
MDAMB453	ENSG00000026508	0.0893655	CD44	EMT
MDAMB453	ENSG00000115414	13.6729	FN1	EMT
MDAMB453	ENSG00000185669	0.0893655	SNAI3	EMT
MDAMB453	ENSG00000122691	0.357462	TWIST1	EMT
MDAMB453	ENSG00000124216	0.625559	SNAI1	EMT
MDAMB453	ENSG00000148516	0.983021	ZEB1	EMT
MDAMB453	ENSG00000019549	0.178731	SNAI2	EMT
MDAMB453	ENSG00000169554	2.8597	ZEB2	EMT
MDAMB468	ENSG00000026508	94.4692	CD44	EMT
MDAMB468	ENSG00000115414	3.17864	FN1	EMT
MDAMB468	ENSG00000185669	0.44501	SNAI3	EMT
MDAMB468	ENSG00000122691	0.190718	TWIST1	EMT
MDAMB468	ENSG00000124216	1.01716	SNAI1	EMT
MDAMB468	ENSG00000148516	0.190718	ZEB1	EMT
MDAMB468	ENSG00000019549	0	SNAI2	EMT
MDAMB468	ENSG00000169554	0.190718	ZEB2	EMT
MX1	ENSG00000026508	81.7073	CD44	EMT
MX1	ENSG00000115414	2.43902	FN1	EMT
MX1	ENSG00000185669	1.46341	SNAI3	EMT
MX1	ENSG00000122691	1.34146	TWIST1	EMT
MX1	ENSG00000124216	1.70732	SNAI1	EMT
MX1	ENSG00000148516	0.609756	ZEB1	EMT
MX1	ENSG00000019549	27.6829	SNAI2	EMT
MX1	ENSG00000169554	0	ZEB2	EMT
T47D	ENSG00000026508	11.8788	CD44	EMT
T47D	ENSG00000115414	12.9697	FN1	EMT
T47D	ENSG00000185669	0.484848	SNAI3	EMT
T47D	ENSG00000122691	0.727273	TWIST1	EMT
T47D	ENSG00000124216	0	SNAI1	EMT
T47D	ENSG00000148516	0.121212	ZEB1	EMT
T47D	ENSG00000019549	0	SNAI2	EMT
T47D	ENSG00000169554	0	ZEB2	EMT
ZR751	ENSG00000026508	29.1622	CD44	EMT
ZR751	ENSG00000115414	6.78685	FN1	EMT
ZR751	ENSG00000185669	0.424178	SNAI3	EMT
ZR751	ENSG00000122691	4.24178	TWIST1	EMT
ZR751	ENSG00000124216	1.06045	SNAI1	EMT
ZR751	ENSG00000148516	0.636267	ZEB1	EMT
ZR751	ENSG00000019549	0	SNAI2	EMT
ZR751	ENSG00000169554	0	ZEB2	EMT

## Sheet: Fig. 1H
gene symbol	TCGA patient ID	relative expression	BC type
TCF7	TCGA.A1.A0SP.01	1.23342	BRCA_Basal
DHRS2	TCGA.A1.A0SP.01	-1.12203	BRCA_Basal
CCL2	TCGA.A1.A0SP.01	0.0261814	BRCA_Basal
HSD17B1	TCGA.A1.A0SP.01	-1.0744	BRCA_Basal
SCGB2A2	TCGA.A1.A0SP.01	-0.816628	BRCA_Basal
H2BC11	TCGA.A1.A0SP.01	-0.345239	BRCA_Basal
KLK10	TCGA.A1.A0SP.01	-0.64373	BRCA_Basal
CLCA2	TCGA.A1.A0SP.01	-0.848048	BRCA_Basal
BCAS3	TCGA.A1.A0SP.01	-1.35865	BRCA_Basal
MAGEA4	TCGA.A1.A0SP.01	-0.291571	BRCA_Basal
XAGE2	TCGA.A1.A0SP.01	-0.205909	BRCA_Basal
SPON2	TCGA.A1.A0SP.01	0.331153	BRCA_Basal
PIP	TCGA.A1.A0SP.01	-0.886556	BRCA_Basal
PDPN	TCGA.A1.A0SP.01	-0.0235659	BRCA_Basal
ACTG2	TCGA.A1.A0SP.01	0.128668	BRCA_Basal
COL1A2	TCGA.A1.A0SP.01	-0.544015	BRCA_Basal
PLCXD3	TCGA.A1.A0SP.01	0.339955	BRCA_Basal
IRS2	TCGA.A1.A0SP.01	0.547071	BRCA_Basal
APOD	TCGA.A1.A0SP.01	-1.18939	BRCA_Basal
S100A2	TCGA.A1.A0SP.01	0.749665	BRCA_Basal
PSPHP1	TCGA.A1.A0SP.01	1.16884	BRCA_Basal
DRAIC	TCGA.A1.A0SP.01	-1.38724	BRCA_Basal
TCF7	TCGA.A8.A07I.01	-0.777844	BRCA_Her2
DHRS2	TCGA.A8.A07I.01	1.35254	BRCA_Her2
CCL2	TCGA.A8.A07I.01	0.929115	BRCA_Her2
HSD17B1	TCGA.A8.A07I.01	-0.823307	BRCA_Her2
SCGB2A2	TCGA.A8.A07I.01	0.650545	BRCA_Her2
H2BC11	TCGA.A8.A07I.01	0.0760435	BRCA_Her2
KLK10	TCGA.A8.A07I.01	-0.717329	BRCA_Her2
CLCA2	TCGA.A8.A07I.01	-0.708809	BRCA_Her2
BCAS3	TCGA.A8.A07I.01	0.907487	BRCA_Her2
MAGEA4	TCGA.A8.A07I.01	-0.291571	BRCA_Her2
XAGE2	TCGA.A8.A07I.01	-0.205909	BRCA_Her2
SPON2	TCGA.A8.A07I.01	0.261801	BRCA_Her2
PIP	TCGA.A8.A07I.01	-0.557275	BRCA_Her2
PDPN	TCGA.A8.A07I.01	0.390268	BRCA_Her2
ACTG2	TCGA.A8.A07I.01	-0.158472	BRCA_Her2
COL1A2	TCGA.A8.A07I.01	0.868872	BRCA_Her2
PLCXD3	TCGA.A8.A07I.01	-0.680072	BRCA_Her2
IRS2	TCGA.A8.A07I.01	-0.920965	BRCA_Her2
APOD	TCGA.A8.A07I.01	-0.338384	BRCA_Her2
S100A2	TCGA.A8.A07I.01	0.0326919	BRCA_Her2
PSPHP1	TCGA.A8.A07I.01	0.0498322	BRCA_Her2
DRAIC	TCGA.A8.A07I.01	1.09867	BRCA_Her2
TCF7	TCGA.EW.A1IZ.01	1.65936	BRCA_LumA
DHRS2	TCGA.EW.A1IZ.01	-0.447075	BRCA_LumA
CCL2	TCGA.EW.A1IZ.01	0.947069	BRCA_LumA
HSD17B1	TCGA.EW.A1IZ.01	-0.279816	BRCA_LumA
SCGB2A2	TCGA.EW.A1IZ.01	-1.16286	BRCA_LumA
H2BC11	TCGA.EW.A1IZ.01	-1.07777	BRCA_LumA
KLK10	TCGA.EW.A1IZ.01	-0.570674	BRCA_LumA
CLCA2	TCGA.EW.A1IZ.01	-0.897578	BRCA_LumA
BCAS3	TCGA.EW.A1IZ.01	-0.254633	BRCA_LumA
MAGEA4	TCGA.EW.A1IZ.01	-0.291571	BRCA_LumA
XAGE2	TCGA.EW.A1IZ.01	-0.205909	BRCA_LumA
SPON2	TCGA.EW.A1IZ.01	-0.309221	BRCA_LumA
PIP	TCGA.EW.A1IZ.01	-0.0634804	BRCA_LumA
PDPN	TCGA.EW.A1IZ.01	-0.922239	BRCA_LumA
ACTG2	TCGA.EW.A1IZ.01	-0.442217	BRCA_LumA
COL1A2	TCGA.EW.A1IZ.01	-1.71011	BRCA_LumA
PLCXD3	TCGA.EW.A1IZ.01	-0.494727	BRCA_LumA
IRS2	TCGA.EW.A1IZ.01	-0.568515	BRCA_LumA
APOD	TCGA.EW.A1IZ.01	1.07592	BRCA_LumA
S100A2	TCGA.EW.A1IZ.01	-0.395641	BRCA_LumA
PSPHP1	TCGA.EW.A1IZ.01	0.999046	BRCA_LumA
DRAIC	TCGA.EW.A1IZ.01	0.206488	BRCA_LumA
TCF7	TCGA.B6.A0RH.01	0.545295	BRCA_Her2
DHRS2	TCGA.B6.A0RH.01	-0.301713	BRCA_Her2
CCL2	TCGA.B6.A0RH.01	1.35827	BRCA_Her2
HSD17B1	TCGA.B6.A0RH.01	2.84882	BRCA_Her2
SCGB2A2	TCGA.B6.A0RH.01	1.49342	BRCA_Her2
H2BC11	TCGA.B6.A0RH.01	-0.486954	BRCA_Her2
KLK10	TCGA.B6.A0RH.01	-0.43694	BRCA_Her2
CLCA2	TCGA.B6.A0RH.01	1.34357	BRCA_Her2
BCAS3	TCGA.B6.A0RH.01	-0.733429	BRCA_Her2
MAGEA4	TCGA.B6.A0RH.01	-0.164008	BRCA_Her2
XAGE2	TCGA.B6.A0RH.01	-0.205909	BRCA_Her2
SPON2	TCGA.B6.A0RH.01	0.212075	BRCA_Her2
PIP	TCGA.B6.A0RH.01	1.61392	BRCA_Her2
PDPN	TCGA.B6.A0RH.01	0.434461	BRCA_Her2
ACTG2	TCGA.B6.A0RH.01	0.847332	BRCA_Her2
COL1A2	TCGA.B6.A0RH.01	0.788785	BRCA_Her2
PLCXD3	TCGA.B6.A0RH.01	-0.471256	BRCA_Her2
IRS2	TCGA.B6.A0RH.01	-0.926428	BRCA_Her2
APOD	TCGA.B6.A0RH.01	-0.498239	BRCA_Her2
S100A2	TCGA.B6.A0RH.01	0.157373	BRCA_Her2
PSPHP1	TCGA.B6.A0RH.01	1.95561	BRCA_Her2
DRAIC	TCGA.B6.A0RH.01	-0.811206	BRCA_Her2
TCF7	TCGA.UL.AAZ6.01	-1.96761	BRCA_LumA
DHRS2	TCGA.UL.AAZ6.01	2.83632	BRCA_LumA
CCL2	TCGA.UL.AAZ6.01	-0.800733	BRCA_LumA
HSD17B1	TCGA.UL.AAZ6.01	-0.776984	BRCA_LumA
SCGB2A2	TCGA.UL.AAZ6.01	-1.1093	BRCA_LumA
H2BC11	TCGA.UL.AAZ6.01	0.412569	BRCA_LumA
KLK10	TCGA.UL.AAZ6.01	2.07044	BRCA_LumA
CLCA2	TCGA.UL.AAZ6.01	-0.85446	BRCA_LumA
BCAS3	TCGA.UL.AAZ6.01	3	BRCA_LumA
MAGEA4	TCGA.UL.AAZ6.01	-0.216756	BRCA_LumA
XAGE2	TCGA.UL.AAZ6.01	-0.205909	BRCA_LumA
SPON2	TCGA.UL.AAZ6.01	0.0464435	BRCA_LumA
PIP	TCGA.UL.AAZ6.01	1.62515	BRCA_LumA
PDPN	TCGA.UL.AAZ6.01	-0.930518	BRCA_LumA
ACTG2	TCGA.UL.AAZ6.01	-0.827739	BRCA_LumA
COL1A2	TCGA.UL.AAZ6.01	-1.1267	BRCA_LumA
PLCXD3	TCGA.UL.AAZ6.01	0.0077752	BRCA_LumA
IRS2	TCGA.UL.AAZ6.01	-0.911098	BRCA_LumA
APOD	TCGA.UL.AAZ6.01	0.947373	BRCA_LumA
S100A2	TCGA.UL.AAZ6.01	2.36291	BRCA_LumA
PSPHP1	TCGA.UL.AAZ6.01	1.45913	BRCA_LumA
DRAIC	TCGA.UL.AAZ6.01	0.653804	BRCA_LumA
TCF7	TCGA.A8.A09A.01	0.161364	BRCA_LumA
DHRS2	TCGA.A8.A09A.01	1.32824	BRCA_LumA
CCL2	TCGA.A8.A09A.01	-0.634265	BRCA_LumA
HSD17B1	TCGA.A8.A09A.01	0.286565	BRCA_LumA
SCGB2A2	TCGA.A8.A09A.01	-1.14251	BRCA_LumA
H2BC11	TCGA.A8.A09A.01	-0.68584	BRCA_LumA
KLK10	TCGA.A8.A09A.01	-0.0904926	BRCA_LumA
CLCA2	TCGA.A8.A09A.01	-0.00718433	BRCA_LumA
BCAS3	TCGA.A8.A09A.01	1.30101	BRCA_LumA
MAGEA4	TCGA.A8.A09A.01	-0.291571	BRCA_LumA
XAGE2	TCGA.A8.A09A.01	-0.205909	BRCA_LumA
SPON2	TCGA.A8.A09A.01	0.158982	BRCA_LumA
PIP	TCGA.A8.A09A.01	-0.324169	BRCA_LumA
PDPN	TCGA.A8.A09A.01	0.573125	BRCA_LumA
ACTG2	TCGA.A8.A09A.01	1.07359	BRCA_LumA
COL1A2	TCGA.A8.A09A.01	0.592503	BRCA_LumA
PLCXD3	TCGA.A8.A09A.01	0.568117	BRCA_LumA
IRS2	TCGA.A8.A09A.01	0.188337	BRCA_LumA
APOD	TCGA.A8.A09A.01	0.40496	BRCA_LumA
S100A2	TCGA.A8.A09A.01	0.589488	BRCA_LumA
PSPHP1	TCGA.A8.A09A.01	-0.877457	BRCA_LumA
DRAIC	TCGA.A8.A09A.01	-0.267786	BRCA_LumA
TCF7	TCGA.E9.A226.01	-0.953499	BRCA_LumB
DHRS2	TCGA.E9.A226.01	1.11152	BRCA_LumB
CCL2	TCGA.E9.A226.01	-0.0689235	BRCA_LumB
HSD17B1	TCGA.E9.A226.01	-0.935247	BRCA_LumB
SCGB2A2	TCGA.E9.A226.01	-1.18628	BRCA_LumB
H2BC11	TCGA.E9.A226.01	-0.329141	BRCA_LumB
KLK10	TCGA.E9.A226.01	1.60016	BRCA_LumB
CLCA2	TCGA.E9.A226.01	-0.241421	BRCA_LumB
BCAS3	TCGA.E9.A226.01	-0.698875	BRCA_LumB
MAGEA4	TCGA.E9.A226.01	-0.291571	BRCA_LumB
XAGE2	TCGA.E9.A226.01	-0.205909	BRCA_LumB
SPON2	TCGA.E9.A226.01	-0.351754	BRCA_LumB
PIP	TCGA.E9.A226.01	0.304682	BRCA_LumB
PDPN	TCGA.E9.A226.01	1.31337	BRCA_LumB
ACTG2	TCGA.E9.A226.01	0.636242	BRCA_LumB
COL1A2	TCGA.E9.A226.01	1.28031	BRCA_LumB
PLCXD3	TCGA.E9.A226.01	-0.631808	BRCA_LumB
IRS2	TCGA.E9.A226.01	0.231333	BRCA_LumB
APOD	TCGA.E9.A226.01	0.252693	BRCA_LumB
S100A2	TCGA.E9.A226.01	0.635863	BRCA_LumB
PSPHP1	TCGA.E9.A226.01	-0.877457	BRCA_LumB
DRAIC	TCGA.E9.A226.01	0.677998	BRCA_LumB
TCF7	TCGA.AO.A03V.01	-0.0648384	BRCA_LumA
DHRS2	TCGA.AO.A03V.01	-0.500726	BRCA_LumA
CCL2	TCGA.AO.A03V.01	-0.984451	BRCA_LumA
HSD17B1	TCGA.AO.A03V.01	-0.174944	BRCA_LumA
SCGB2A2	TCGA.AO.A03V.01	-0.868394	BRCA_LumA
H2BC11	TCGA.AO.A03V.01	0.945349	BRCA_LumA
KLK10	TCGA.AO.A03V.01	1.07999	BRCA_LumA
CLCA2	TCGA.AO.A03V.01	-0.497081	BRCA_LumA
BCAS3	TCGA.AO.A03V.01	-0.599813	BRCA_LumA
MAGEA4	TCGA.AO.A03V.01	-0.291571	BRCA_LumA
XAGE2	TCGA.AO.A03V.01	-0.205909	BRCA_LumA
SPON2	TCGA.AO.A03V.01	0.390518	BRCA_LumA
PIP	TCGA.AO.A03V.01	-0.912802	BRCA_LumA
PDPN	TCGA.AO.A03V.01	-0.612562	BRCA_LumA
ACTG2	TCGA.AO.A03V.01	-0.42242	BRCA_LumA
COL1A2	TCGA.AO.A03V.01	-0.0168927	BRCA_LumA
PLCXD3	TCGA.AO.A03V.01	0.228139	BRCA_LumA
IRS2	TCGA.AO.A03V.01	0.783979	BRCA_LumA
APOD	TCGA.AO.A03V.01	0.817716	BRCA_LumA
S100A2	TCGA.AO.A03V.01	-0.76722	BRCA_LumA
PSPHP1	TCGA.AO.A03V.01	0.51482	BRCA_LumA
DRAIC	TCGA.AO.A03V.01	0.54893	BRCA_LumA
TCF7	TCGA.E2.A1L6.01	0.373396	BRCA_LumA
DHRS2	TCGA.E2.A1L6.01	-0.203974	BRCA_LumA
CCL2	TCGA.E2.A1L6.01	-1.03041	BRCA_LumA
HSD17B1	TCGA.E2.A1L6.01	0.782624	BRCA_LumA
SCGB2A2	TCGA.E2.A1L6.01	1.12726	BRCA_LumA
H2BC11	TCGA.E2.A1L6.01	-0.953564	BRCA_LumA
KLK10	TCGA.E2.A1L6.01	-0.315841	BRCA_LumA
CLCA2	TCGA.E2.A1L6.01	0.755546	BRCA_LumA
BCAS3	TCGA.E2.A1L6.01	-0.576249	BRCA_LumA
MAGEA4	TCGA.E2.A1L6.01	-0.291571	BRCA_LumA
XAGE2	TCGA.E2.A1L6.01	-0.205909	BRCA_LumA
SPON2	TCGA.E2.A1L6.01	-0.0180089	BRCA_LumA
PIP	TCGA.E2.A1L6.01	1.78526	BRCA_LumA
PDPN	TCGA.E2.A1L6.01	0.078643	BRCA_LumA
ACTG2	TCGA.E2.A1L6.01	0.963389	BRCA_LumA
COL1A2	TCGA.E2.A1L6.01	-0.12066	BRCA_LumA
PLCXD3	TCGA.E2.A1L6.01	0.518084	BRCA_LumA
IRS2	TCGA.E2.A1L6.01	1.05736	BRCA_LumA
APOD	TCGA.E2.A1L6.01	0.888565	BRCA_LumA
S100A2	TCGA.E2.A1L6.01	0.203792	BRCA_LumA
PSPHP1	TCGA.E2.A1L6.01	-0.877457	BRCA_LumA
DRAIC	TCGA.E2.A1L6.01	-0.295991	BRCA_LumA
TCF7	TCGA.E9.A1N3.01	-2.06599	BRCA_LumA
DHRS2	TCGA.E9.A1N3.01	-1.02325	BRCA_LumA
CCL2	TCGA.E9.A1N3.01	-0.862729	BRCA_LumA
HSD17B1	TCGA.E9.A1N3.01	1.0691	BRCA_LumA
SCGB2A2	TCGA.E9.A1N3.01	-1.17438	BRCA_LumA
H2BC11	TCGA.E9.A1N3.01	1.18374	BRCA_LumA
KLK10	TCGA.E9.A1N3.01	-0.856241	BRCA_LumA
CLCA2	TCGA.E9.A1N3.01	-0.75608	BRCA_LumA
BCAS3	TCGA.E9.A1N3.01	-0.370679	BRCA_LumA
MAGEA4	TCGA.E9.A1N3.01	-0.291571	BRCA_LumA
XAGE2	TCGA.E9.A1N3.01	-0.205909	BRCA_LumA
SPON2	TCGA.E9.A1N3.01	-1.86297	BRCA_LumA
PIP	TCGA.E9.A1N3.01	-0.356884	BRCA_LumA
PDPN	TCGA.E9.A1N3.01	-1.53151	BRCA_LumA
ACTG2	TCGA.E9.A1N3.01	-0.925416	BRCA_LumA
COL1A2	TCGA.E9.A1N3.01	-1.38206	BRCA_LumA
PLCXD3	TCGA.E9.A1N3.01	0.397339	BRCA_LumA
IRS2	TCGA.E9.A1N3.01	0.462684	BRCA_LumA
APOD	TCGA.E9.A1N3.01	-0.386121	BRCA_LumA
S100A2	TCGA.E9.A1N3.01	-0.931833	BRCA_LumA
PSPHP1	TCGA.E9.A1N3.01	-0.877457	BRCA_LumA
DRAIC	TCGA.E9.A1N3.01	1.96778	BRCA_LumA
TCF7	TCGA.AO.A12H.01	-1.80007	BRCA_LumA
DHRS2	TCGA.AO.A12H.01	-0.960816	BRCA_LumA
CCL2	TCGA.AO.A12H.01	-0.479667	BRCA_LumA
HSD17B1	TCGA.AO.A12H.01	0.731468	BRCA_LumA
SCGB2A2	TCGA.AO.A12H.01	-1.1754	BRCA_LumA
H2BC11	TCGA.AO.A12H.01	0.0400465	BRCA_LumA
KLK10	TCGA.AO.A12H.01	-0.933302	BRCA_LumA
CLCA2	TCGA.AO.A12H.01	-0.899586	BRCA_LumA
BCAS3	TCGA.AO.A12H.01	0.094513	BRCA_LumA
MAGEA4	TCGA.AO.A12H.01	-0.291571	BRCA_LumA
XAGE2	TCGA.AO.A12H.01	-0.205909	BRCA_LumA
SPON2	TCGA.AO.A12H.01	-0.956414	BRCA_LumA
PIP	TCGA.AO.A12H.01	0.505828	BRCA_LumA
PDPN	TCGA.AO.A12H.01	-1.25776	BRCA_LumA
ACTG2	TCGA.AO.A12H.01	-0.97298	BRCA_LumA
COL1A2	TCGA.AO.A12H.01	-1.18057	BRCA_LumA
PLCXD3	TCGA.AO.A12H.01	-0.920079	BRCA_LumA
IRS2	TCGA.AO.A12H.01	2.32678	BRCA_LumA
APOD	TCGA.AO.A12H.01	-1.58438	BRCA_LumA
S100A2	TCGA.AO.A12H.01	-1.00666	BRCA_LumA
PSPHP1	TCGA.AO.A12H.01	1.05198	BRCA_LumA
DRAIC	TCGA.AO.A12H.01	2.79634	BRCA_LumA
TCF7	TCGA.AC.A7VC.01	0.158907	BRCA_Basal
DHRS2	TCGA.AC.A7VC.01	-0.814192	BRCA_Basal
CCL2	TCGA.AC.A7VC.01	-1.58888	BRCA_Basal
HSD17B1	TCGA.AC.A7VC.01	0.798592	BRCA_Basal
SCGB2A2	TCGA.AC.A7VC.01	-1.32388	BRCA_Basal
H2BC11	TCGA.AC.A7VC.01	-0.555826	BRCA_Basal
KLK10	TCGA.AC.A7VC.01	-0.244173	BRCA_Basal
CLCA2	TCGA.AC.A7VC.01	0.609061	BRCA_Basal
BCAS3	TCGA.AC.A7VC.01	0.933758	BRCA_Basal
MAGEA4	TCGA.AC.A7VC.01	2.24109	BRCA_Basal
XAGE2	TCGA.AC.A7VC.01	-0.205909	BRCA_Basal
SPON2	TCGA.AC.A7VC.01	1.11736	BRCA_Basal
PIP	TCGA.AC.A7VC.01	-1.2843	BRCA_Basal
PDPN	TCGA.AC.A7VC.01	2.18124	BRCA_Basal
ACTG2	TCGA.AC.A7VC.01	1.56091	BRCA_Basal
COL1A2	TCGA.AC.A7VC.01	1.32964	BRCA_Basal
PLCXD3	TCGA.AC.A7VC.01	0.950142	BRCA_Basal
IRS2	TCGA.AC.A7VC.01	-1.62991	BRCA_Basal
APOD	TCGA.AC.A7VC.01	-0.285053	BRCA_Basal
S100A2	TCGA.AC.A7VC.01	2.22835	BRCA_Basal
PSPHP1	TCGA.AC.A7VC.01	-0.877457	BRCA_Basal
DRAIC	TCGA.AC.A7VC.01	-1.36723	BRCA_Basal
TCF7	TCGA.BH.A0AZ.01	0.499772	BRCA_LumA
DHRS2	TCGA.BH.A0AZ.01	-0.772961	BRCA_LumA
CCL2	TCGA.BH.A0AZ.01	-0.324414	BRCA_LumA
HSD17B1	TCGA.BH.A0AZ.01	0.0265933	BRCA_LumA
SCGB2A2	TCGA.BH.A0AZ.01	1.74523	BRCA_LumA
H2BC11	TCGA.BH.A0AZ.01	-0.390138	BRCA_LumA
KLK10	TCGA.BH.A0AZ.01	-0.103062	BRCA_LumA
CLCA2	TCGA.BH.A0AZ.01	0.400835	BRCA_LumA
BCAS3	TCGA.BH.A0AZ.01	0.662037	BRCA_LumA
MAGEA4	TCGA.BH.A0AZ.01	-0.291571	BRCA_LumA
XAGE2	TCGA.BH.A0AZ.01	-0.164438	BRCA_LumA
SPON2	TCGA.BH.A0AZ.01	1.15529	BRCA_LumA
PIP	TCGA.BH.A0AZ.01	-0.0635527	BRCA_LumA
PDPN	TCGA.BH.A0AZ.01	1.60131	BRCA_LumA
ACTG2	TCGA.BH.A0AZ.01	0.31775	BRCA_LumA
COL1A2	TCGA.BH.A0AZ.01	2.06694	BRCA_LumA
PLCXD3	TCGA.BH.A0AZ.01	0.745524	BRCA_LumA
IRS2	TCGA.BH.A0AZ.01	2.089	BRCA_LumA
APOD	TCGA.BH.A0AZ.01	0.516115	BRCA_LumA
S100A2	TCGA.BH.A0AZ.01	0.409554	BRCA_LumA
PSPHP1	TCGA.BH.A0AZ.01	-0.877457	BRCA_LumA
DRAIC	TCGA.BH.A0AZ.01	-0.452003	BRCA_LumA
TCF7	TCGA.AR.A0TP.01	-0.0147556	BRCA_Basal
DHRS2	TCGA.AR.A0TP.01	-1.00217	BRCA_Basal
CCL2	TCGA.AR.A0TP.01	-0.679143	BRCA_Basal
HSD17B1	TCGA.AR.A0TP.01	-1.06415	BRCA_Basal
SCGB2A2	TCGA.AR.A0TP.01	0.31334	BRCA_Basal
H2BC11	TCGA.AR.A0TP.01	0.957232	BRCA_Basal
KLK10	TCGA.AR.A0TP.01	-0.638607	BRCA_Basal
CLCA2	TCGA.AR.A0TP.01	-0.666283	BRCA_Basal
BCAS3	TCGA.AR.A0TP.01	-0.256138	BRCA_Basal
MAGEA4	TCGA.AR.A0TP.01	-0.291571	BRCA_Basal
XAGE2	TCGA.AR.A0TP.01	-0.205909	BRCA_Basal
SPON2	TCGA.AR.A0TP.01	-1.81446	BRCA_Basal
PIP	TCGA.AR.A0TP.01	-1.30154	BRCA_Basal
PDPN	TCGA.AR.A0TP.01	-1.35459	BRCA_Basal
ACTG2	TCGA.AR.A0TP.01	2.80709	BRCA_Basal
COL1A2	TCGA.AR.A0TP.01	-1.47605	BRCA_Basal
PLCXD3	TCGA.AR.A0TP.01	-0.946731	BRCA_Basal
IRS2	TCGA.AR.A0TP.01	1.70887	BRCA_Basal
APOD	TCGA.AR.A0TP.01	-1.05142	BRCA_Basal
S100A2	TCGA.AR.A0TP.01	-0.33637	BRCA_Basal
PSPHP1	TCGA.AR.A0TP.01	-0.877457	BRCA_Basal
DRAIC	TCGA.AR.A0TP.01	-1.3302	BRCA_Basal
TCF7	TCGA.D8.A27G.01	-0.0220014	BRCA_LumA
DHRS2	TCGA.D8.A27G.01	-0.165741	BRCA_LumA
CCL2	TCGA.D8.A27G.01	0.163086	BRCA_LumA
HSD17B1	TCGA.D8.A27G.01	-0.810355	BRCA_LumA
SCGB2A2	TCGA.D8.A27G.01	1.25271	BRCA_LumA
H2BC11	TCGA.D8.A27G.01	-0.244946	BRCA_LumA
KLK10	TCGA.D8.A27G.01	-0.914176	BRCA_LumA
CLCA2	TCGA.D8.A27G.01	-0.104606	BRCA_LumA
BCAS3	TCGA.D8.A27G.01	1.57441	BRCA_LumA
MAGEA4	TCGA.D8.A27G.01	-0.291571	BRCA_LumA
XAGE2	TCGA.D8.A27G.01	-0.178448	BRCA_LumA
SPON2	TCGA.D8.A27G.01	1.76124	BRCA_LumA
PIP	TCGA.D8.A27G.01	-1.05212	BRCA_LumA
PDPN	TCGA.D8.A27G.01	0.891353	BRCA_LumA
ACTG2	TCGA.D8.A27G.01	-0.971681	BRCA_LumA
COL1A2	TCGA.D8.A27G.01	1.20726	BRCA_LumA
PLCXD3	TCGA.D8.A27G.01	0.130617	BRCA_LumA
IRS2	TCGA.D8.A27G.01	-1.05245	BRCA_LumA
APOD	TCGA.D8.A27G.01	-0.489606	BRCA_LumA
S100A2	TCGA.D8.A27G.01	-0.795844	BRCA_LumA
PSPHP1	TCGA.D8.A27G.01	-0.864502	BRCA_LumA
DRAIC	TCGA.D8.A27G.01	-0.466805	BRCA_LumA
TCF7	TCGA.A8.A09T.01	-0.707235	BRCA_LumA
DHRS2	TCGA.A8.A09T.01	1.74719	BRCA_LumA
CCL2	TCGA.A8.A09T.01	-0.964945	BRCA_LumA
HSD17B1	TCGA.A8.A09T.01	1.80553	BRCA_LumA
SCGB2A2	TCGA.A8.A09T.01	-0.0209175	BRCA_LumA
H2BC11	TCGA.A8.A09T.01	0.328026	BRCA_LumA
KLK10	TCGA.A8.A09T.01	-0.28707	BRCA_LumA
CLCA2	TCGA.A8.A09T.01	-0.43278	BRCA_LumA
BCAS3	TCGA.A8.A09T.01	-0.939776	BRCA_LumA
MAGEA4	TCGA.A8.A09T.01	-0.291571	BRCA_LumA
XAGE2	TCGA.A8.A09T.01	-0.205909	BRCA_LumA
SPON2	TCGA.A8.A09T.01	-0.274823	BRCA_LumA
PIP	TCGA.A8.A09T.01	-1.08129	BRCA_LumA
PDPN	TCGA.A8.A09T.01	0.554921	BRCA_LumA
ACTG2	TCGA.A8.A09T.01	-0.264705	BRCA_LumA
COL1A2	TCGA.A8.A09T.01	0.482884	BRCA_LumA
PLCXD3	TCGA.A8.A09T.01	-0.946731	BRCA_LumA
IRS2	TCGA.A8.A09T.01	0.512826	BRCA_LumA
APOD	TCGA.A8.A09T.01	0.644646	BRCA_LumA
S100A2	TCGA.A8.A09T.01	-0.356777	BRCA_LumA
PSPHP1	TCGA.A8.A09T.01	-0.675026	BRCA_LumA
DRAIC	TCGA.A8.A09T.01	-0.327769	BRCA_LumA
TCF7	TCGA.A2.A0YD.01	0.247606	BRCA_LumA
DHRS2	TCGA.A2.A0YD.01	0.622703	BRCA_LumA
CCL2	TCGA.A2.A0YD.01	1.56031	BRCA_LumA
HSD17B1	TCGA.A2.A0YD.01	1.34282	BRCA_LumA
SCGB2A2	TCGA.A2.A0YD.01	-0.464545	BRCA_LumA
H2BC11	TCGA.A2.A0YD.01	-1.31067	BRCA_LumA
KLK10	TCGA.A2.A0YD.01	-0.513275	BRCA_LumA
CLCA2	TCGA.A2.A0YD.01	0.15209	BRCA_LumA
BCAS3	TCGA.A2.A0YD.01	0.504578	BRCA_LumA
MAGEA4	TCGA.A2.A0YD.01	-0.291571	BRCA_LumA
XAGE2	TCGA.A2.A0YD.01	-0.205909	BRCA_LumA
SPON2	TCGA.A2.A0YD.01	1.37365	BRCA_LumA
PIP	TCGA.A2.A0YD.01	-0.359509	BRCA_LumA
PDPN	TCGA.A2.A0YD.01	0.950597	BRCA_LumA
ACTG2	TCGA.A2.A0YD.01	-0.290207	BRCA_LumA
COL1A2	TCGA.A2.A0YD.01	1.27151	BRCA_LumA
PLCXD3	TCGA.A2.A0YD.01	1.23122	BRCA_LumA
IRS2	TCGA.A2.A0YD.01	0.194192	BRCA_LumA
APOD	TCGA.A2.A0YD.01	0.685704	BRCA_LumA
S100A2	TCGA.A2.A0YD.01	-0.393146	BRCA_LumA
PSPHP1	TCGA.A2.A0YD.01	-0.877457	BRCA_LumA
DRAIC	TCGA.A2.A0YD.01	0.255745	BRCA_LumA
TCF7	TCGA.OL.A5RX.01	0.742579	BRCA_LumA
DHRS2	TCGA.OL.A5RX.01	-0.0731547	BRCA_LumA
CCL2	TCGA.OL.A5RX.01	1.00936	BRCA_LumA
HSD17B1	TCGA.OL.A5RX.01	-0.324056	BRCA_LumA
SCGB2A2	TCGA.OL.A5RX.01	0.269885	BRCA_LumA
H2BC11	TCGA.OL.A5RX.01	-1.01776	BRCA_LumA
KLK10	TCGA.OL.A5RX.01	0.383502	BRCA_LumA
CLCA2	TCGA.OL.A5RX.01	0.535778	BRCA_LumA
BCAS3	TCGA.OL.A5RX.01	-0.442065	BRCA_LumA
MAGEA4	TCGA.OL.A5RX.01	-0.291571	BRCA_LumA
XAGE2	TCGA.OL.A5RX.01	-0.205909	BRCA_LumA
SPON2	TCGA.OL.A5RX.01	0.21382	BRCA_LumA
PIP	TCGA.OL.A5RX.01	1.19578	BRCA_LumA
PDPN	TCGA.OL.A5RX.01	0.13975	BRCA_LumA
ACTG2	TCGA.OL.A5RX.01	1.8121	BRCA_LumA
COL1A2	TCGA.OL.A5RX.01	-0.630371	BRCA_LumA
PLCXD3	TCGA.OL.A5RX.01	-0.421696	BRCA_LumA
IRS2	TCGA.OL.A5RX.01	0.740937	BRCA_LumA
APOD	TCGA.OL.A5RX.01	0.925999	BRCA_LumA
S100A2	TCGA.OL.A5RX.01	0.0436219	BRCA_LumA
PSPHP1	TCGA.OL.A5RX.01	1.62877	BRCA_LumA
DRAIC	TCGA.OL.A5RX.01	0.37191	BRCA_LumA
TCF7	TCGA.BH.A204.01	-2.28466	BRCA_LumB
DHRS2	TCGA.BH.A204.01	-0.658462	BRCA_LumB
CCL2	TCGA.BH.A204.01	-1.03812	BRCA_LumB
HSD17B1	TCGA.BH.A204.01	-0.0968266	BRCA_LumB
SCGB2A2	TCGA.BH.A204.01	-0.213563	BRCA_LumB
H2BC11	TCGA.BH.A204.01	-0.667986	BRCA_LumB
KLK10	TCGA.BH.A204.01	-0.936236	BRCA_LumB
CLCA2	TCGA.BH.A204.01	-0.902178	BRCA_LumB
BCAS3	TCGA.BH.A204.01	0.767707	BRCA_LumB
MAGEA4	TCGA.BH.A204.01	-0.291571	BRCA_LumB
XAGE2	TCGA.BH.A204.01	-0.205909	BRCA_LumB
SPON2	TCGA.BH.A204.01	-1.76837	BRCA_LumB
PIP	TCGA.BH.A204.01	-1.33393	BRCA_LumB
PDPN	TCGA.BH.A204.01	-1.09595	BRCA_LumB
ACTG2	TCGA.BH.A204.01	-0.732921	BRCA_LumB
COL1A2	TCGA.BH.A204.01	-0.375631	BRCA_LumB
PLCXD3	TCGA.BH.A204.01	-0.851187	BRCA_LumB
IRS2	TCGA.BH.A204.01	0.731006	BRCA_LumB
APOD	TCGA.BH.A204.01	-1.10974	BRCA_LumB
S100A2	TCGA.BH.A204.01	-1.17302	BRCA_LumB
PSPHP1	TCGA.BH.A204.01	-0.867187	BRCA_LumB
DRAIC	TCGA.BH.A204.01	0.571279	BRCA_LumB
TCF7	TCGA.E2.A15P.01	-0.161824	BRCA_LumA
DHRS2	TCGA.E2.A15P.01	-0.519307	BRCA_LumA
CCL2	TCGA.E2.A15P.01	-0.811978	BRCA_LumA
HSD17B1	TCGA.E2.A15P.01	-0.639123	BRCA_LumA
SCGB2A2	TCGA.E2.A15P.01	-0.397934	BRCA_LumA
H2BC11	TCGA.E2.A15P.01	-1.54185	BRCA_LumA
KLK10	TCGA.E2.A15P.01	-0.0890461	BRCA_LumA
CLCA2	TCGA.E2.A15P.01	-0.0860841	BRCA_LumA
BCAS3	TCGA.E2.A15P.01	0.358609	BRCA_LumA
MAGEA4	TCGA.E2.A15P.01	-0.291571	BRCA_LumA
XAGE2	TCGA.E2.A15P.01	-0.205909	BRCA_LumA
SPON2	TCGA.E2.A15P.01	0.237163	BRCA_LumA
PIP	TCGA.E2.A15P.01	0.109296	BRCA_LumA
PDPN	TCGA.E2.A15P.01	-0.0707999	BRCA_LumA
ACTG2	TCGA.E2.A15P.01	0.155449	BRCA_LumA
COL1A2	TCGA.E2.A15P.01	0.0841671	BRCA_LumA
PLCXD3	TCGA.E2.A15P.01	2.77784	BRCA_LumA
IRS2	TCGA.E2.A15P.01	-0.554663	BRCA_LumA
APOD	TCGA.E2.A15P.01	0.114759	BRCA_LumA
S100A2	TCGA.E2.A15P.01	0.235653	BRCA_LumA
PSPHP1	TCGA.E2.A15P.01	-0.877457	BRCA_LumA
DRAIC	TCGA.E2.A15P.01	2.19748	BRCA_LumA
TCF7	TCGA.C8.A26Z.01	-1.14491	BRCA_LumA
DHRS2	TCGA.C8.A26Z.01	1.76581	BRCA_LumA
CCL2	TCGA.C8.A26Z.01	-1.05081	BRCA_LumA
HSD17B1	TCGA.C8.A26Z.01	-0.294479	BRCA_LumA
SCGB2A2	TCGA.C8.A26Z.01	-1.09573	BRCA_LumA
H2BC11	TCGA.C8.A26Z.01	-1.54246	BRCA_LumA
KLK10	TCGA.C8.A26Z.01	-0.869354	BRCA_LumA
CLCA2	TCGA.C8.A26Z.01	-0.805104	BRCA_LumA
BCAS3	TCGA.C8.A26Z.01	0.539018	BRCA_LumA
MAGEA4	TCGA.C8.A26Z.01	-0.291571	BRCA_LumA
XAGE2	TCGA.C8.A26Z.01	-0.205909	BRCA_LumA
SPON2	TCGA.C8.A26Z.01	0.340949	BRCA_LumA
PIP	TCGA.C8.A26Z.01	-0.714053	BRCA_LumA
PDPN	TCGA.C8.A26Z.01	-0.332109	BRCA_LumA
ACTG2	TCGA.C8.A26Z.01	-0.75991	BRCA_LumA
COL1A2	TCGA.C8.A26Z.01	0.460006	BRCA_LumA
PLCXD3	TCGA.C8.A26Z.01	-0.283888	BRCA_LumA
IRS2	TCGA.C8.A26Z.01	-0.789005	BRCA_LumA
APOD	TCGA.C8.A26Z.01	0.830556	BRCA_LumA
S100A2	TCGA.C8.A26Z.01	-0.223341	BRCA_LumA
PSPHP1	TCGA.C8.A26Z.01	1.3928	BRCA_LumA
DRAIC	TCGA.C8.A26Z.01	2.16397	BRCA_LumA
TCF7	TCGA.GM.A4E0.01	-0.215093	BRCA_LumA
DHRS2	TCGA.GM.A4E0.01	1.57669	BRCA_LumA
CCL2	TCGA.GM.A4E0.01	-0.0609527	BRCA_LumA
HSD17B1	TCGA.GM.A4E0.01	0.416729	BRCA_LumA
SCGB2A2	TCGA.GM.A4E0.01	-0.412225	BRCA_LumA
H2BC11	TCGA.GM.A4E0.01	-1.41371	BRCA_LumA
KLK10	TCGA.GM.A4E0.01	-0.193653	BRCA_LumA
CLCA2	TCGA.GM.A4E0.01	0.29831	BRCA_LumA
BCAS3	TCGA.GM.A4E0.01	-0.51531	BRCA_LumA
MAGEA4	TCGA.GM.A4E0.01	-0.291571	BRCA_LumA
XAGE2	TCGA.GM.A4E0.01	-0.15424	BRCA_LumA
SPON2	TCGA.GM.A4E0.01	0.662138	BRCA_LumA
PIP	TCGA.GM.A4E0.01	0.476506	BRCA_LumA
PDPN	TCGA.GM.A4E0.01	-0.263498	BRCA_LumA
ACTG2	TCGA.GM.A4E0.01	0.700025	BRCA_LumA
COL1A2	TCGA.GM.A4E0.01	-0.218494	BRCA_LumA
PLCXD3	TCGA.GM.A4E0.01	2.74433	BRCA_LumA
IRS2	TCGA.GM.A4E0.01	0.934641	BRCA_LumA
APOD	TCGA.GM.A4E0.01	1.6326	BRCA_LumA
S100A2	TCGA.GM.A4E0.01	-0.221475	BRCA_LumA
PSPHP1	TCGA.GM.A4E0.01	-0.877457	BRCA_LumA
DRAIC	TCGA.GM.A4E0.01	-0.182056	BRCA_LumA
TCF7	TCGA.A2.A3XU.01	0.146554	BRCA_Basal
DHRS2	TCGA.A2.A3XU.01	-0.882392	BRCA_Basal
CCL2	TCGA.A2.A3XU.01	-1.72187	BRCA_Basal
HSD17B1	TCGA.A2.A3XU.01	3	BRCA_Basal
SCGB2A2	TCGA.A2.A3XU.01	0.234063	BRCA_Basal
H2BC11	TCGA.A2.A3XU.01	-1.08606	BRCA_Basal
KLK10	TCGA.A2.A3XU.01	-0.151454	BRCA_Basal
CLCA2	TCGA.A2.A3XU.01	-0.775751	BRCA_Basal
BCAS3	TCGA.A2.A3XU.01	-1.32099	BRCA_Basal
MAGEA4	TCGA.A2.A3XU.01	-0.291571	BRCA_Basal
XAGE2	TCGA.A2.A3XU.01	-0.205909	BRCA_Basal
SPON2	TCGA.A2.A3XU.01	-0.33301	BRCA_Basal
PIP	TCGA.A2.A3XU.01	-0.45042	BRCA_Basal
PDPN	TCGA.A2.A3XU.01	-1.77696	BRCA_Basal
ACTG2	TCGA.A2.A3XU.01	1.31092	BRCA_Basal
COL1A2	TCGA.A2.A3XU.01	-2.28996	BRCA_Basal
PLCXD3	TCGA.A2.A3XU.01	1.90011	BRCA_Basal
IRS2	TCGA.A2.A3XU.01	-1.08593	BRCA_Basal
APOD	TCGA.A2.A3XU.01	-0.998992	BRCA_Basal
S100A2	TCGA.A2.A3XU.01	2.63807	BRCA_Basal
PSPHP1	TCGA.A2.A3XU.01	1.28319	BRCA_Basal
DRAIC	TCGA.A2.A3XU.01	-1.428	BRCA_Basal
TCF7	TCGA.A7.A6VY.01	2.02943	BRCA_Basal
DHRS2	TCGA.A7.A6VY.01	-0.85021	BRCA_Basal
CCL2	TCGA.A7.A6VY.01	1.6213	BRCA_Basal
HSD17B1	TCGA.A7.A6VY.01	-0.719167	BRCA_Basal
SCGB2A2	TCGA.A7.A6VY.01	-0.903617	BRCA_Basal
H2BC11	TCGA.A7.A6VY.01	1.65016	BRCA_Basal
KLK10	TCGA.A7.A6VY.01	2.23354	BRCA_Basal
CLCA2	TCGA.A7.A6VY.01	0.765094	BRCA_Basal
BCAS3	TCGA.A7.A6VY.01	-0.898328	BRCA_Basal
MAGEA4	TCGA.A7.A6VY.01	-0.291571	BRCA_Basal
XAGE2	TCGA.A7.A6VY.01	-0.205909	BRCA_Basal
SPON2	TCGA.A7.A6VY.01	2.1645	BRCA_Basal
PIP	TCGA.A7.A6VY.01	-1.1871	BRCA_Basal
PDPN	TCGA.A7.A6VY.01	1.16831	BRCA_Basal
ACTG2	TCGA.A7.A6VY.01	0.189772	BRCA_Basal
COL1A2	TCGA.A7.A6VY.01	0.541695	BRCA_Basal
PLCXD3	TCGA.A7.A6VY.01	-0.919946	BRCA_Basal
IRS2	TCGA.A7.A6VY.01	-0.222891	BRCA_Basal
APOD	TCGA.A7.A6VY.01	-0.91918	BRCA_Basal
S100A2	TCGA.A7.A6VY.01	1.09813	BRCA_Basal
PSPHP1	TCGA.A7.A6VY.01	1.79477	BRCA_Basal
DRAIC	TCGA.A7.A6VY.01	-1.40896	BRCA_Basal
TCF7	TCGA.BH.A18V.01	-0.302372	BRCA_Basal
DHRS2	TCGA.BH.A18V.01	-1.17389	BRCA_Basal
CCL2	TCGA.BH.A18V.01	0.414281	BRCA_Basal
HSD17B1	TCGA.BH.A18V.01	-1.28527	BRCA_Basal
SCGB2A2	TCGA.BH.A18V.01	-1.32937	BRCA_Basal
H2BC11	TCGA.BH.A18V.01	1.54345	BRCA_Basal
KLK10	TCGA.BH.A18V.01	2.63142	BRCA_Basal
CLCA2	TCGA.BH.A18V.01	-0.843371	BRCA_Basal
BCAS3	TCGA.BH.A18V.01	-0.674725	BRCA_Basal
MAGEA4	TCGA.BH.A18V.01	3	BRCA_Basal
XAGE2	TCGA.BH.A18V.01	3	BRCA_Basal
SPON2	TCGA.BH.A18V.01	-1.78777	BRCA_Basal
PIP	TCGA.BH.A18V.01	-1.32844	BRCA_Basal
PDPN	TCGA.BH.A18V.01	0.796	BRCA_Basal
ACTG2	TCGA.BH.A18V.01	1.97695	BRCA_Basal
COL1A2	TCGA.BH.A18V.01	-0.0053756	BRCA_Basal
PLCXD3	TCGA.BH.A18V.01	-0.581176	BRCA_Basal
IRS2	TCGA.BH.A18V.01	1.00824	BRCA_Basal
APOD	TCGA.BH.A18V.01	-1.58671	BRCA_Basal
S100A2	TCGA.BH.A18V.01	0.850453	BRCA_Basal
PSPHP1	TCGA.BH.A18V.01	0.569896	BRCA_Basal
DRAIC	TCGA.BH.A18V.01	-1.33475	BRCA_Basal
TCF7	TCGA.C8.A12Z.01	-1.84549	BRCA_Her2
DHRS2	TCGA.C8.A12Z.01	-0.992306	BRCA_Her2
CCL2	TCGA.C8.A12Z.01	-1.82969	BRCA_Her2
HSD17B1	TCGA.C8.A12Z.01	1.51707	BRCA_Her2
SCGB2A2	TCGA.C8.A12Z.01	1.59771	BRCA_Her2
H2BC11	TCGA.C8.A12Z.01	-0.211383	BRCA_Her2
KLK10	TCGA.C8.A12Z.01	-0.927019	BRCA_Her2
CLCA2	TCGA.C8.A12Z.01	1.89903	BRCA_Her2
BCAS3	TCGA.C8.A12Z.01	0.682514	BRCA_Her2
MAGEA4	TCGA.C8.A12Z.01	-0.1012	BRCA_Her2
XAGE2	TCGA.C8.A12Z.01	-0.205909	BRCA_Her2
SPON2	TCGA.C8.A12Z.01	0.114372	BRCA_Her2
PIP	TCGA.C8.A12Z.01	1.52596	BRCA_Her2
PDPN	TCGA.C8.A12Z.01	0.377337	BRCA_Her2
ACTG2	TCGA.C8.A12Z.01	-1.38368	BRCA_Her2
COL1A2	TCGA.C8.A12Z.01	0.748156	BRCA_Her2
PLCXD3	TCGA.C8.A12Z.01	-0.824207	BRCA_Her2
IRS2	TCGA.C8.A12Z.01	-0.259488	BRCA_Her2
APOD	TCGA.C8.A12Z.01	-0.868952	BRCA_Her2
S100A2	TCGA.C8.A12Z.01	-0.358879	BRCA_Her2
PSPHP1	TCGA.C8.A12Z.01	1.11281	BRCA_Her2
DRAIC	TCGA.C8.A12Z.01	0.695159	BRCA_Her2
TCF7	TCGA.BH.A18N.01	0.650633	BRCA_LumA
DHRS2	TCGA.BH.A18N.01	2.40723	BRCA_LumA
CCL2	TCGA.BH.A18N.01	-1.17535	BRCA_LumA
HSD17B1	TCGA.BH.A18N.01	-0.696741	BRCA_LumA
SCGB2A2	TCGA.BH.A18N.01	-0.932622	BRCA_LumA
H2BC11	TCGA.BH.A18N.01	-1.42547	BRCA_LumA
KLK10	TCGA.BH.A18N.01	-0.898995	BRCA_LumA
CLCA2	TCGA.BH.A18N.01	-0.831724	BRCA_LumA
BCAS3	TCGA.BH.A18N.01	0.105452	BRCA_LumA
MAGEA4	TCGA.BH.A18N.01	-0.291571	BRCA_LumA
XAGE2	TCGA.BH.A18N.01	-0.205909	BRCA_LumA
SPON2	TCGA.BH.A18N.01	-0.283383	BRCA_LumA
PIP	TCGA.BH.A18N.01	-0.353985	BRCA_LumA
PDPN	TCGA.BH.A18N.01	3	BRCA_LumA
ACTG2	TCGA.BH.A18N.01	-0.473377	BRCA_LumA
COL1A2	TCGA.BH.A18N.01	-0.453568	BRCA_LumA
PLCXD3	TCGA.BH.A18N.01	-0.568211	BRCA_LumA
IRS2	TCGA.BH.A18N.01	-0.0599214	BRCA_LumA
APOD	TCGA.BH.A18N.01	0.974971	BRCA_LumA
S100A2	TCGA.BH.A18N.01	-0.823178	BRCA_LumA
PSPHP1	TCGA.BH.A18N.01	0.476825	BRCA_LumA
DRAIC	TCGA.BH.A18N.01	0.249654	BRCA_LumA
TCF7	TCGA.AR.A2LM.01	0.254437	BRCA_LumA
DHRS2	TCGA.AR.A2LM.01	-0.663323	BRCA_LumA
CCL2	TCGA.AR.A2LM.01	-0.651462	BRCA_LumA
HSD17B1	TCGA.AR.A2LM.01	0.212083	BRCA_LumA
SCGB2A2	TCGA.AR.A2LM.01	0.324907	BRCA_LumA
H2BC11	TCGA.AR.A2LM.01	-1.01066	BRCA_LumA
KLK10	TCGA.AR.A2LM.01	1.32364	BRCA_LumA
CLCA2	TCGA.AR.A2LM.01	1.38453	BRCA_LumA
BCAS3	TCGA.AR.A2LM.01	-0.292416	BRCA_LumA
MAGEA4	TCGA.AR.A2LM.01	-0.265624	BRCA_LumA
XAGE2	TCGA.AR.A2LM.01	-0.205909	BRCA_LumA
SPON2	TCGA.AR.A2LM.01	0.754247	BRCA_LumA
PIP	TCGA.AR.A2LM.01	-0.437119	BRCA_LumA
PDPN	TCGA.AR.A2LM.01	0.506338	BRCA_LumA
ACTG2	TCGA.AR.A2LM.01	-0.575829	BRCA_LumA
COL1A2	TCGA.AR.A2LM.01	1.12848	BRCA_LumA
PLCXD3	TCGA.AR.A2LM.01	0.871692	BRCA_LumA
IRS2	TCGA.AR.A2LM.01	0.492706	BRCA_LumA
APOD	TCGA.AR.A2LM.01	0.0932393	BRCA_LumA
S100A2	TCGA.AR.A2LM.01	-0.559099	BRCA_LumA
PSPHP1	TCGA.AR.A2LM.01	-0.877457	BRCA_LumA
DRAIC	TCGA.AR.A2LM.01	-0.198631	BRCA_LumA
TCF7	TCGA.A2.A0YH.01	-0.627559	BRCA_LumB
DHRS2	TCGA.A2.A0YH.01	0.0635002	BRCA_LumB
CCL2	TCGA.A2.A0YH.01	1.04484	BRCA_LumB
HSD17B1	TCGA.A2.A0YH.01	-0.566994	BRCA_LumB
SCGB2A2	TCGA.A2.A0YH.01	-0.26	BRCA_LumB
H2BC11	TCGA.A2.A0YH.01	0.876097	BRCA_LumB
KLK10	TCGA.A2.A0YH.01	-0.525077	BRCA_LumB
CLCA2	TCGA.A2.A0YH.01	-0.700166	BRCA_LumB
BCAS3	TCGA.A2.A0YH.01	0.981583	BRCA_LumB
MAGEA4	TCGA.A2.A0YH.01	-0.25552	BRCA_LumB
XAGE2	TCGA.A2.A0YH.01	-0.205909	BRCA_LumB
SPON2	TCGA.A2.A0YH.01	-0.569156	BRCA_LumB
PIP	TCGA.A2.A0YH.01	-0.670416	BRCA_LumB
PDPN	TCGA.A2.A0YH.01	0.532726	BRCA_LumB
ACTG2	TCGA.A2.A0YH.01	-0.761948	BRCA_LumB
COL1A2	TCGA.A2.A0YH.01	0.74148	BRCA_LumB
PLCXD3	TCGA.A2.A0YH.01	-0.804322	BRCA_LumB
IRS2	TCGA.A2.A0YH.01	0.609205	BRCA_LumB
APOD	TCGA.A2.A0YH.01	0.316341	BRCA_LumB
S100A2	TCGA.A2.A0YH.01	-0.873656	BRCA_LumB
PSPHP1	TCGA.A2.A0YH.01	-0.877457	BRCA_LumB
DRAIC	TCGA.A2.A0YH.01	-0.106257	BRCA_LumB
TCF7	TCGA.C8.A27B.01	-0.41527	BRCA_Basal
DHRS2	TCGA.C8.A27B.01	-1.06228	BRCA_Basal
CCL2	TCGA.C8.A27B.01	2.41149	BRCA_Basal
HSD17B1	TCGA.C8.A27B.01	-0.616635	BRCA_Basal
SCGB2A2	TCGA.C8.A27B.01	-1.33679	BRCA_Basal
H2BC11	TCGA.C8.A27B.01	3	BRCA_Basal
KLK10	TCGA.C8.A27B.01	-0.265617	BRCA_Basal
CLCA2	TCGA.C8.A27B.01	-0.884063	BRCA_Basal
BCAS3	TCGA.C8.A27B.01	-0.60578	BRCA_Basal
MAGEA4	TCGA.C8.A27B.01	-0.221404	BRCA_Basal
XAGE2	TCGA.C8.A27B.01	-0.205909	BRCA_Basal
SPON2	TCGA.C8.A27B.01	-2.96073	BRCA_Basal
PIP	TCGA.C8.A27B.01	-1.05163	BRCA_Basal
PDPN	TCGA.C8.A27B.01	-0.11401	BRCA_Basal
ACTG2	TCGA.C8.A27B.01	0.409789	BRCA_Basal
COL1A2	TCGA.C8.A27B.01	-1.45589	BRCA_Basal
PLCXD3	TCGA.C8.A27B.01	-0.768312	BRCA_Basal
IRS2	TCGA.C8.A27B.01	1.37461	BRCA_Basal
APOD	TCGA.C8.A27B.01	0.657502	BRCA_Basal
S100A2	TCGA.C8.A27B.01	0.385427	BRCA_Basal
PSPHP1	TCGA.C8.A27B.01	-0.877457	BRCA_Basal
DRAIC	TCGA.C8.A27B.01	-1.43016	BRCA_Basal
TCF7	TCGA.A2.A0T1.01	0.893058	BRCA_Her2
DHRS2	TCGA.A2.A0T1.01	-1.18614	BRCA_Her2
CCL2	TCGA.A2.A0T1.01	0.691713	BRCA_Her2
HSD17B1	TCGA.A2.A0T1.01	-0.441933	BRCA_Her2
SCGB2A2	TCGA.A2.A0T1.01	1.60932	BRCA_Her2
H2BC11	TCGA.A2.A0T1.01	0.818712	BRCA_Her2
KLK10	TCGA.A2.A0T1.01	-0.920341	BRCA_Her2
CLCA2	TCGA.A2.A0T1.01	0.162528	BRCA_Her2
BCAS3	TCGA.A2.A0T1.01	-0.941483	BRCA_Her2
MAGEA4	TCGA.A2.A0T1.01	-0.291571	BRCA_Her2
XAGE2	TCGA.A2.A0T1.01	-0.205909	BRCA_Her2
SPON2	TCGA.A2.A0T1.01	0.283296	BRCA_Her2
PIP	TCGA.A2.A0T1.01	-0.692543	BRCA_Her2
PDPN	TCGA.A2.A0T1.01	1.19885	BRCA_Her2
ACTG2	TCGA.A2.A0T1.01	-0.227852	BRCA_Her2
COL1A2	TCGA.A2.A0T1.01	0.805139	BRCA_Her2
PLCXD3	TCGA.A2.A0T1.01	-0.398538	BRCA_Her2
IRS2	TCGA.A2.A0T1.01	-0.716666	BRCA_Her2
APOD	TCGA.A2.A0T1.01	-0.721541	BRCA_Her2
S100A2	TCGA.A2.A0T1.01	-0.639809	BRCA_Her2
PSPHP1	TCGA.A2.A0T1.01	-0.877457	BRCA_Her2
DRAIC	TCGA.A2.A0T1.01	-0.63036	BRCA_Her2
TCF7	TCGA.BH.A5J0.01	0.327546	BRCA_LumA
DHRS2	TCGA.BH.A5J0.01	1.07922	BRCA_LumA
CCL2	TCGA.BH.A5J0.01	0.92154	BRCA_LumA
HSD17B1	TCGA.BH.A5J0.01	0.00974356	BRCA_LumA
SCGB2A2	TCGA.BH.A5J0.01	-0.207404	BRCA_LumA
H2BC11	TCGA.BH.A5J0.01	0.859333	BRCA_LumA
KLK10	TCGA.BH.A5J0.01	1.85418	BRCA_LumA
CLCA2	TCGA.BH.A5J0.01	-0.432886	BRCA_LumA
BCAS3	TCGA.BH.A5J0.01	-0.925255	BRCA_LumA
MAGEA4	TCGA.BH.A5J0.01	-0.291571	BRCA_LumA
XAGE2	TCGA.BH.A5J0.01	-0.205909	BRCA_LumA
SPON2	TCGA.BH.A5J0.01	1.28205	BRCA_LumA
PIP	TCGA.BH.A5J0.01	0.932429	BRCA_LumA
PDPN	TCGA.BH.A5J0.01	0.951752	BRCA_LumA
ACTG2	TCGA.BH.A5J0.01	0.694681	BRCA_LumA
COL1A2	TCGA.BH.A5J0.01	0.775558	BRCA_LumA
PLCXD3	TCGA.BH.A5J0.01	0.148232	BRCA_LumA
IRS2	TCGA.BH.A5J0.01	-1.22392	BRCA_LumA
APOD	TCGA.BH.A5J0.01	0.482601	BRCA_LumA
S100A2	TCGA.BH.A5J0.01	0.644953	BRCA_LumA
PSPHP1	TCGA.BH.A5J0.01	1.04524	BRCA_LumA
DRAIC	TCGA.BH.A5J0.01	1.28199	BRCA_LumA
TCF7	TCGA.B6.A0WT.01	-0.633601	BRCA_LumA
DHRS2	TCGA.B6.A0WT.01	-0.121874	BRCA_LumA
CCL2	TCGA.B6.A0WT.01	-1.09766	BRCA_LumA
HSD17B1	TCGA.B6.A0WT.01	-0.01265	BRCA_LumA
SCGB2A2	TCGA.B6.A0WT.01	0.86261	BRCA_LumA
H2BC11	TCGA.B6.A0WT.01	-0.00286677	BRCA_LumA
KLK10	TCGA.B6.A0WT.01	-0.312848	BRCA_LumA
CLCA2	TCGA.B6.A0WT.01	0.133855	BRCA_LumA
BCAS3	TCGA.B6.A0WT.01	-0.355709	BRCA_LumA
MAGEA4	TCGA.B6.A0WT.01	-0.291571	BRCA_LumA
XAGE2	TCGA.B6.A0WT.01	-0.205909	BRCA_LumA
SPON2	TCGA.B6.A0WT.01	0.254565	BRCA_LumA
PIP	TCGA.B6.A0WT.01	-1.12396	BRCA_LumA
PDPN	TCGA.B6.A0WT.01	0.300072	BRCA_LumA
ACTG2	TCGA.B6.A0WT.01	0.201888	BRCA_LumA
COL1A2	TCGA.B6.A0WT.01	1.11111	BRCA_LumA
PLCXD3	TCGA.B6.A0WT.01	-0.684885	BRCA_LumA
IRS2	TCGA.B6.A0WT.01	-0.835738	BRCA_LumA
APOD	TCGA.B6.A0WT.01	-0.533857	BRCA_LumA
S100A2	TCGA.B6.A0WT.01	0.313897	BRCA_LumA
PSPHP1	TCGA.B6.A0WT.01	-0.877457	BRCA_LumA
DRAIC	TCGA.B6.A0WT.01	0.543084	BRCA_LumA
TCF7	TCGA.AR.A5QQ.01	1.50037	BRCA_Basal
DHRS2	TCGA.AR.A5QQ.01	-0.160829	BRCA_Basal
CCL2	TCGA.AR.A5QQ.01	0.31532	BRCA_Basal
HSD17B1	TCGA.AR.A5QQ.01	-0.789598	BRCA_Basal
SCGB2A2	TCGA.AR.A5QQ.01	-0.531402	BRCA_Basal
H2BC11	TCGA.AR.A5QQ.01	1.39689	BRCA_Basal
KLK10	TCGA.AR.A5QQ.01	2.32629	BRCA_Basal
CLCA2	TCGA.AR.A5QQ.01	3	BRCA_Basal
BCAS3	TCGA.AR.A5QQ.01	-1.1575	BRCA_Basal
MAGEA4	TCGA.AR.A5QQ.01	-0.291571	BRCA_Basal
XAGE2	TCGA.AR.A5QQ.01	-0.205909	BRCA_Basal
SPON2	TCGA.AR.A5QQ.01	0.903432	BRCA_Basal
PIP	TCGA.AR.A5QQ.01	-1.31859	BRCA_Basal
PDPN	TCGA.AR.A5QQ.01	1.06693	BRCA_Basal
ACTG2	TCGA.AR.A5QQ.01	-0.520553	BRCA_Basal
COL1A2	TCGA.AR.A5QQ.01	-0.216041	BRCA_Basal
PLCXD3	TCGA.AR.A5QQ.01	-0.612671	BRCA_Basal
IRS2	TCGA.AR.A5QQ.01	-0.448305	BRCA_Basal
APOD	TCGA.AR.A5QQ.01	-1.02231	BRCA_Basal
S100A2	TCGA.AR.A5QQ.01	3	BRCA_Basal
PSPHP1	TCGA.AR.A5QQ.01	-0.877457	BRCA_Basal
DRAIC	TCGA.AR.A5QQ.01	-1.27185	BRCA_Basal
TCF7	TCGA.C8.A12K.01	-0.185696	BRCA_Basal
DHRS2	TCGA.C8.A12K.01	-1.12718	BRCA_Basal
CCL2	TCGA.C8.A12K.01	2.91917	BRCA_Basal
HSD17B1	TCGA.C8.A12K.01	-1.41349	BRCA_Basal
SCGB2A2	TCGA.C8.A12K.01	-1.18922	BRCA_Basal
H2BC11	TCGA.C8.A12K.01	1.38825	BRCA_Basal
KLK10	TCGA.C8.A12K.01	-0.75297	BRCA_Basal
CLCA2	TCGA.C8.A12K.01	-0.177429	BRCA_Basal
BCAS3	TCGA.C8.A12K.01	-0.539792	BRCA_Basal
MAGEA4	TCGA.C8.A12K.01	-0.245568	BRCA_Basal
XAGE2	TCGA.C8.A12K.01	-0.205909	BRCA_Basal
SPON2	TCGA.C8.A12K.01	-1.11939	BRCA_Basal
PIP	TCGA.C8.A12K.01	-0.642952	BRCA_Basal
PDPN	TCGA.C8.A12K.01	0.575374	BRCA_Basal
ACTG2	TCGA.C8.A12K.01	-0.34803	BRCA_Basal
COL1A2	TCGA.C8.A12K.01	-0.783303	BRCA_Basal
PLCXD3	TCGA.C8.A12K.01	-0.824248	BRCA_Basal
IRS2	TCGA.C8.A12K.01	0.963973	BRCA_Basal
APOD	TCGA.C8.A12K.01	-1.4978	BRCA_Basal
S100A2	TCGA.C8.A12K.01	0.551431	BRCA_Basal
PSPHP1	TCGA.C8.A12K.01	1.41621	BRCA_Basal
DRAIC	TCGA.C8.A12K.01	-1.38429	BRCA_Basal
TCF7	TCGA.B6.A409.01	0.437473	BRCA_Basal
DHRS2	TCGA.B6.A409.01	-0.788562	BRCA_Basal
CCL2	TCGA.B6.A409.01	0.970878	BRCA_Basal
HSD17B1	TCGA.B6.A409.01	-0.010515	BRCA_Basal
SCGB2A2	TCGA.B6.A409.01	-0.237756	BRCA_Basal
H2BC11	TCGA.B6.A409.01	0.719476	BRCA_Basal
KLK10	TCGA.B6.A409.01	1.94149	BRCA_Basal
CLCA2	TCGA.B6.A409.01	-0.806875	BRCA_Basal
BCAS3	TCGA.B6.A409.01	-1.35842	BRCA_Basal
MAGEA4	TCGA.B6.A409.01	3	BRCA_Basal
XAGE2	TCGA.B6.A409.01	3	BRCA_Basal
SPON2	TCGA.B6.A409.01	1.02159	BRCA_Basal
PIP	TCGA.B6.A409.01	-1.02775	BRCA_Basal
PDPN	TCGA.B6.A409.01	0.137662	BRCA_Basal
ACTG2	TCGA.B6.A409.01	2.99626	BRCA_Basal
COL1A2	TCGA.B6.A409.01	-0.79832	BRCA_Basal
PLCXD3	TCGA.B6.A409.01	-0.46728	BRCA_Basal
IRS2	TCGA.B6.A409.01	0.15717	BRCA_Basal
APOD	TCGA.B6.A409.01	0.976397	BRCA_Basal
S100A2	TCGA.B6.A409.01	1.04673	BRCA_Basal
PSPHP1	TCGA.B6.A409.01	1.84616	BRCA_Basal
DRAIC	TCGA.B6.A409.01	-1.23603	BRCA_Basal
TCF7	TCGA.A8.A07J.01	-0.811961	BRCA_LumA
DHRS2	TCGA.A8.A07J.01	-0.595556	BRCA_LumA
CCL2	TCGA.A8.A07J.01	-0.846026	BRCA_LumA
HSD17B1	TCGA.A8.A07J.01	-0.450836	BRCA_LumA
SCGB2A2	TCGA.A8.A07J.01	-1.32061	BRCA_LumA
H2BC11	TCGA.A8.A07J.01	0.0650553	BRCA_LumA
KLK10	TCGA.A8.A07J.01	-0.135836	BRCA_LumA
CLCA2	TCGA.A8.A07J.01	-0.842241	BRCA_LumA
BCAS3	TCGA.A8.A07J.01	0.878413	BRCA_LumA
MAGEA4	TCGA.A8.A07J.01	-0.291571	BRCA_LumA
XAGE2	TCGA.A8.A07J.01	-0.205909	BRCA_LumA
SPON2	TCGA.A8.A07J.01	0.690929	BRCA_LumA
PIP	TCGA.A8.A07J.01	0.187071	BRCA_LumA
PDPN	TCGA.A8.A07J.01	0.439021	BRCA_LumA
ACTG2	TCGA.A8.A07J.01	-0.702218	BRCA_LumA
COL1A2	TCGA.A8.A07J.01	1.26471	BRCA_LumA
PLCXD3	TCGA.A8.A07J.01	1.47623	BRCA_LumA
IRS2	TCGA.A8.A07J.01	-0.0985765	BRCA_LumA
APOD	TCGA.A8.A07J.01	0.212729	BRCA_LumA
S100A2	TCGA.A8.A07J.01	-0.675312	BRCA_LumA
PSPHP1	TCGA.A8.A07J.01	-0.877457	BRCA_LumA
DRAIC	TCGA.A8.A07J.01	0.0343651	BRCA_LumA
TCF7	TCGA.C8.A275.01	0.0776631	BRCA_Her2
DHRS2	TCGA.C8.A275.01	-0.87408	BRCA_Her2
CCL2	TCGA.C8.A275.01	0.016047	BRCA_Her2
HSD17B1	TCGA.C8.A275.01	-1.12936	BRCA_Her2
SCGB2A2	TCGA.C8.A275.01	-0.364918	BRCA_Her2
H2BC11	TCGA.C8.A275.01	2.38435	BRCA_Her2
KLK10	TCGA.C8.A275.01	-0.187118	BRCA_Her2
CLCA2	TCGA.C8.A275.01	1.37285	BRCA_Her2
BCAS3	TCGA.C8.A275.01	-0.114733	BRCA_Her2
MAGEA4	TCGA.C8.A275.01	-0.275952	BRCA_Her2
XAGE2	TCGA.C8.A275.01	-0.205909	BRCA_Her2
SPON2	TCGA.C8.A275.01	-0.973587	BRCA_Her2
PIP	TCGA.C8.A275.01	-0.711151	BRCA_Her2
PDPN	TCGA.C8.A275.01	0.185737	BRCA_Her2
ACTG2	TCGA.C8.A275.01	-0.380951	BRCA_Her2
COL1A2	TCGA.C8.A275.01	-0.199108	BRCA_Her2
PLCXD3	TCGA.C8.A275.01	-0.352502	BRCA_Her2
IRS2	TCGA.C8.A275.01	-0.4238	BRCA_Her2
APOD	TCGA.C8.A275.01	0.819143	BRCA_Her2
S100A2	TCGA.C8.A275.01	-0.218623	BRCA_Her2
PSPHP1	TCGA.C8.A275.01	1.3275	BRCA_Her2
DRAIC	TCGA.C8.A275.01	-0.209161	BRCA_Her2
TCF7	TCGA.A2.A3XT.01	-0.576783	BRCA_Basal
DHRS2	TCGA.A2.A3XT.01	-1.04389	BRCA_Basal
CCL2	TCGA.A2.A3XT.01	1.02074	BRCA_Basal
HSD17B1	TCGA.A2.A3XT.01	-0.281935	BRCA_Basal
SCGB2A2	TCGA.A2.A3XT.01	-0.961934	BRCA_Basal
H2BC11	TCGA.A2.A3XT.01	0.433793	BRCA_Basal
KLK10	TCGA.A2.A3XT.01	-0.130287	BRCA_Basal
CLCA2	TCGA.A2.A3XT.01	-0.796125	BRCA_Basal
BCAS3	TCGA.A2.A3XT.01	-0.725564	BRCA_Basal
MAGEA4	TCGA.A2.A3XT.01	-0.276661	BRCA_Basal
XAGE2	TCGA.A2.A3XT.01	-0.205909	BRCA_Basal
SPON2	TCGA.A2.A3XT.01	-0.60721	BRCA_Basal
PIP	TCGA.A2.A3XT.01	-1.3133	BRCA_Basal
PDPN	TCGA.A2.A3XT.01	-0.0633201	BRCA_Basal
ACTG2	TCGA.A2.A3XT.01	-0.580002	BRCA_Basal
COL1A2	TCGA.A2.A3XT.01	-0.903647	BRCA_Basal
PLCXD3	TCGA.A2.A3XT.01	-0.829257	BRCA_Basal
IRS2	TCGA.A2.A3XT.01	1.46314	BRCA_Basal
APOD	TCGA.A2.A3XT.01	-0.434982	BRCA_Basal
S100A2	TCGA.A2.A3XT.01	-0.906446	BRCA_Basal
PSPHP1	TCGA.A2.A3XT.01	1.38982	BRCA_Basal
DRAIC	TCGA.A2.A3XT.01	-1.03193	BRCA_Basal
TCF7	TCGA.BH.A0BO.01	0.645317	BRCA_LumA
DHRS2	TCGA.BH.A0BO.01	-0.896292	BRCA_LumA
CCL2	TCGA.BH.A0BO.01	3	BRCA_LumA
HSD17B1	TCGA.BH.A0BO.01	-0.200121	BRCA_LumA
SCGB2A2	TCGA.BH.A0BO.01	0.105391	BRCA_LumA
H2BC11	TCGA.BH.A0BO.01	-0.420679	BRCA_LumA
KLK10	TCGA.BH.A0BO.01	-0.0367485	BRCA_LumA
CLCA2	TCGA.BH.A0BO.01	-0.00767478	BRCA_LumA
BCAS3	TCGA.BH.A0BO.01	-0.426024	BRCA_LumA
MAGEA4	TCGA.BH.A0BO.01	-0.291571	BRCA_LumA
XAGE2	TCGA.BH.A0BO.01	-0.205909	BRCA_LumA
SPON2	TCGA.BH.A0BO.01	1.16088	BRCA_LumA
PIP	TCGA.BH.A0BO.01	1.43669	BRCA_LumA
PDPN	TCGA.BH.A0BO.01	1.38912	BRCA_LumA
ACTG2	TCGA.BH.A0BO.01	1.39177	BRCA_LumA
COL1A2	TCGA.BH.A0BO.01	0.506133	BRCA_LumA
PLCXD3	TCGA.BH.A0BO.01	0.997123	BRCA_LumA
IRS2	TCGA.BH.A0BO.01	0.869307	BRCA_LumA
APOD	TCGA.BH.A0BO.01	0.540628	BRCA_LumA
S100A2	TCGA.BH.A0BO.01	1.14554	BRCA_LumA
PSPHP1	TCGA.BH.A0BO.01	-0.863624	BRCA_LumA
DRAIC	TCGA.BH.A0BO.01	0.00807352	BRCA_LumA
TCF7	TCGA.E2.A1L7.01	1.90468	BRCA_LumB
DHRS2	TCGA.E2.A1L7.01	-0.198073	BRCA_LumB
CCL2	TCGA.E2.A1L7.01	-0.454682	BRCA_LumB
HSD17B1	TCGA.E2.A1L7.01	-0.549874	BRCA_LumB
SCGB2A2	TCGA.E2.A1L7.01	-0.425501	BRCA_LumB
H2BC11	TCGA.E2.A1L7.01	1.26695	BRCA_LumB
KLK10	TCGA.E2.A1L7.01	-0.766325	BRCA_LumB
CLCA2	TCGA.E2.A1L7.01	0.682739	BRCA_LumB
BCAS3	TCGA.E2.A1L7.01	-1.2306	BRCA_LumB
MAGEA4	TCGA.E2.A1L7.01	-0.291571	BRCA_LumB
XAGE2	TCGA.E2.A1L7.01	-0.205909	BRCA_LumB
SPON2	TCGA.E2.A1L7.01	0.036885	BRCA_LumB
PIP	TCGA.E2.A1L7.01	-0.376932	BRCA_LumB
PDPN	TCGA.E2.A1L7.01	-0.238128	BRCA_LumB
ACTG2	TCGA.E2.A1L7.01	-0.385617	BRCA_LumB
COL1A2	TCGA.E2.A1L7.01	-0.367357	BRCA_LumB
PLCXD3	TCGA.E2.A1L7.01	0.489771	BRCA_LumB
IRS2	TCGA.E2.A1L7.01	2.02787	BRCA_LumB
APOD	TCGA.E2.A1L7.01	1.02814	BRCA_LumB
S100A2	TCGA.E2.A1L7.01	-0.33903	BRCA_LumB
PSPHP1	TCGA.E2.A1L7.01	-0.877457	BRCA_LumB
DRAIC	TCGA.E2.A1L7.01	-0.667492	BRCA_LumB
TCF7	TCGA.A8.A081.01	0.643383	BRCA_LumB
DHRS2	TCGA.A8.A081.01	1.35877	BRCA_LumB
CCL2	TCGA.A8.A081.01	-0.200154	BRCA_LumB
HSD17B1	TCGA.A8.A081.01	0.161088	BRCA_LumB
SCGB2A2	TCGA.A8.A081.01	-0.76406	BRCA_LumB
H2BC11	TCGA.A8.A081.01	0.172566	BRCA_LumB
KLK10	TCGA.A8.A081.01	-0.781524	BRCA_LumB
CLCA2	TCGA.A8.A081.01	-0.0549071	BRCA_LumB
BCAS3	TCGA.A8.A081.01	0.864523	BRCA_LumB
MAGEA4	TCGA.A8.A081.01	-0.279183	BRCA_LumB
XAGE2	TCGA.A8.A081.01	-0.205909	BRCA_LumB
SPON2	TCGA.A8.A081.01	-0.829605	BRCA_LumB
PIP	TCGA.A8.A081.01	0.382848	BRCA_LumB
PDPN	TCGA.A8.A081.01	-1.4803	BRCA_LumB
ACTG2	TCGA.A8.A081.01	-1.12494	BRCA_LumB
COL1A2	TCGA.A8.A081.01	-1.87258	BRCA_LumB
PLCXD3	TCGA.A8.A081.01	-0.685536	BRCA_LumB
IRS2	TCGA.A8.A081.01	-1.74492	BRCA_LumB
APOD	TCGA.A8.A081.01	1.23944	BRCA_LumB
S100A2	TCGA.A8.A081.01	-1.00149	BRCA_LumB
PSPHP1	TCGA.A8.A081.01	0.784916	BRCA_LumB
DRAIC	TCGA.A8.A081.01	-0.0182248	BRCA_LumB
TCF7	TCGA.E9.A1RH.01	-1.20789	BRCA_Her2
DHRS2	TCGA.E9.A1RH.01	1.7495	BRCA_Her2
CCL2	TCGA.E9.A1RH.01	0.1678	BRCA_Her2
HSD17B1	TCGA.E9.A1RH.01	-0.106782	BRCA_Her2
SCGB2A2	TCGA.E9.A1RH.01	-0.970211	BRCA_Her2
H2BC11	TCGA.E9.A1RH.01	0.257361	BRCA_Her2
KLK10	TCGA.E9.A1RH.01	-0.93272	BRCA_Her2
CLCA2	TCGA.E9.A1RH.01	3	BRCA_Her2
BCAS3	TCGA.E9.A1RH.01	0.676835	BRCA_Her2
MAGEA4	TCGA.E9.A1RH.01	-0.191839	BRCA_Her2
XAGE2	TCGA.E9.A1RH.01	-0.174672	BRCA_Her2
SPON2	TCGA.E9.A1RH.01	0.0502456	BRCA_Her2
PIP	TCGA.E9.A1RH.01	0.432367	BRCA_Her2
PDPN	TCGA.E9.A1RH.01	0.942537	BRCA_Her2
ACTG2	TCGA.E9.A1RH.01	-0.930154	BRCA_Her2
COL1A2	TCGA.E9.A1RH.01	0.675404	BRCA_Her2
PLCXD3	TCGA.E9.A1RH.01	-0.946731	BRCA_Her2
IRS2	TCGA.E9.A1RH.01	0.380736	BRCA_Her2
APOD	TCGA.E9.A1RH.01	3	BRCA_Her2
S100A2	TCGA.E9.A1RH.01	-0.474731	BRCA_Her2
PSPHP1	TCGA.E9.A1RH.01	1.13938	BRCA_Her2
DRAIC	TCGA.E9.A1RH.01	-1.15548	BRCA_Her2
TCF7	TCGA.A8.A09R.01	0.0591549	BRCA_LumB
DHRS2	TCGA.A8.A09R.01	-0.186846	BRCA_LumB
CCL2	TCGA.A8.A09R.01	0.23724	BRCA_LumB
HSD17B1	TCGA.A8.A09R.01	0.126593	BRCA_LumB
SCGB2A2	TCGA.A8.A09R.01	-0.781006	BRCA_LumB
H2BC11	TCGA.A8.A09R.01	0.160814	BRCA_LumB
KLK10	TCGA.A8.A09R.01	-0.758401	BRCA_LumB
CLCA2	TCGA.A8.A09R.01	-0.682976	BRCA_LumB
BCAS3	TCGA.A8.A09R.01	0.790588	BRCA_LumB
MAGEA4	TCGA.A8.A09R.01	-0.291571	BRCA_LumB
XAGE2	TCGA.A8.A09R.01	-0.205909	BRCA_LumB
SPON2	TCGA.A8.A09R.01	0.35652	BRCA_LumB
PIP	TCGA.A8.A09R.01	0.4399	BRCA_LumB
PDPN	TCGA.A8.A09R.01	0.556456	BRCA_LumB
ACTG2	TCGA.A8.A09R.01	-0.244229	BRCA_LumB
COL1A2	TCGA.A8.A09R.01	1.08404	BRCA_LumB
PLCXD3	TCGA.A8.A09R.01	-0.877742	BRCA_LumB
IRS2	TCGA.A8.A09R.01	-0.460514	BRCA_LumB
APOD	TCGA.A8.A09R.01	-0.894502	BRCA_LumB
S100A2	TCGA.A8.A09R.01	0.0920039	BRCA_LumB
PSPHP1	TCGA.A8.A09R.01	-0.877457	BRCA_LumB
DRAIC	TCGA.A8.A09R.01	2.13051	BRCA_LumB
TCF7	TCGA.AC.A2FG.01	0.591039	BRCA_LumA
DHRS2	TCGA.AC.A2FG.01	1.26168	BRCA_LumA
CCL2	TCGA.AC.A2FG.01	0.2752	BRCA_LumA
HSD17B1	TCGA.AC.A2FG.01	-0.264536	BRCA_LumA
SCGB2A2	TCGA.AC.A2FG.01	1.44304	BRCA_LumA
H2BC11	TCGA.AC.A2FG.01	-0.692537	BRCA_LumA
KLK10	TCGA.AC.A2FG.01	0.639059	BRCA_LumA
CLCA2	TCGA.AC.A2FG.01	0.709333	BRCA_LumA
BCAS3	TCGA.AC.A2FG.01	0.0978485	BRCA_LumA
MAGEA4	TCGA.AC.A2FG.01	-0.291571	BRCA_LumA
XAGE2	TCGA.AC.A2FG.01	-0.183728	BRCA_LumA
SPON2	TCGA.AC.A2FG.01	-0.00560826	BRCA_LumA
PIP	TCGA.AC.A2FG.01	1.66367	BRCA_LumA
PDPN	TCGA.AC.A2FG.01	-0.048065	BRCA_LumA
ACTG2	TCGA.AC.A2FG.01	1.75568	BRCA_LumA
COL1A2	TCGA.AC.A2FG.01	-0.548334	BRCA_LumA
PLCXD3	TCGA.AC.A2FG.01	2.33439	BRCA_LumA
IRS2	TCGA.AC.A2FG.01	0.581679	BRCA_LumA
APOD	TCGA.AC.A2FG.01	0.688563	BRCA_LumA
S100A2	TCGA.AC.A2FG.01	-0.384925	BRCA_LumA
PSPHP1	TCGA.AC.A2FG.01	1.31367	BRCA_LumA
DRAIC	TCGA.AC.A2FG.01	0.0841001	BRCA_LumA
TCF7	TCGA.AO.A0JA.01	-0.849976	BRCA_LumA
DHRS2	TCGA.AO.A0JA.01	-0.255666	BRCA_LumA
CCL2	TCGA.AO.A0JA.01	-1.74846	BRCA_LumA
HSD17B1	TCGA.AO.A0JA.01	-0.38679	BRCA_LumA
SCGB2A2	TCGA.AO.A0JA.01	1.11532	BRCA_LumA
H2BC11	TCGA.AO.A0JA.01	-0.331151	BRCA_LumA
KLK10	TCGA.AO.A0JA.01	-0.649495	BRCA_LumA
CLCA2	TCGA.AO.A0JA.01	-0.110158	BRCA_LumA
BCAS3	TCGA.AO.A0JA.01	-0.0494557	BRCA_LumA
MAGEA4	TCGA.AO.A0JA.01	-0.273994	BRCA_LumA
XAGE2	TCGA.AO.A0JA.01	-0.205909	BRCA_LumA
SPON2	TCGA.AO.A0JA.01	0.806834	BRCA_LumA
PIP	TCGA.AO.A0JA.01	-0.307752	BRCA_LumA
PDPN	TCGA.AO.A0JA.01	0.848779	BRCA_LumA
ACTG2	TCGA.AO.A0JA.01	-0.321107	BRCA_LumA
COL1A2	TCGA.AO.A0JA.01	1.18848	BRCA_LumA
PLCXD3	TCGA.AO.A0JA.01	0.264121	BRCA_LumA
IRS2	TCGA.AO.A0JA.01	0.813178	BRCA_LumA
APOD	TCGA.AO.A0JA.01	0.594484	BRCA_LumA
S100A2	TCGA.AO.A0JA.01	-0.657323	BRCA_LumA
PSPHP1	TCGA.AO.A0JA.01	1.43003	BRCA_LumA
DRAIC	TCGA.AO.A0JA.01	0.416412	BRCA_LumA
TCF7	TCGA.LL.A440.01	0.780757	BRCA_LumA
DHRS2	TCGA.LL.A440.01	-0.533859	BRCA_LumA
CCL2	TCGA.LL.A440.01	1.61435	BRCA_LumA
HSD17B1	TCGA.LL.A440.01	-0.0671622	BRCA_LumA
SCGB2A2	TCGA.LL.A440.01	0.946941	BRCA_LumA
H2BC11	TCGA.LL.A440.01	-1.24331	BRCA_LumA
KLK10	TCGA.LL.A440.01	0.588057	BRCA_LumA
CLCA2	TCGA.LL.A440.01	0.101248	BRCA_LumA
BCAS3	TCGA.LL.A440.01	-0.458514	BRCA_LumA
MAGEA4	TCGA.LL.A440.01	-0.277841	BRCA_LumA
XAGE2	TCGA.LL.A440.01	-0.0164022	BRCA_LumA
SPON2	TCGA.LL.A440.01	2.26058	BRCA_LumA
PIP	TCGA.LL.A440.01	1.02628	BRCA_LumA
PDPN	TCGA.LL.A440.01	1.54449	BRCA_LumA
ACTG2	TCGA.LL.A440.01	1.41098	BRCA_LumA
COL1A2	TCGA.LL.A440.01	1.5879	BRCA_LumA
PLCXD3	TCGA.LL.A440.01	1.5945	BRCA_LumA
IRS2	TCGA.LL.A440.01	0.46797	BRCA_LumA
APOD	TCGA.LL.A440.01	1.00533	BRCA_LumA
S100A2	TCGA.LL.A440.01	-0.352221	BRCA_LumA
PSPHP1	TCGA.LL.A440.01	0.423492	BRCA_LumA
DRAIC	TCGA.LL.A440.01	-0.719272	BRCA_LumA
TCF7	TCGA.A2.A0CX.01	-0.752652	BRCA_Her2
DHRS2	TCGA.A2.A0CX.01	-0.364694	BRCA_Her2
CCL2	TCGA.A2.A0CX.01	-0.252072	BRCA_Her2
HSD17B1	TCGA.A2.A0CX.01	-1.03371	BRCA_Her2
SCGB2A2	TCGA.A2.A0CX.01	0.0458823	BRCA_Her2
H2BC11	TCGA.A2.A0CX.01	-1.38025	BRCA_Her2
KLK10	TCGA.A2.A0CX.01	-0.695081	BRCA_Her2
CLCA2	TCGA.A2.A0CX.01	2.75717	BRCA_Her2
BCAS3	TCGA.A2.A0CX.01	-2.25256	BRCA_Her2
MAGEA4	TCGA.A2.A0CX.01	0.306255	BRCA_Her2
XAGE2	TCGA.A2.A0CX.01	-0.205909	BRCA_Her2
SPON2	TCGA.A2.A0CX.01	0.131513	BRCA_Her2
PIP	TCGA.A2.A0CX.01	0.278986	BRCA_Her2
PDPN	TCGA.A2.A0CX.01	1.14128	BRCA_Her2
ACTG2	TCGA.A2.A0CX.01	0.988074	BRCA_Her2
COL1A2	TCGA.A2.A0CX.01	0.819443	BRCA_Her2
PLCXD3	TCGA.A2.A0CX.01	-0.878904	BRCA_Her2
IRS2	TCGA.A2.A0CX.01	0.178615	BRCA_Her2
APOD	TCGA.A2.A0CX.01	2.57812	BRCA_Her2
S100A2	TCGA.A2.A0CX.01	0.380546	BRCA_Her2
PSPHP1	TCGA.A2.A0CX.01	0.50909	BRCA_Her2
DRAIC	TCGA.A2.A0CX.01	0.229316	BRCA_Her2
TCF7	TCGA.BH.A0H7.01	0.675668	BRCA_LumA
DHRS2	TCGA.BH.A0H7.01	0.704089	BRCA_LumA
CCL2	TCGA.BH.A0H7.01	-1.12714	BRCA_LumA
HSD17B1	TCGA.BH.A0H7.01	3	BRCA_LumA
SCGB2A2	TCGA.BH.A0H7.01	-0.804001	BRCA_LumA
H2BC11	TCGA.BH.A0H7.01	0.635056	BRCA_LumA
KLK10	TCGA.BH.A0H7.01	-0.277806	BRCA_LumA
CLCA2	TCGA.BH.A0H7.01	-0.0709838	BRCA_LumA
BCAS3	TCGA.BH.A0H7.01	1.19217	BRCA_LumA
MAGEA4	TCGA.BH.A0H7.01	-0.291571	BRCA_LumA
XAGE2	TCGA.BH.A0H7.01	-0.205909	BRCA_LumA
SPON2	TCGA.BH.A0H7.01	1.7861	BRCA_LumA
PIP	TCGA.BH.A0H7.01	-0.206594	BRCA_LumA
PDPN	TCGA.BH.A0H7.01	1.17208	BRCA_LumA
ACTG2	TCGA.BH.A0H7.01	0.189707	BRCA_LumA
COL1A2	TCGA.BH.A0H7.01	2.19629	BRCA_LumA
PLCXD3	TCGA.BH.A0H7.01	-0.386422	BRCA_LumA
IRS2	TCGA.BH.A0H7.01	-0.718767	BRCA_LumA
APOD	TCGA.BH.A0H7.01	0.229245	BRCA_LumA
S100A2	TCGA.BH.A0H7.01	0.32101	BRCA_LumA
PSPHP1	TCGA.BH.A0H7.01	-0.862372	BRCA_LumA
DRAIC	TCGA.BH.A0H7.01	-0.311777	BRCA_LumA
TCF7	TCGA.E2.A1B5.01	3	BRCA_LumA
DHRS2	TCGA.E2.A1B5.01	-0.947836	BRCA_LumA
CCL2	TCGA.E2.A1B5.01	1.55053	BRCA_LumA
HSD17B1	TCGA.E2.A1B5.01	-1.01126	BRCA_LumA
SCGB2A2	TCGA.E2.A1B5.01	-0.568665	BRCA_LumA
H2BC11	TCGA.E2.A1B5.01	-0.802584	BRCA_LumA
KLK10	TCGA.E2.A1B5.01	-0.251903	BRCA_LumA
CLCA2	TCGA.E2.A1B5.01	-0.627041	BRCA_LumA
BCAS3	TCGA.E2.A1B5.01	0.107928	BRCA_LumA
MAGEA4	TCGA.E2.A1B5.01	-0.291571	BRCA_LumA
XAGE2	TCGA.E2.A1B5.01	-0.205909	BRCA_LumA
SPON2	TCGA.E2.A1B5.01	-0.869659	BRCA_LumA
PIP	TCGA.E2.A1B5.01	1.77293	BRCA_LumA
PDPN	TCGA.E2.A1B5.01	-0.649298	BRCA_LumA
ACTG2	TCGA.E2.A1B5.01	-0.518335	BRCA_LumA
COL1A2	TCGA.E2.A1B5.01	-0.914851	BRCA_LumA
PLCXD3	TCGA.E2.A1B5.01	1.31008	BRCA_LumA
IRS2	TCGA.E2.A1B5.01	0.75911	BRCA_LumA
APOD	TCGA.E2.A1B5.01	0.782181	BRCA_LumA
S100A2	TCGA.E2.A1B5.01	-0.0267491	BRCA_LumA
PSPHP1	TCGA.E2.A1B5.01	-0.877457	BRCA_LumA
DRAIC	TCGA.E2.A1B5.01	0.702682	BRCA_LumA
TCF7	TCGA.AQ.A04J.01	1.65498	BRCA_Basal
DHRS2	TCGA.AQ.A04J.01	-0.849966	BRCA_Basal
CCL2	TCGA.AQ.A04J.01	-0.171402	BRCA_Basal
HSD17B1	TCGA.AQ.A04J.01	-0.341873	BRCA_Basal
SCGB2A2	TCGA.AQ.A04J.01	-0.143047	BRCA_Basal
H2BC11	TCGA.AQ.A04J.01	2.08192	BRCA_Basal
KLK10	TCGA.AQ.A04J.01	1.78595	BRCA_Basal
CLCA2	TCGA.AQ.A04J.01	1.63804	BRCA_Basal
BCAS3	TCGA.AQ.A04J.01	-0.55689	BRCA_Basal
MAGEA4	TCGA.AQ.A04J.01	0.279683	BRCA_Basal
XAGE2	TCGA.AQ.A04J.01	-0.134686	BRCA_Basal
SPON2	TCGA.AQ.A04J.01	-0.757209	BRCA_Basal
PIP	TCGA.AQ.A04J.01	-1.16898	BRCA_Basal
PDPN	TCGA.AQ.A04J.01	-0.135688	BRCA_Basal
ACTG2	TCGA.AQ.A04J.01	2.56571	BRCA_Basal
COL1A2	TCGA.AQ.A04J.01	-0.402068	BRCA_Basal
PLCXD3	TCGA.AQ.A04J.01	0.295825	BRCA_Basal
IRS2	TCGA.AQ.A04J.01	0.323724	BRCA_Basal
APOD	TCGA.AQ.A04J.01	0.0508345	BRCA_Basal
S100A2	TCGA.AQ.A04J.01	0.839564	BRCA_Basal
PSPHP1	TCGA.AQ.A04J.01	0.710828	BRCA_Basal
DRAIC	TCGA.AQ.A04J.01	-1.37264	BRCA_Basal
TCF7	TCGA.OL.A66J.01	-0.0417726	BRCA_LumA
DHRS2	TCGA.OL.A66J.01	1.27083	BRCA_LumA
CCL2	TCGA.OL.A66J.01	0.609083	BRCA_LumA
HSD17B1	TCGA.OL.A66J.01	0.0131084	BRCA_LumA
SCGB2A2	TCGA.OL.A66J.01	0.633563	BRCA_LumA
H2BC11	TCGA.OL.A66J.01	-0.581347	BRCA_LumA
KLK10	TCGA.OL.A66J.01	-0.609471	BRCA_LumA
CLCA2	TCGA.OL.A66J.01	-0.620894	BRCA_LumA
BCAS3	TCGA.OL.A66J.01	-0.0335279	BRCA_LumA
MAGEA4	TCGA.OL.A66J.01	-0.291571	BRCA_LumA
XAGE2	TCGA.OL.A66J.01	-0.134659	BRCA_LumA
SPON2	TCGA.OL.A66J.01	1.44716	BRCA_LumA
PIP	TCGA.OL.A66J.01	-0.813949	BRCA_LumA
PDPN	TCGA.OL.A66J.01	-0.208982	BRCA_LumA
ACTG2	TCGA.OL.A66J.01	0.0624934	BRCA_LumA
COL1A2	TCGA.OL.A66J.01	0.0824701	BRCA_LumA
PLCXD3	TCGA.OL.A66J.01	1.46925	BRCA_LumA
IRS2	TCGA.OL.A66J.01	1.60767	BRCA_LumA
APOD	TCGA.OL.A66J.01	0.670794	BRCA_LumA
S100A2	TCGA.OL.A66J.01	-0.353179	BRCA_LumA
PSPHP1	TCGA.OL.A66J.01	-0.877457	BRCA_LumA
DRAIC	TCGA.OL.A66J.01	-0.637577	BRCA_LumA
TCF7	TCGA.D8.A1Y1.01	-0.324906	BRCA_LumB
DHRS2	TCGA.D8.A1Y1.01	-0.070077	BRCA_LumB
CCL2	TCGA.D8.A1Y1.01	0.104565	BRCA_LumB
HSD17B1	TCGA.D8.A1Y1.01	-0.937218	BRCA_LumB
SCGB2A2	TCGA.D8.A1Y1.01	0.283015	BRCA_LumB
H2BC11	TCGA.D8.A1Y1.01	-0.315973	BRCA_LumB
KLK10	TCGA.D8.A1Y1.01	0.814424	BRCA_LumB
CLCA2	TCGA.D8.A1Y1.01	-0.909317	BRCA_LumB
BCAS3	TCGA.D8.A1Y1.01	0.179289	BRCA_LumB
MAGEA4	TCGA.D8.A1Y1.01	-0.264373	BRCA_LumB
XAGE2	TCGA.D8.A1Y1.01	-0.205909	BRCA_LumB
SPON2	TCGA.D8.A1Y1.01	-0.32161	BRCA_LumB
PIP	TCGA.D8.A1Y1.01	0.97853	BRCA_LumB
PDPN	TCGA.D8.A1Y1.01	1.73153	BRCA_LumB
ACTG2	TCGA.D8.A1Y1.01	-0.605035	BRCA_LumB
COL1A2	TCGA.D8.A1Y1.01	1.50169	BRCA_LumB
PLCXD3	TCGA.D8.A1Y1.01	-0.924542	BRCA_LumB
IRS2	TCGA.D8.A1Y1.01	0.165003	BRCA_LumB
APOD	TCGA.D8.A1Y1.01	-0.541693	BRCA_LumB
S100A2	TCGA.D8.A1Y1.01	-0.727448	BRCA_LumB
PSPHP1	TCGA.D8.A1Y1.01	-0.877457	BRCA_LumB
DRAIC	TCGA.D8.A1Y1.01	-0.739857	BRCA_LumB
TCF7	TCGA.B6.A0RG.01	-1.05778	BRCA_LumA
DHRS2	TCGA.B6.A0RG.01	1.44775	BRCA_LumA
CCL2	TCGA.B6.A0RG.01	0.496524	BRCA_LumA
HSD17B1	TCGA.B6.A0RG.01	-0.400017	BRCA_LumA
SCGB2A2	TCGA.B6.A0RG.01	0.0963275	BRCA_LumA
H2BC11	TCGA.B6.A0RG.01	1.15126	BRCA_LumA
KLK10	TCGA.B6.A0RG.01	0.766721	BRCA_LumA
CLCA2	TCGA.B6.A0RG.01	0.421337	BRCA_LumA
BCAS3	TCGA.B6.A0RG.01	1.93374	BRCA_LumA
MAGEA4	TCGA.B6.A0RG.01	0.3434	BRCA_LumA
XAGE2	TCGA.B6.A0RG.01	-0.205909	BRCA_LumA
SPON2	TCGA.B6.A0RG.01	0.354313	BRCA_LumA
PIP	TCGA.B6.A0RG.01	-1.01773	BRCA_LumA
PDPN	TCGA.B6.A0RG.01	-0.10374	BRCA_LumA
ACTG2	TCGA.B6.A0RG.01	-0.664113	BRCA_LumA
COL1A2	TCGA.B6.A0RG.01	0.42714	BRCA_LumA
PLCXD3	TCGA.B6.A0RG.01	-0.3537	BRCA_LumA
IRS2	TCGA.B6.A0RG.01	1.2166	BRCA_LumA
APOD	TCGA.B6.A0RG.01	0.730952	BRCA_LumA
S100A2	TCGA.B6.A0RG.01	1.88173	BRCA_LumA
PSPHP1	TCGA.B6.A0RG.01	1.08515	BRCA_LumA
DRAIC	TCGA.B6.A0RG.01	0.491983	BRCA_LumA
TCF7	TCGA.EW.A1J1.01	-0.292035	BRCA_LumA
DHRS2	TCGA.EW.A1J1.01	-0.163705	BRCA_LumA
CCL2	TCGA.EW.A1J1.01	-0.597679	BRCA_LumA
HSD17B1	TCGA.EW.A1J1.01	-0.221233	BRCA_LumA
SCGB2A2	TCGA.EW.A1J1.01	-1.31479	BRCA_LumA
H2BC11	TCGA.EW.A1J1.01	1.9068	BRCA_LumA
KLK10	TCGA.EW.A1J1.01	-0.934728	BRCA_LumA
CLCA2	TCGA.EW.A1J1.01	-0.900846	BRCA_LumA
BCAS3	TCGA.EW.A1J1.01	1.55387	BRCA_LumA
MAGEA4	TCGA.EW.A1J1.01	-0.291571	BRCA_LumA
XAGE2	TCGA.EW.A1J1.01	-0.205909	BRCA_LumA
SPON2	TCGA.EW.A1J1.01	-0.925752	BRCA_LumA
PIP	TCGA.EW.A1J1.01	1.37798	BRCA_LumA
PDPN	TCGA.EW.A1J1.01	-1.63201	BRCA_LumA
ACTG2	TCGA.EW.A1J1.01	-1.04335	BRCA_LumA
COL1A2	TCGA.EW.A1J1.01	-0.665669	BRCA_LumA
PLCXD3	TCGA.EW.A1J1.01	-0.855808	BRCA_LumA
IRS2	TCGA.EW.A1J1.01	1.35699	BRCA_LumA
APOD	TCGA.EW.A1J1.01	-1.08444	BRCA_LumA
S100A2	TCGA.EW.A1J1.01	-1.00102	BRCA_LumA
PSPHP1	TCGA.EW.A1J1.01	-0.877457	BRCA_LumA
DRAIC	TCGA.EW.A1J1.01	0.567879	BRCA_LumA
TCF7	TCGA.A2.A0YM.01	1.02346	BRCA_Basal
DHRS2	TCGA.A2.A0YM.01	-1.19559	BRCA_Basal
CCL2	TCGA.A2.A0YM.01	0.613267	BRCA_Basal
HSD17B1	TCGA.A2.A0YM.01	-0.229393	BRCA_Basal
SCGB2A2	TCGA.A2.A0YM.01	-1.35088	BRCA_Basal
H2BC11	TCGA.A2.A0YM.01	-1.16915	BRCA_Basal
KLK10	TCGA.A2.A0YM.01	2.13939	BRCA_Basal
CLCA2	TCGA.A2.A0YM.01	-0.787882	BRCA_Basal
BCAS3	TCGA.A2.A0YM.01	-0.929523	BRCA_Basal
MAGEA4	TCGA.A2.A0YM.01	-0.291571	BRCA_Basal
XAGE2	TCGA.A2.A0YM.01	0.302902	BRCA_Basal
SPON2	TCGA.A2.A0YM.01	-0.641524	BRCA_Basal
PIP	TCGA.A2.A0YM.01	-1.34852	BRCA_Basal
PDPN	TCGA.A2.A0YM.01	0.706583	BRCA_Basal
ACTG2	TCGA.A2.A0YM.01	3	BRCA_Basal
COL1A2	TCGA.A2.A0YM.01	-0.649192	BRCA_Basal
PLCXD3	TCGA.A2.A0YM.01	-0.894943	BRCA_Basal
IRS2	TCGA.A2.A0YM.01	1.92856	BRCA_Basal
APOD	TCGA.A2.A0YM.01	0.423798	BRCA_Basal
S100A2	TCGA.A2.A0YM.01	2.16255	BRCA_Basal
PSPHP1	TCGA.A2.A0YM.01	-0.863751	BRCA_Basal
DRAIC	TCGA.A2.A0YM.01	-1.39586	BRCA_Basal
TCF7	TCGA.AR.A24W.01	0.188469	BRCA_LumA
DHRS2	TCGA.AR.A24W.01	-0.6298	BRCA_LumA
CCL2	TCGA.AR.A24W.01	2.0477	BRCA_LumA
HSD17B1	TCGA.AR.A24W.01	-0.307824	BRCA_LumA
SCGB2A2	TCGA.AR.A24W.01	1.23037	BRCA_LumA
H2BC11	TCGA.AR.A24W.01	-1.30471	BRCA_LumA
KLK10	TCGA.AR.A24W.01	0.44103	BRCA_LumA
CLCA2	TCGA.AR.A24W.01	-0.0701845	BRCA_LumA
BCAS3	TCGA.AR.A24W.01	0.590555	BRCA_LumA
MAGEA4	TCGA.AR.A24W.01	-0.291571	BRCA_LumA
XAGE2	TCGA.AR.A24W.01	-0.205909	BRCA_LumA
SPON2	TCGA.AR.A24W.01	-0.266243	BRCA_LumA
PIP	TCGA.AR.A24W.01	0.880528	BRCA_LumA
PDPN	TCGA.AR.A24W.01	0.525965	BRCA_LumA
ACTG2	TCGA.AR.A24W.01	1.85849	BRCA_LumA
COL1A2	TCGA.AR.A24W.01	0.147567	BRCA_LumA
PLCXD3	TCGA.AR.A24W.01	0.674228	BRCA_LumA
IRS2	TCGA.AR.A24W.01	0.992032	BRCA_LumA
APOD	TCGA.AR.A24W.01	1.1682	BRCA_LumA
S100A2	TCGA.AR.A24W.01	-0.547655	BRCA_LumA
PSPHP1	TCGA.AR.A24W.01	-0.863702	BRCA_LumA
DRAIC	TCGA.AR.A24W.01	0.86126	BRCA_LumA
TCF7	TCGA.BH.A0AU.01	0.123486	BRCA_LumB
DHRS2	TCGA.BH.A0AU.01	-0.768039	BRCA_LumB
CCL2	TCGA.BH.A0AU.01	-0.807647	BRCA_LumB
HSD17B1	TCGA.BH.A0AU.01	-0.680739	BRCA_LumB
SCGB2A2	TCGA.BH.A0AU.01	-0.678026	BRCA_LumB
H2BC11	TCGA.BH.A0AU.01	0.102923	BRCA_LumB
KLK10	TCGA.BH.A0AU.01	-0.461807	BRCA_LumB
CLCA2	TCGA.BH.A0AU.01	-0.671702	BRCA_LumB
BCAS3	TCGA.BH.A0AU.01	0.499698	BRCA_LumB
MAGEA4	TCGA.BH.A0AU.01	-0.1574	BRCA_LumB
XAGE2	TCGA.BH.A0AU.01	-0.205909	BRCA_LumB
SPON2	TCGA.BH.A0AU.01	-0.0806906	BRCA_LumB
PIP	TCGA.BH.A0AU.01	-0.801886	BRCA_LumB
PDPN	TCGA.BH.A0AU.01	0.255341	BRCA_LumB
ACTG2	TCGA.BH.A0AU.01	-0.196877	BRCA_LumB
COL1A2	TCGA.BH.A0AU.01	1.08417	BRCA_LumB
PLCXD3	TCGA.BH.A0AU.01	-0.48587	BRCA_LumB
IRS2	TCGA.BH.A0AU.01	-0.212475	BRCA_LumB
APOD	TCGA.BH.A0AU.01	-0.149288	BRCA_LumB
S100A2	TCGA.BH.A0AU.01	-0.84019	BRCA_LumB
PSPHP1	TCGA.BH.A0AU.01	-0.877457	BRCA_LumB
DRAIC	TCGA.BH.A0AU.01	-0.578131	BRCA_LumB
TCF7	TCGA.E9.A245.01	0.541835	BRCA_LumA
DHRS2	TCGA.E9.A245.01	-0.975368	BRCA_LumA
CCL2	TCGA.E9.A245.01	-1.59027	BRCA_LumA
HSD17B1	TCGA.E9.A245.01	0.21558	BRCA_LumA
SCGB2A2	TCGA.E9.A245.01	0.972641	BRCA_LumA
H2BC11	TCGA.E9.A245.01	-0.0686032	BRCA_LumA
KLK10	TCGA.E9.A245.01	-0.796326	BRCA_LumA
CLCA2	TCGA.E9.A245.01	-0.305033	BRCA_LumA
BCAS3	TCGA.E9.A245.01	-0.146729	BRCA_LumA
MAGEA4	TCGA.E9.A245.01	-0.220167	BRCA_LumA
XAGE2	TCGA.E9.A245.01	0.00411873	BRCA_LumA
SPON2	TCGA.E9.A245.01	-0.800031	BRCA_LumA
PIP	TCGA.E9.A245.01	1.82954	BRCA_LumA
PDPN	TCGA.E9.A245.01	-1.26455	BRCA_LumA
ACTG2	TCGA.E9.A245.01	-0.706727	BRCA_LumA
COL1A2	TCGA.E9.A245.01	-0.881796	BRCA_LumA
PLCXD3	TCGA.E9.A245.01	0.487705	BRCA_LumA
IRS2	TCGA.E9.A245.01	1.56573	BRCA_LumA
APOD	TCGA.E9.A245.01	-0.610382	BRCA_LumA
S100A2	TCGA.E9.A245.01	-0.454879	BRCA_LumA
PSPHP1	TCGA.E9.A245.01	-0.759832	BRCA_LumA
DRAIC	TCGA.E9.A245.01	2.27402	BRCA_LumA
TCF7	TCGA.E2.A1LK.01	-2.10157	BRCA_Basal
DHRS2	TCGA.E2.A1LK.01	-1.10507	BRCA_Basal
CCL2	TCGA.E2.A1LK.01	-0.271185	BRCA_Basal
HSD17B1	TCGA.E2.A1LK.01	-0.485492	BRCA_Basal
SCGB2A2	TCGA.E2.A1LK.01	-0.60837	BRCA_Basal
H2BC11	TCGA.E2.A1LK.01	-0.333923	BRCA_Basal
KLK10	TCGA.E2.A1LK.01	3	BRCA_Basal
CLCA2	TCGA.E2.A1LK.01	-0.679871	BRCA_Basal
BCAS3	TCGA.E2.A1LK.01	0.101146	BRCA_Basal
MAGEA4	TCGA.E2.A1LK.01	-0.291571	BRCA_Basal
XAGE2	TCGA.E2.A1LK.01	-0.205909	BRCA_Basal
SPON2	TCGA.E2.A1LK.01	2.53221	BRCA_Basal
PIP	TCGA.E2.A1LK.01	-1.34852	BRCA_Basal
PDPN	TCGA.E2.A1LK.01	-2.11465	BRCA_Basal
ACTG2	TCGA.E2.A1LK.01	-0.497253	BRCA_Basal
COL1A2	TCGA.E2.A1LK.01	-2.2549	BRCA_Basal
PLCXD3	TCGA.E2.A1LK.01	-0.89967	BRCA_Basal
IRS2	TCGA.E2.A1LK.01	-1.34864	BRCA_Basal
APOD	TCGA.E2.A1LK.01	-1.545	BRCA_Basal
S100A2	TCGA.E2.A1LK.01	0.747654	BRCA_Basal
PSPHP1	TCGA.E2.A1LK.01	1.17603	BRCA_Basal
DRAIC	TCGA.E2.A1LK.01	-1.22071	BRCA_Basal
TCF7	TCGA.C8.A1HF.01	0.13612	BRCA_Her2
DHRS2	TCGA.C8.A1HF.01	-1.08783	BRCA_Her2
CCL2	TCGA.C8.A1HF.01	1.15203	BRCA_Her2
HSD17B1	TCGA.C8.A1HF.01	-0.973281	BRCA_Her2
SCGB2A2	TCGA.C8.A1HF.01	1.39268	BRCA_Her2
H2BC11	TCGA.C8.A1HF.01	0.466964	BRCA_Her2
KLK10	TCGA.C8.A1HF.01	-0.914827	BRCA_Her2
CLCA2	TCGA.C8.A1HF.01	1.89859	BRCA_Her2
BCAS3	TCGA.C8.A1HF.01	1.12626	BRCA_Her2
MAGEA4	TCGA.C8.A1HF.01	-0.291571	BRCA_Her2
XAGE2	TCGA.C8.A1HF.01	-0.205909	BRCA_Her2
SPON2	TCGA.C8.A1HF.01	-0.631621	BRCA_Her2
PIP	TCGA.C8.A1HF.01	0.25043	BRCA_Her2
PDPN	TCGA.C8.A1HF.01	0.921655	BRCA_Her2
ACTG2	TCGA.C8.A1HF.01	-0.775739	BRCA_Her2
COL1A2	TCGA.C8.A1HF.01	0.975426	BRCA_Her2
PLCXD3	TCGA.C8.A1HF.01	-0.922605	BRCA_Her2
IRS2	TCGA.C8.A1HF.01	-1.21385	BRCA_Her2
APOD	TCGA.C8.A1HF.01	-1.19375	BRCA_Her2
S100A2	TCGA.C8.A1HF.01	-0.694973	BRCA_Her2
PSPHP1	TCGA.C8.A1HF.01	2.07176	BRCA_Her2
DRAIC	TCGA.C8.A1HF.01	-0.656226	BRCA_Her2
TCF7	TCGA.AC.A6NO.01	-0.147405	BRCA_LumA
DHRS2	TCGA.AC.A6NO.01	-0.536744	BRCA_LumA
CCL2	TCGA.AC.A6NO.01	-1.02231	BRCA_LumA
HSD17B1	TCGA.AC.A6NO.01	-0.670222	BRCA_LumA
SCGB2A2	TCGA.AC.A6NO.01	-0.555712	BRCA_LumA
H2BC11	TCGA.AC.A6NO.01	-0.774682	BRCA_LumA
KLK10	TCGA.AC.A6NO.01	-0.486304	BRCA_LumA
CLCA2	TCGA.AC.A6NO.01	0.338406	BRCA_LumA
BCAS3	TCGA.AC.A6NO.01	-0.610914	BRCA_LumA
MAGEA4	TCGA.AC.A6NO.01	-0.291571	BRCA_LumA
XAGE2	TCGA.AC.A6NO.01	-0.205909	BRCA_LumA
SPON2	TCGA.AC.A6NO.01	0.114551	BRCA_LumA
PIP	TCGA.AC.A6NO.01	0.575465	BRCA_LumA
PDPN	TCGA.AC.A6NO.01	-0.761998	BRCA_LumA
ACTG2	TCGA.AC.A6NO.01	0.811814	BRCA_LumA
COL1A2	TCGA.AC.A6NO.01	-0.12903	BRCA_LumA
PLCXD3	TCGA.AC.A6NO.01	-0.560675	BRCA_LumA
IRS2	TCGA.AC.A6NO.01	0.834221	BRCA_LumA
APOD	TCGA.AC.A6NO.01	-0.498548	BRCA_LumA
S100A2	TCGA.AC.A6NO.01	0.760969	BRCA_LumA
PSPHP1	TCGA.AC.A6NO.01	1.51896	BRCA_LumA
DRAIC	TCGA.AC.A6NO.01	-0.304029	BRCA_LumA
TCF7	TCGA.BH.A18G.01	0.00314822	BRCA_Basal
DHRS2	TCGA.BH.A18G.01	-1.1268	BRCA_Basal
CCL2	TCGA.BH.A18G.01	0.487208	BRCA_Basal
HSD17B1	TCGA.BH.A18G.01	-1.26057	BRCA_Basal
SCGB2A2	TCGA.BH.A18G.01	-0.0320057	BRCA_Basal
H2BC11	TCGA.BH.A18G.01	-0.395389	BRCA_Basal
KLK10	TCGA.BH.A18G.01	-0.944317	BRCA_Basal
CLCA2	TCGA.BH.A18G.01	0.344642	BRCA_Basal
BCAS3	TCGA.BH.A18G.01	0.536761	BRCA_Basal
MAGEA4	TCGA.BH.A18G.01	-0.291571	BRCA_Basal
XAGE2	TCGA.BH.A18G.01	-0.205909	BRCA_Basal
SPON2	TCGA.BH.A18G.01	-0.393599	BRCA_Basal
PIP	TCGA.BH.A18G.01	-0.479239	BRCA_Basal
PDPN	TCGA.BH.A18G.01	1.19786	BRCA_Basal
ACTG2	TCGA.BH.A18G.01	-1.38349	BRCA_Basal
COL1A2	TCGA.BH.A18G.01	0.586758	BRCA_Basal
PLCXD3	TCGA.BH.A18G.01	-0.946731	BRCA_Basal
IRS2	TCGA.BH.A18G.01	0.740524	BRCA_Basal
APOD	TCGA.BH.A18G.01	-1.34753	BRCA_Basal
S100A2	TCGA.BH.A18G.01	1.04185	BRCA_Basal
PSPHP1	TCGA.BH.A18G.01	-0.877457	BRCA_Basal
DRAIC	TCGA.BH.A18G.01	-1.37689	BRCA_Basal
TCF7	TCGA.D8.A1JG.01	-0.764408	BRCA_Her2
DHRS2	TCGA.D8.A1JG.01	1.63816	BRCA_Her2
CCL2	TCGA.D8.A1JG.01	0.503576	BRCA_Her2
HSD17B1	TCGA.D8.A1JG.01	0.51728	BRCA_Her2
SCGB2A2	TCGA.D8.A1JG.01	-0.844094	BRCA_Her2
H2BC11	TCGA.D8.A1JG.01	2.94328	BRCA_Her2
KLK10	TCGA.D8.A1JG.01	-0.926907	BRCA_Her2
CLCA2	TCGA.D8.A1JG.01	3	BRCA_Her2
BCAS3	TCGA.D8.A1JG.01	-1.46253	BRCA_Her2
MAGEA4	TCGA.D8.A1JG.01	0.00369314	BRCA_Her2
XAGE2	TCGA.D8.A1JG.01	-0.182312	BRCA_Her2
SPON2	TCGA.D8.A1JG.01	-1.07863	BRCA_Her2
PIP	TCGA.D8.A1JG.01	1.09223	BRCA_Her2
PDPN	TCGA.D8.A1JG.01	0.39096	BRCA_Her2
ACTG2	TCGA.D8.A1JG.01	-1.11227	BRCA_Her2
COL1A2	TCGA.D8.A1JG.01	0.384437	BRCA_Her2
PLCXD3	TCGA.D8.A1JG.01	-0.883939	BRCA_Her2
IRS2	TCGA.D8.A1JG.01	-1.33649	BRCA_Her2
APOD	TCGA.D8.A1JG.01	1.83343	BRCA_Her2
S100A2	TCGA.D8.A1JG.01	-1.01935	BRCA_Her2
PSPHP1	TCGA.D8.A1JG.01	-0.877457	BRCA_Her2
DRAIC	TCGA.D8.A1JG.01	-1.03495	BRCA_Her2
TCF7	TCGA.AN.A0FD.01	-0.570941	BRCA_LumA
DHRS2	TCGA.AN.A0FD.01	1.09785	BRCA_LumA
CCL2	TCGA.AN.A0FD.01	0.360762	BRCA_LumA
HSD17B1	TCGA.AN.A0FD.01	-0.760111	BRCA_LumA
SCGB2A2	TCGA.AN.A0FD.01	-1.06513	BRCA_LumA
H2BC11	TCGA.AN.A0FD.01	0.617252	BRCA_LumA
KLK10	TCGA.AN.A0FD.01	-0.525085	BRCA_LumA
CLCA2	TCGA.AN.A0FD.01	-0.639234	BRCA_LumA
BCAS3	TCGA.AN.A0FD.01	0.961544	BRCA_LumA
MAGEA4	TCGA.AN.A0FD.01	-0.291571	BRCA_LumA
XAGE2	TCGA.AN.A0FD.01	-0.159349	BRCA_LumA
SPON2	TCGA.AN.A0FD.01	1.32973	BRCA_LumA
PIP	TCGA.AN.A0FD.01	1.06253	BRCA_LumA
PDPN	TCGA.AN.A0FD.01	1.20846	BRCA_LumA
ACTG2	TCGA.AN.A0FD.01	0.610267	BRCA_LumA
COL1A2	TCGA.AN.A0FD.01	1.41288	BRCA_LumA
PLCXD3	TCGA.AN.A0FD.01	-0.904909	BRCA_LumA
IRS2	TCGA.AN.A0FD.01	0.897996	BRCA_LumA
APOD	TCGA.AN.A0FD.01	0.174585	BRCA_LumA
S100A2	TCGA.AN.A0FD.01	0.542004	BRCA_LumA
PSPHP1	TCGA.AN.A0FD.01	0.968933	BRCA_LumA
DRAIC	TCGA.AN.A0FD.01	0.0207269	BRCA_LumA
TCF7	TCGA.BH.A0BM.01	-0.0329509	BRCA_LumA
DHRS2	TCGA.BH.A0BM.01	-0.228077	BRCA_LumA
CCL2	TCGA.BH.A0BM.01	-0.14348	BRCA_LumA
HSD17B1	TCGA.BH.A0BM.01	-0.38148	BRCA_LumA
SCGB2A2	TCGA.BH.A0BM.01	1.77735	BRCA_LumA
H2BC11	TCGA.BH.A0BM.01	-1.30994	BRCA_LumA
KLK10	TCGA.BH.A0BM.01	0.0897886	BRCA_LumA
CLCA2	TCGA.BH.A0BM.01	2.60553	BRCA_LumA
BCAS3	TCGA.BH.A0BM.01	-0.932461	BRCA_LumA
MAGEA4	TCGA.BH.A0BM.01	-0.291571	BRCA_LumA
XAGE2	TCGA.BH.A0BM.01	-0.156679	BRCA_LumA
SPON2	TCGA.BH.A0BM.01	-0.443125	BRCA_LumA
PIP	TCGA.BH.A0BM.01	1.15015	BRCA_LumA
PDPN	TCGA.BH.A0BM.01	0.254692	BRCA_LumA
ACTG2	TCGA.BH.A0BM.01	1.36532	BRCA_LumA
COL1A2	TCGA.BH.A0BM.01	0.047874	BRCA_LumA
PLCXD3	TCGA.BH.A0BM.01	1.28585	BRCA_LumA
IRS2	TCGA.BH.A0BM.01	0.455181	BRCA_LumA
APOD	TCGA.BH.A0BM.01	0.798607	BRCA_LumA
S100A2	TCGA.BH.A0BM.01	0.120745	BRCA_LumA
PSPHP1	TCGA.BH.A0BM.01	-0.854231	BRCA_LumA
DRAIC	TCGA.BH.A0BM.01	0.792204	BRCA_LumA
TCF7	TCGA.S3.AA11.01	-0.863354	BRCA_LumA
DHRS2	TCGA.S3.AA11.01	-0.360897	BRCA_LumA
CCL2	TCGA.S3.AA11.01	-1.20972	BRCA_LumA
HSD17B1	TCGA.S3.AA11.01	0.244496	BRCA_LumA
SCGB2A2	TCGA.S3.AA11.01	-0.411661	BRCA_LumA
H2BC11	TCGA.S3.AA11.01	-0.342142	BRCA_LumA
KLK10	TCGA.S3.AA11.01	-0.41807	BRCA_LumA
CLCA2	TCGA.S3.AA11.01	-0.00283497	BRCA_LumA
BCAS3	TCGA.S3.AA11.01	-0.935798	BRCA_LumA
MAGEA4	TCGA.S3.AA11.01	-0.291571	BRCA_LumA
XAGE2	TCGA.S3.AA11.01	-0.205909	BRCA_LumA
SPON2	TCGA.S3.AA11.01	0.0182954	BRCA_LumA
PIP	TCGA.S3.AA11.01	0.109265	BRCA_LumA
PDPN	TCGA.S3.AA11.01	-0.568119	BRCA_LumA
ACTG2	TCGA.S3.AA11.01	0.86518	BRCA_LumA
COL1A2	TCGA.S3.AA11.01	-0.342291	BRCA_LumA
PLCXD3	TCGA.S3.AA11.01	-0.280169	BRCA_LumA
IRS2	TCGA.S3.AA11.01	-0.834784	BRCA_LumA
APOD	TCGA.S3.AA11.01	-0.62492	BRCA_LumA
S100A2	TCGA.S3.AA11.01	0.704644	BRCA_LumA
PSPHP1	TCGA.S3.AA11.01	0.741318	BRCA_LumA
DRAIC	TCGA.S3.AA11.01	0.485119	BRCA_LumA
TCF7	TCGA.A7.A0CG.01	0.875602	BRCA_LumA
DHRS2	TCGA.A7.A0CG.01	-0.784414	BRCA_LumA
CCL2	TCGA.A7.A0CG.01	0.074833	BRCA_LumA
HSD17B1	TCGA.A7.A0CG.01	-0.956973	BRCA_LumA
SCGB2A2	TCGA.A7.A0CG.01	1.13773	BRCA_LumA
H2BC11	TCGA.A7.A0CG.01	-0.803647	BRCA_LumA
KLK10	TCGA.A7.A0CG.01	0.684799	BRCA_LumA
CLCA2	TCGA.A7.A0CG.01	3	BRCA_LumA
BCAS3	TCGA.A7.A0CG.01	-0.68291	BRCA_LumA
MAGEA4	TCGA.A7.A0CG.01	-0.291571	BRCA_LumA
XAGE2	TCGA.A7.A0CG.01	-0.205909	BRCA_LumA
SPON2	TCGA.A7.A0CG.01	-0.214335	BRCA_LumA
PIP	TCGA.A7.A0CG.01	0.930023	BRCA_LumA
PDPN	TCGA.A7.A0CG.01	0.187655	BRCA_LumA
ACTG2	TCGA.A7.A0CG.01	0.616693	BRCA_LumA
COL1A2	TCGA.A7.A0CG.01	0.885685	BRCA_LumA
PLCXD3	TCGA.A7.A0CG.01	2.59148	BRCA_LumA
IRS2	TCGA.A7.A0CG.01	-0.306761	BRCA_LumA
APOD	TCGA.A7.A0CG.01	2.37582	BRCA_LumA
S100A2	TCGA.A7.A0CG.01	-0.043378	BRCA_LumA
PSPHP1	TCGA.A7.A0CG.01	-0.877457	BRCA_LumA
DRAIC	TCGA.A7.A0CG.01	0.715982	BRCA_LumA
TCF7	TCGA.EW.A1P5.01	0.422475	BRCA_LumA
DHRS2	TCGA.EW.A1P5.01	0.171319	BRCA_LumA
CCL2	TCGA.EW.A1P5.01	0.493167	BRCA_LumA
HSD17B1	TCGA.EW.A1P5.01	-0.130537	BRCA_LumA
SCGB2A2	TCGA.EW.A1P5.01	-0.120082	BRCA_LumA
H2BC11	TCGA.EW.A1P5.01	0.139331	BRCA_LumA
KLK10	TCGA.EW.A1P5.01	0.466821	BRCA_LumA
CLCA2	TCGA.EW.A1P5.01	-0.432838	BRCA_LumA
BCAS3	TCGA.EW.A1P5.01	1.41583	BRCA_LumA
MAGEA4	TCGA.EW.A1P5.01	-0.291571	BRCA_LumA
XAGE2	TCGA.EW.A1P5.01	-0.205909	BRCA_LumA
SPON2	TCGA.EW.A1P5.01	0.19742	BRCA_LumA
PIP	TCGA.EW.A1P5.01	0.917578	BRCA_LumA
PDPN	TCGA.EW.A1P5.01	-0.622283	BRCA_LumA
ACTG2	TCGA.EW.A1P5.01	0.420887	BRCA_LumA
COL1A2	TCGA.EW.A1P5.01	0.0839153	BRCA_LumA
PLCXD3	TCGA.EW.A1P5.01	-0.487705	BRCA_LumA
IRS2	TCGA.EW.A1P5.01	-1.56686	BRCA_LumA
APOD	TCGA.EW.A1P5.01	-0.859283	BRCA_LumA
S100A2	TCGA.EW.A1P5.01	0.0296919	BRCA_LumA
PSPHP1	TCGA.EW.A1P5.01	0.544172	BRCA_LumA
DRAIC	TCGA.EW.A1P5.01	1.30675	BRCA_LumA
TCF7	TCGA.S3.AA17.01	0.61318	BRCA_LumB
DHRS2	TCGA.S3.AA17.01	0.49146	BRCA_LumB
CCL2	TCGA.S3.AA17.01	-0.664829	BRCA_LumB
HSD17B1	TCGA.S3.AA17.01	-0.979786	BRCA_LumB
SCGB2A2	TCGA.S3.AA17.01	1.28242	BRCA_LumB
H2BC11	TCGA.S3.AA17.01	-0.924546	BRCA_LumB
KLK10	TCGA.S3.AA17.01	-0.856749	BRCA_LumB
CLCA2	TCGA.S3.AA17.01	-0.886192	BRCA_LumB
BCAS3	TCGA.S3.AA17.01	-0.00034011	BRCA_LumB
MAGEA4	TCGA.S3.AA17.01	-0.271847	BRCA_LumB
XAGE2	TCGA.S3.AA17.01	-0.205909	BRCA_LumB
SPON2	TCGA.S3.AA17.01	-0.627298	BRCA_LumB
PIP	TCGA.S3.AA17.01	0.0351817	BRCA_LumB
PDPN	TCGA.S3.AA17.01	-0.564797	BRCA_LumB
ACTG2	TCGA.S3.AA17.01	-1.18868	BRCA_LumB
COL1A2	TCGA.S3.AA17.01	-0.87597	BRCA_LumB
PLCXD3	TCGA.S3.AA17.01	-0.288888	BRCA_LumB
IRS2	TCGA.S3.AA17.01	-0.173509	BRCA_LumB
APOD	TCGA.S3.AA17.01	-0.0417246	BRCA_LumB
S100A2	TCGA.S3.AA17.01	-0.88617	BRCA_LumB
PSPHP1	TCGA.S3.AA17.01	0.2918	BRCA_LumB
DRAIC	TCGA.S3.AA17.01	-0.392899	BRCA_LumB
TCF7	TCGA.A7.A26H.01	-0.219063	BRCA_LumA
DHRS2	TCGA.A7.A26H.01	1.18619	BRCA_LumA
CCL2	TCGA.A7.A26H.01	0.39701	BRCA_LumA
HSD17B1	TCGA.A7.A26H.01	1.0149	BRCA_LumA
SCGB2A2	TCGA.A7.A26H.01	1.58299	BRCA_LumA
H2BC11	TCGA.A7.A26H.01	-0.244704	BRCA_LumA
KLK10	TCGA.A7.A26H.01	-0.736511	BRCA_LumA
CLCA2	TCGA.A7.A26H.01	-0.16589	BRCA_LumA
BCAS3	TCGA.A7.A26H.01	1.36739	BRCA_LumA
MAGEA4	TCGA.A7.A26H.01	-0.291571	BRCA_LumA
XAGE2	TCGA.A7.A26H.01	-0.205909	BRCA_LumA
SPON2	TCGA.A7.A26H.01	0.0122295	BRCA_LumA
PIP	TCGA.A7.A26H.01	0.370581	BRCA_LumA
PDPN	TCGA.A7.A26H.01	0.376538	BRCA_LumA
ACTG2	TCGA.A7.A26H.01	0.0450161	BRCA_LumA
COL1A2	TCGA.A7.A26H.01	1.02779	BRCA_LumA
PLCXD3	TCGA.A7.A26H.01	-0.03639	BRCA_LumA
IRS2	TCGA.A7.A26H.01	0.214101	BRCA_LumA
APOD	TCGA.A7.A26H.01	0.345846	BRCA_LumA
S100A2	TCGA.A7.A26H.01	0.170111	BRCA_LumA
PSPHP1	TCGA.A7.A26H.01	-0.877457	BRCA_LumA
DRAIC	TCGA.A7.A26H.01	0.24865	BRCA_LumA
TCF7	TCGA.BH.A0GZ.01	-0.81425	BRCA_LumA
DHRS2	TCGA.BH.A0GZ.01	0.828018	BRCA_LumA
CCL2	TCGA.BH.A0GZ.01	-0.241184	BRCA_LumA
HSD17B1	TCGA.BH.A0GZ.01	0.211545	BRCA_LumA
SCGB2A2	TCGA.BH.A0GZ.01	0.00620298	BRCA_LumA
H2BC11	TCGA.BH.A0GZ.01	-0.864966	BRCA_LumA
KLK10	TCGA.BH.A0GZ.01	0.188423	BRCA_LumA
CLCA2	TCGA.BH.A0GZ.01	0.108627	BRCA_LumA
BCAS3	TCGA.BH.A0GZ.01	-0.442461	BRCA_LumA
MAGEA4	TCGA.BH.A0GZ.01	0.0911131	BRCA_LumA
XAGE2	TCGA.BH.A0GZ.01	-0.205909	BRCA_LumA
SPON2	TCGA.BH.A0GZ.01	0.411486	BRCA_LumA
PIP	TCGA.BH.A0GZ.01	1.06606	BRCA_LumA
PDPN	TCGA.BH.A0GZ.01	0.306468	BRCA_LumA
ACTG2	TCGA.BH.A0GZ.01	0.464803	BRCA_LumA
COL1A2	TCGA.BH.A0GZ.01	0.869444	BRCA_LumA
PLCXD3	TCGA.BH.A0GZ.01	-0.230633	BRCA_LumA
IRS2	TCGA.BH.A0GZ.01	-0.861366	BRCA_LumA
APOD	TCGA.BH.A0GZ.01	1.44408	BRCA_LumA
S100A2	TCGA.BH.A0GZ.01	1.46803	BRCA_LumA
PSPHP1	TCGA.BH.A0GZ.01	-0.877457	BRCA_LumA
DRAIC	TCGA.BH.A0GZ.01	-0.0184349	BRCA_LumA
TCF7	TCGA.A8.A09I.01	-1.21965	BRCA_LumB
DHRS2	TCGA.A8.A09I.01	-0.228143	BRCA_LumB
CCL2	TCGA.A8.A09I.01	1.65495	BRCA_LumB
HSD17B1	TCGA.A8.A09I.01	-1.369	BRCA_LumB
SCGB2A2	TCGA.A8.A09I.01	1.01259	BRCA_LumB
H2BC11	TCGA.A8.A09I.01	-1.23646	BRCA_LumB
KLK10	TCGA.A8.A09I.01	-0.749738	BRCA_LumB
CLCA2	TCGA.A8.A09I.01	-0.452128	BRCA_LumB
BCAS3	TCGA.A8.A09I.01	1.38627	BRCA_LumB
MAGEA4	TCGA.A8.A09I.01	-0.269429	BRCA_LumB
XAGE2	TCGA.A8.A09I.01	-0.205909	BRCA_LumB
SPON2	TCGA.A8.A09I.01	-0.0877894	BRCA_LumB
PIP	TCGA.A8.A09I.01	1.03511	BRCA_LumB
PDPN	TCGA.A8.A09I.01	0.224972	BRCA_LumB
ACTG2	TCGA.A8.A09I.01	-0.330145	BRCA_LumB
COL1A2	TCGA.A8.A09I.01	0.530563	BRCA_LumB
PLCXD3	TCGA.A8.A09I.01	-0.893182	BRCA_LumB
IRS2	TCGA.A8.A09I.01	-1.39405	BRCA_LumB
APOD	TCGA.A8.A09I.01	-1.09149	BRCA_LumB
S100A2	TCGA.A8.A09I.01	-0.0895807	BRCA_LumB
PSPHP1	TCGA.A8.A09I.01	0.875931	BRCA_LumB
DRAIC	TCGA.A8.A09I.01	-0.786308	BRCA_LumB
TCF7	TCGA.D8.A27M.01	0.917038	BRCA_Basal
DHRS2	TCGA.D8.A27M.01	-1.18631	BRCA_Basal
CCL2	TCGA.D8.A27M.01	1.02288	BRCA_Basal
HSD17B1	TCGA.D8.A27M.01	-1.17343	BRCA_Basal
SCGB2A2	TCGA.D8.A27M.01	-1.10647	BRCA_Basal
H2BC11	TCGA.D8.A27M.01	-0.140171	BRCA_Basal
KLK10	TCGA.D8.A27M.01	1.90759	BRCA_Basal
CLCA2	TCGA.D8.A27M.01	-0.813059	BRCA_Basal
BCAS3	TCGA.D8.A27M.01	-1.17319	BRCA_Basal
MAGEA4	TCGA.D8.A27M.01	-0.264806	BRCA_Basal
XAGE2	TCGA.D8.A27M.01	-0.181602	BRCA_Basal
SPON2	TCGA.D8.A27M.01	0.640425	BRCA_Basal
PIP	TCGA.D8.A27M.01	-1.3376	BRCA_Basal
PDPN	TCGA.D8.A27M.01	0.774488	BRCA_Basal
ACTG2	TCGA.D8.A27M.01	-0.902863	BRCA_Basal
COL1A2	TCGA.D8.A27M.01	0.476729	BRCA_Basal
PLCXD3	TCGA.D8.A27M.01	-0.0510769	BRCA_Basal
IRS2	TCGA.D8.A27M.01	1.18126	BRCA_Basal
APOD	TCGA.D8.A27M.01	-1.22929	BRCA_Basal
S100A2	TCGA.D8.A27M.01	2.39997	BRCA_Basal
PSPHP1	TCGA.D8.A27M.01	-0.877457	BRCA_Basal
DRAIC	TCGA.D8.A27M.01	-1.40791	BRCA_Basal
TCF7	TCGA.E2.A15E.01	1.06505	BRCA_LumA
DHRS2	TCGA.E2.A15E.01	1.4335	BRCA_LumA
CCL2	TCGA.E2.A15E.01	-1.27277	BRCA_LumA
HSD17B1	TCGA.E2.A15E.01	0.383053	BRCA_LumA
SCGB2A2	TCGA.E2.A15E.01	0.778005	BRCA_LumA
H2BC11	TCGA.E2.A15E.01	0.340424	BRCA_LumA
KLK10	TCGA.E2.A15E.01	0.352691	BRCA_LumA
CLCA2	TCGA.E2.A15E.01	1.46969	BRCA_LumA
BCAS3	TCGA.E2.A15E.01	-0.357627	BRCA_LumA
MAGEA4	TCGA.E2.A15E.01	-0.291571	BRCA_LumA
XAGE2	TCGA.E2.A15E.01	-0.205909	BRCA_LumA
SPON2	TCGA.E2.A15E.01	-0.253546	BRCA_LumA
PIP	TCGA.E2.A15E.01	1.4969	BRCA_LumA
PDPN	TCGA.E2.A15E.01	0.313277	BRCA_LumA
ACTG2	TCGA.E2.A15E.01	1.31278	BRCA_LumA
COL1A2	TCGA.E2.A15E.01	0.0730886	BRCA_LumA
PLCXD3	TCGA.E2.A15E.01	-0.268821	BRCA_LumA
IRS2	TCGA.E2.A15E.01	-0.0376878	BRCA_LumA
APOD	TCGA.E2.A15E.01	1.83982	BRCA_LumA
S100A2	TCGA.E2.A15E.01	-0.0762523	BRCA_LumA
PSPHP1	TCGA.E2.A15E.01	-0.877457	BRCA_LumA
DRAIC	TCGA.E2.A15E.01	0.787264	BRCA_LumA
TCF7	TCGA.OL.A5RV.01	0.204305	BRCA_LumA
DHRS2	TCGA.OL.A5RV.01	0.832798	BRCA_LumA
CCL2	TCGA.OL.A5RV.01	-1.28402	BRCA_LumA
HSD17B1	TCGA.OL.A5RV.01	-0.47484	BRCA_LumA
SCGB2A2	TCGA.OL.A5RV.01	0.884086	BRCA_LumA
H2BC11	TCGA.OL.A5RV.01	-0.839494	BRCA_LumA
KLK10	TCGA.OL.A5RV.01	0.101722	BRCA_LumA
CLCA2	TCGA.OL.A5RV.01	1.02394	BRCA_LumA
BCAS3	TCGA.OL.A5RV.01	-0.676235	BRCA_LumA
MAGEA4	TCGA.OL.A5RV.01	-0.075578	BRCA_LumA
XAGE2	TCGA.OL.A5RV.01	-0.205909	BRCA_LumA
SPON2	TCGA.OL.A5RV.01	0.709835	BRCA_LumA
PIP	TCGA.OL.A5RV.01	0.813234	BRCA_LumA
PDPN	TCGA.OL.A5RV.01	0.0363346	BRCA_LumA
ACTG2	TCGA.OL.A5RV.01	1.43598	BRCA_LumA
COL1A2	TCGA.OL.A5RV.01	-0.818985	BRCA_LumA
PLCXD3	TCGA.OL.A5RV.01	0.393278	BRCA_LumA
IRS2	TCGA.OL.A5RV.01	0.849542	BRCA_LumA
APOD	TCGA.OL.A5RV.01	0.597122	BRCA_LumA
S100A2	TCGA.OL.A5RV.01	0.260959	BRCA_LumA
PSPHP1	TCGA.OL.A5RV.01	0.972202	BRCA_LumA
DRAIC	TCGA.OL.A5RV.01	0.267358	BRCA_LumA
TCF7	TCGA.BH.A209.01	1.326	BRCA_LumB
DHRS2	TCGA.BH.A209.01	-0.944543	BRCA_LumB
CCL2	TCGA.BH.A209.01	1.01211	BRCA_LumB
HSD17B1	TCGA.BH.A209.01	0.49743	BRCA_LumB
SCGB2A2	TCGA.BH.A209.01	-0.248572	BRCA_LumB
H2BC11	TCGA.BH.A209.01	-0.276862	BRCA_LumB
KLK10	TCGA.BH.A209.01	-0.917697	BRCA_LumB
CLCA2	TCGA.BH.A209.01	-0.761136	BRCA_LumB
BCAS3	TCGA.BH.A209.01	-0.795775	BRCA_LumB
MAGEA4	TCGA.BH.A209.01	-0.291571	BRCA_LumB
XAGE2	TCGA.BH.A209.01	-0.205909	BRCA_LumB
SPON2	TCGA.BH.A209.01	-1.90483	BRCA_LumB
PIP	TCGA.BH.A209.01	0.596446	BRCA_LumB
PDPN	TCGA.BH.A209.01	-0.0620151	BRCA_LumB
ACTG2	TCGA.BH.A209.01	-1.04904	BRCA_LumB
COL1A2	TCGA.BH.A209.01	-0.698815	BRCA_LumB
PLCXD3	TCGA.BH.A209.01	-0.0158717	BRCA_LumB
IRS2	TCGA.BH.A209.01	-1.13361	BRCA_LumB
APOD	TCGA.BH.A209.01	-0.574827	BRCA_LumB
S100A2	TCGA.BH.A209.01	-0.900804	BRCA_LumB
PSPHP1	TCGA.BH.A209.01	-0.877457	BRCA_LumB
DRAIC	TCGA.BH.A209.01	0.0521189	BRCA_LumB
TCF7	TCGA.BH.A0E7.01	-1.00066	BRCA_LumA
DHRS2	TCGA.BH.A0E7.01	1.70785	BRCA_LumA
CCL2	TCGA.BH.A0E7.01	-1.78563	BRCA_LumA
HSD17B1	TCGA.BH.A0E7.01	3	BRCA_LumA
SCGB2A2	TCGA.BH.A0E7.01	1.0523	BRCA_LumA
H2BC11	TCGA.BH.A0E7.01	0.420884	BRCA_LumA
KLK10	TCGA.BH.A0E7.01	-0.813558	BRCA_LumA
CLCA2	TCGA.BH.A0E7.01	0.70448	BRCA_LumA
BCAS3	TCGA.BH.A0E7.01	-0.293916	BRCA_LumA
MAGEA4	TCGA.BH.A0E7.01	-0.291571	BRCA_LumA
XAGE2	TCGA.BH.A0E7.01	-0.205909	BRCA_LumA
SPON2	TCGA.BH.A0E7.01	-0.784999	BRCA_LumA
PIP	TCGA.BH.A0E7.01	-0.434046	BRCA_LumA
PDPN	TCGA.BH.A0E7.01	-0.435197	BRCA_LumA
ACTG2	TCGA.BH.A0E7.01	-0.993187	BRCA_LumA
COL1A2	TCGA.BH.A0E7.01	0.223014	BRCA_LumA
PLCXD3	TCGA.BH.A0E7.01	-0.922024	BRCA_LumA
IRS2	TCGA.BH.A0E7.01	-0.493399	BRCA_LumA
APOD	TCGA.BH.A0E7.01	1.527	BRCA_LumA
S100A2	TCGA.BH.A0E7.01	-0.970924	BRCA_LumA
PSPHP1	TCGA.BH.A0E7.01	1.12641	BRCA_LumA
DRAIC	TCGA.BH.A0E7.01	0.291364	BRCA_LumA
TCF7	TCGA.AC.A3QP.01	0.0292199	BRCA_LumA
DHRS2	TCGA.AC.A3QP.01	0.0744502	BRCA_LumA
CCL2	TCGA.AC.A3QP.01	-0.589578	BRCA_LumA
HSD17B1	TCGA.AC.A3QP.01	1.55325	BRCA_LumA
SCGB2A2	TCGA.AC.A3QP.01	0.988819	BRCA_LumA
H2BC11	TCGA.AC.A3QP.01	-0.739356	BRCA_LumA
KLK10	TCGA.AC.A3QP.01	0.584245	BRCA_LumA
CLCA2	TCGA.AC.A3QP.01	-0.0729963	BRCA_LumA
BCAS3	TCGA.AC.A3QP.01	-0.6448	BRCA_LumA
MAGEA4	TCGA.AC.A3QP.01	-0.291571	BRCA_LumA
XAGE2	TCGA.AC.A3QP.01	-0.205909	BRCA_LumA
SPON2	TCGA.AC.A3QP.01	1.86205	BRCA_LumA
PIP	TCGA.AC.A3QP.01	1.10944	BRCA_LumA
PDPN	TCGA.AC.A3QP.01	0.891071	BRCA_LumA
ACTG2	TCGA.AC.A3QP.01	-0.133694	BRCA_LumA
COL1A2	TCGA.AC.A3QP.01	0.458534	BRCA_LumA
PLCXD3	TCGA.AC.A3QP.01	-0.2821	BRCA_LumA
IRS2	TCGA.AC.A3QP.01	0.363277	BRCA_LumA
APOD	TCGA.AC.A3QP.01	0.890217	BRCA_LumA
S100A2	TCGA.AC.A3QP.01	-0.11782	BRCA_LumA
PSPHP1	TCGA.AC.A3QP.01	1.01389	BRCA_LumA
DRAIC	TCGA.AC.A3QP.01	0.088935	BRCA_LumA
TCF7	TCGA.BH.A28Q.01	0.335308	BRCA_LumA
DHRS2	TCGA.BH.A28Q.01	0.840229	BRCA_LumA
CCL2	TCGA.BH.A28Q.01	-0.275326	BRCA_LumA
HSD17B1	TCGA.BH.A28Q.01	-0.630385	BRCA_LumA
SCGB2A2	TCGA.BH.A28Q.01	0.0209504	BRCA_LumA
H2BC11	TCGA.BH.A28Q.01	-0.924335	BRCA_LumA
KLK10	TCGA.BH.A28Q.01	-0.559627	BRCA_LumA
CLCA2	TCGA.BH.A28Q.01	-0.586811	BRCA_LumA
BCAS3	TCGA.BH.A28Q.01	-0.275674	BRCA_LumA
MAGEA4	TCGA.BH.A28Q.01	-0.291571	BRCA_LumA
XAGE2	TCGA.BH.A28Q.01	-0.160922	BRCA_LumA
SPON2	TCGA.BH.A28Q.01	0.344151	BRCA_LumA
PIP	TCGA.BH.A28Q.01	0.525896	BRCA_LumA
PDPN	TCGA.BH.A28Q.01	0.286394	BRCA_LumA
ACTG2	TCGA.BH.A28Q.01	-1.14438	BRCA_LumA
COL1A2	TCGA.BH.A28Q.01	0.519386	BRCA_LumA
PLCXD3	TCGA.BH.A28Q.01	0.449704	BRCA_LumA
IRS2	TCGA.BH.A28Q.01	0.0866134	BRCA_LumA
APOD	TCGA.BH.A28Q.01	0.360868	BRCA_LumA
S100A2	TCGA.BH.A28Q.01	-0.818703	BRCA_LumA
PSPHP1	TCGA.BH.A28Q.01	-0.877457	BRCA_LumA
DRAIC	TCGA.BH.A28Q.01	-0.0755207	BRCA_LumA
TCF7	TCGA.E9.A22D.01	1.14757	BRCA_LumB
DHRS2	TCGA.E9.A22D.01	1.58041	BRCA_LumB
CCL2	TCGA.E9.A22D.01	1.37495	BRCA_LumB
HSD17B1	TCGA.E9.A22D.01	-0.988975	BRCA_LumB
SCGB2A2	TCGA.E9.A22D.01	0.218325	BRCA_LumB
H2BC11	TCGA.E9.A22D.01	-0.116266	BRCA_LumB
KLK10	TCGA.E9.A22D.01	-0.762497	BRCA_LumB
CLCA2	TCGA.E9.A22D.01	-0.870607	BRCA_LumB
BCAS3	TCGA.E9.A22D.01	-0.128843	BRCA_LumB
MAGEA4	TCGA.E9.A22D.01	-0.278151	BRCA_LumB
XAGE2	TCGA.E9.A22D.01	-0.181692	BRCA_LumB
SPON2	TCGA.E9.A22D.01	-0.347709	BRCA_LumB
PIP	TCGA.E9.A22D.01	-0.685139	BRCA_LumB
PDPN	TCGA.E9.A22D.01	-0.327871	BRCA_LumB
ACTG2	TCGA.E9.A22D.01	-1.40544	BRCA_LumB
COL1A2	TCGA.E9.A22D.01	-0.269208	BRCA_LumB
PLCXD3	TCGA.E9.A22D.01	-0.903506	BRCA_LumB
IRS2	TCGA.E9.A22D.01	0.0338243	BRCA_LumB
APOD	TCGA.E9.A22D.01	-0.260756	BRCA_LumB
S100A2	TCGA.E9.A22D.01	-1.07783	BRCA_LumB
PSPHP1	TCGA.E9.A22D.01	-0.877457	BRCA_LumB
DRAIC	TCGA.E9.A22D.01	1.87281	BRCA_LumB
TCF7	TCGA.BH.A0BW.01	0.602688	BRCA_Basal
DHRS2	TCGA.BH.A0BW.01	-0.33338	BRCA_Basal
CCL2	TCGA.BH.A0BW.01	1.70989	BRCA_Basal
HSD17B1	TCGA.BH.A0BW.01	-0.9588	BRCA_Basal
SCGB2A2	TCGA.BH.A0BW.01	-1.32921	BRCA_Basal
H2BC11	TCGA.BH.A0BW.01	1.6671	BRCA_Basal
KLK10	TCGA.BH.A0BW.01	-0.0225804	BRCA_Basal
CLCA2	TCGA.BH.A0BW.01	-0.566245	BRCA_Basal
BCAS3	TCGA.BH.A0BW.01	0.148648	BRCA_Basal
MAGEA4	TCGA.BH.A0BW.01	3	BRCA_Basal
XAGE2	TCGA.BH.A0BW.01	0.941643	BRCA_Basal
SPON2	TCGA.BH.A0BW.01	-1.91992	BRCA_Basal
PIP	TCGA.BH.A0BW.01	-1.20886	BRCA_Basal
PDPN	TCGA.BH.A0BW.01	-1.17052	BRCA_Basal
ACTG2	TCGA.BH.A0BW.01	0.290715	BRCA_Basal
COL1A2	TCGA.BH.A0BW.01	-0.504829	BRCA_Basal
PLCXD3	TCGA.BH.A0BW.01	-0.764824	BRCA_Basal
IRS2	TCGA.BH.A0BW.01	-1.37767	BRCA_Basal
APOD	TCGA.BH.A0BW.01	0.833884	BRCA_Basal
S100A2	TCGA.BH.A0BW.01	-0.401706	BRCA_Basal
PSPHP1	TCGA.BH.A0BW.01	0.699753	BRCA_Basal
DRAIC	TCGA.BH.A0BW.01	-1.27822	BRCA_Basal
TCF7	TCGA.S3.AA10.01	1.48697	BRCA_Basal
DHRS2	TCGA.S3.AA10.01	-0.702838	BRCA_Basal
CCL2	TCGA.S3.AA10.01	1.43224	BRCA_Basal
HSD17B1	TCGA.S3.AA10.01	-0.831984	BRCA_Basal
SCGB2A2	TCGA.S3.AA10.01	-1.32992	BRCA_Basal
H2BC11	TCGA.S3.AA10.01	1.36356	BRCA_Basal
KLK10	TCGA.S3.AA10.01	3	BRCA_Basal
CLCA2	TCGA.S3.AA10.01	-0.836379	BRCA_Basal
BCAS3	TCGA.S3.AA10.01	-2.28661	BRCA_Basal
MAGEA4	TCGA.S3.AA10.01	-0.291571	BRCA_Basal
XAGE2	TCGA.S3.AA10.01	-0.205909	BRCA_Basal
SPON2	TCGA.S3.AA10.01	1.07767	BRCA_Basal
PIP	TCGA.S3.AA10.01	-1.2534	BRCA_Basal
PDPN	TCGA.S3.AA10.01	0.0396584	BRCA_Basal
ACTG2	TCGA.S3.AA10.01	1.27419	BRCA_Basal
COL1A2	TCGA.S3.AA10.01	-0.661516	BRCA_Basal
PLCXD3	TCGA.S3.AA10.01	-0.946731	BRCA_Basal
IRS2	TCGA.S3.AA10.01	2.42924	BRCA_Basal
APOD	TCGA.S3.AA10.01	-1.68846	BRCA_Basal
S100A2	TCGA.S3.AA10.01	3	BRCA_Basal
PSPHP1	TCGA.S3.AA10.01	0.711661	BRCA_Basal
DRAIC	TCGA.S3.AA10.01	-1.43009	BRCA_Basal
TCF7	TCGA.AO.A03M.01	1.09097	BRCA_LumA
DHRS2	TCGA.AO.A03M.01	-0.204917	BRCA_LumA
CCL2	TCGA.AO.A03M.01	-0.0201065	BRCA_LumA
HSD17B1	TCGA.AO.A03M.01	2.62557	BRCA_LumA
SCGB2A2	TCGA.AO.A03M.01	-0.0122235	BRCA_LumA
H2BC11	TCGA.AO.A03M.01	2.19667	BRCA_LumA
KLK10	TCGA.AO.A03M.01	-0.161684	BRCA_LumA
CLCA2	TCGA.AO.A03M.01	0.918191	BRCA_LumA
BCAS3	TCGA.AO.A03M.01	1.01576	BRCA_LumA
MAGEA4	TCGA.AO.A03M.01	-0.0975838	BRCA_LumA
XAGE2	TCGA.AO.A03M.01	-0.205909	BRCA_LumA
SPON2	TCGA.AO.A03M.01	0.416258	BRCA_LumA
PIP	TCGA.AO.A03M.01	0.904278	BRCA_LumA
PDPN	TCGA.AO.A03M.01	-0.0842789	BRCA_LumA
ACTG2	TCGA.AO.A03M.01	-0.166806	BRCA_LumA
COL1A2	TCGA.AO.A03M.01	-0.173138	BRCA_LumA
PLCXD3	TCGA.AO.A03M.01	0.205096	BRCA_LumA
IRS2	TCGA.AO.A03M.01	-0.450216	BRCA_LumA
APOD	TCGA.AO.A03M.01	0.446801	BRCA_LumA
S100A2	TCGA.AO.A03M.01	-0.826826	BRCA_LumA
PSPHP1	TCGA.AO.A03M.01	-0.877457	BRCA_LumA
DRAIC	TCGA.AO.A03M.01	1.60284	BRCA_LumA
TCF7	TCGA.EW.A1OX.01	-3	BRCA_LumB
DHRS2	TCGA.EW.A1OX.01	-0.912652	BRCA_LumB
CCL2	TCGA.EW.A1OX.01	-2.34777	BRCA_LumB
HSD17B1	TCGA.EW.A1OX.01	0.228837	BRCA_LumB
SCGB2A2	TCGA.EW.A1OX.01	-1.10643	BRCA_LumB
H2BC11	TCGA.EW.A1OX.01	1.65121	BRCA_LumB
KLK10	TCGA.EW.A1OX.01	-0.898477	BRCA_LumB
CLCA2	TCGA.EW.A1OX.01	-0.868824	BRCA_LumB
BCAS3	TCGA.EW.A1OX.01	0.473487	BRCA_LumB
MAGEA4	TCGA.EW.A1OX.01	-0.268252	BRCA_LumB
XAGE2	TCGA.EW.A1OX.01	-0.205909	BRCA_LumB
SPON2	TCGA.EW.A1OX.01	-2.71623	BRCA_LumB
PIP	TCGA.EW.A1OX.01	-0.912029	BRCA_LumB
PDPN	TCGA.EW.A1OX.01	-3	BRCA_LumB
ACTG2	TCGA.EW.A1OX.01	-0.972099	BRCA_LumB
COL1A2	TCGA.EW.A1OX.01	-2.17939	BRCA_LumB
PLCXD3	TCGA.EW.A1OX.01	-0.800436	BRCA_LumB
IRS2	TCGA.EW.A1OX.01	2.67942	BRCA_LumB
APOD	TCGA.EW.A1OX.01	-1.63473	BRCA_LumB
S100A2	TCGA.EW.A1OX.01	-1.06789	BRCA_LumB
PSPHP1	TCGA.EW.A1OX.01	1.00959	BRCA_LumB
DRAIC	TCGA.EW.A1OX.01	1.35716	BRCA_LumB
TCF7	TCGA.A8.A09G.01	0.0898544	BRCA_Her2
DHRS2	TCGA.A8.A09G.01	-1.0757	BRCA_Her2
CCL2	TCGA.A8.A09G.01	-0.545544	BRCA_Her2
HSD17B1	TCGA.A8.A09G.01	0.355191	BRCA_Her2
SCGB2A2	TCGA.A8.A09G.01	-0.184632	BRCA_Her2
H2BC11	TCGA.A8.A09G.01	0.582322	BRCA_Her2
KLK10	TCGA.A8.A09G.01	-0.814294	BRCA_Her2
CLCA2	TCGA.A8.A09G.01	1.74073	BRCA_Her2
BCAS3	TCGA.A8.A09G.01	-1.28781	BRCA_Her2
MAGEA4	TCGA.A8.A09G.01	-0.136098	BRCA_Her2
XAGE2	TCGA.A8.A09G.01	-0.205909	BRCA_Her2
SPON2	TCGA.A8.A09G.01	-1.29926	BRCA_Her2
PIP	TCGA.A8.A09G.01	2.18551	BRCA_Her2
PDPN	TCGA.A8.A09G.01	-0.96526	BRCA_Her2
ACTG2	TCGA.A8.A09G.01	-0.717663	BRCA_Her2
COL1A2	TCGA.A8.A09G.01	-0.314902	BRCA_Her2
PLCXD3	TCGA.A8.A09G.01	-0.532807	BRCA_Her2
IRS2	TCGA.A8.A09G.01	-1.7591	BRCA_Her2
APOD	TCGA.A8.A09G.01	2.10398	BRCA_Her2
S100A2	TCGA.A8.A09G.01	-1.18755	BRCA_Her2
PSPHP1	TCGA.A8.A09G.01	-0.85185	BRCA_Her2
DRAIC	TCGA.A8.A09G.01	0.538636	BRCA_Her2
TCF7	TCGA.AN.A0AR.01	-0.388451	BRCA_Basal
DHRS2	TCGA.AN.A0AR.01	0.848771	BRCA_Basal
CCL2	TCGA.AN.A0AR.01	-0.894939	BRCA_Basal
HSD17B1	TCGA.AN.A0AR.01	1.04653	BRCA_Basal
SCGB2A2	TCGA.AN.A0AR.01	-1.35088	BRCA_Basal
H2BC11	TCGA.AN.A0AR.01	0.663659	BRCA_Basal
KLK10	TCGA.AN.A0AR.01	-0.227209	BRCA_Basal
CLCA2	TCGA.AN.A0AR.01	-0.889698	BRCA_Basal
BCAS3	TCGA.AN.A0AR.01	-0.0220937	BRCA_Basal
MAGEA4	TCGA.AN.A0AR.01	3	BRCA_Basal
XAGE2	TCGA.AN.A0AR.01	3	BRCA_Basal
SPON2	TCGA.AN.A0AR.01	-1.42419	BRCA_Basal
PIP	TCGA.AN.A0AR.01	0.209612	BRCA_Basal
PDPN	TCGA.AN.A0AR.01	-1.614	BRCA_Basal
ACTG2	TCGA.AN.A0AR.01	2.01206	BRCA_Basal
COL1A2	TCGA.AN.A0AR.01	-0.669504	BRCA_Basal
PLCXD3	TCGA.AN.A0AR.01	-0.765801	BRCA_Basal
IRS2	TCGA.AN.A0AR.01	-0.96522	BRCA_Basal
APOD	TCGA.AN.A0AR.01	-1.64108	BRCA_Basal
S100A2	TCGA.AN.A0AR.01	0.169085	BRCA_Basal
PSPHP1	TCGA.AN.A0AR.01	-0.877457	BRCA_Basal
DRAIC	TCGA.AN.A0AR.01	-1.33452	BRCA_Basal
TCF7	TCGA.D8.A4Z1.01	0.569429	BRCA_LumA
DHRS2	TCGA.D8.A4Z1.01	1.29021	BRCA_LumA
CCL2	TCGA.D8.A4Z1.01	0.379963	BRCA_LumA
HSD17B1	TCGA.D8.A4Z1.01	2.08936	BRCA_LumA
SCGB2A2	TCGA.D8.A4Z1.01	0.98911	BRCA_LumA
H2BC11	TCGA.D8.A4Z1.01	-0.84024	BRCA_LumA
KLK10	TCGA.D8.A4Z1.01	1.6606	BRCA_LumA
CLCA2	TCGA.D8.A4Z1.01	1.37788	BRCA_LumA
BCAS3	TCGA.D8.A4Z1.01	-0.351652	BRCA_LumA
MAGEA4	TCGA.D8.A4Z1.01	-0.270455	BRCA_LumA
XAGE2	TCGA.D8.A4Z1.01	-0.205909	BRCA_LumA
SPON2	TCGA.D8.A4Z1.01	0.349058	BRCA_LumA
PIP	TCGA.D8.A4Z1.01	1.61609	BRCA_LumA
PDPN	TCGA.D8.A4Z1.01	-0.648644	BRCA_LumA
ACTG2	TCGA.D8.A4Z1.01	1.09363	BRCA_LumA
COL1A2	TCGA.D8.A4Z1.01	-0.29388	BRCA_LumA
PLCXD3	TCGA.D8.A4Z1.01	1.2943	BRCA_LumA
IRS2	TCGA.D8.A4Z1.01	0.151151	BRCA_LumA
APOD	TCGA.D8.A4Z1.01	0.445599	BRCA_LumA
S100A2	TCGA.D8.A4Z1.01	-0.37847	BRCA_LumA
PSPHP1	TCGA.D8.A4Z1.01	-0.877457	BRCA_LumA
DRAIC	TCGA.D8.A4Z1.01	-0.239749	BRCA_LumA
TCF7	TCGA.E2.A1LB.01	-1.156	BRCA_Her2
DHRS2	TCGA.E2.A1LB.01	2.209	BRCA_Her2
CCL2	TCGA.E2.A1LB.01	-1.53783	BRCA_Her2
HSD17B1	TCGA.E2.A1LB.01	-1.00521	BRCA_Her2
SCGB2A2	TCGA.E2.A1LB.01	-1.22137	BRCA_Her2
H2BC11	TCGA.E2.A1LB.01	0.768441	BRCA_Her2
KLK10	TCGA.E2.A1LB.01	-0.944317	BRCA_Her2
CLCA2	TCGA.E2.A1LB.01	2.08313	BRCA_Her2
BCAS3	TCGA.E2.A1LB.01	-0.138675	BRCA_Her2
MAGEA4	TCGA.E2.A1LB.01	-0.129159	BRCA_Her2
XAGE2	TCGA.E2.A1LB.01	-0.205909	BRCA_Her2
SPON2	TCGA.E2.A1LB.01	-0.235894	BRCA_Her2
PIP	TCGA.E2.A1LB.01	1.73584	BRCA_Her2
PDPN	TCGA.E2.A1LB.01	0.159155	BRCA_Her2
ACTG2	TCGA.E2.A1LB.01	-0.506837	BRCA_Her2
COL1A2	TCGA.E2.A1LB.01	0.686784	BRCA_Her2
PLCXD3	TCGA.E2.A1LB.01	-0.906473	BRCA_Her2
IRS2	TCGA.E2.A1LB.01	-0.517313	BRCA_Her2
APOD	TCGA.E2.A1LB.01	2.85928	BRCA_Her2
S100A2	TCGA.E2.A1LB.01	-1.12016	BRCA_Her2
PSPHP1	TCGA.E2.A1LB.01	1.42482	BRCA_Her2
DRAIC	TCGA.E2.A1LB.01	2.58873	BRCA_Her2
TCF7	TCGA.AR.A24O.01	0.105055	BRCA_LumA
DHRS2	TCGA.AR.A24O.01	-0.907366	BRCA_LumA
CCL2	TCGA.AR.A24O.01	0.797834	BRCA_LumA
HSD17B1	TCGA.AR.A24O.01	-0.34239	BRCA_LumA
SCGB2A2	TCGA.AR.A24O.01	1.33556	BRCA_LumA
H2BC11	TCGA.AR.A24O.01	-0.903715	BRCA_LumA
KLK10	TCGA.AR.A24O.01	0.645544	BRCA_LumA
CLCA2	TCGA.AR.A24O.01	0.23419	BRCA_LumA
BCAS3	TCGA.AR.A24O.01	-0.182293	BRCA_LumA
MAGEA4	TCGA.AR.A24O.01	-0.291571	BRCA_LumA
XAGE2	TCGA.AR.A24O.01	-0.205909	BRCA_LumA
SPON2	TCGA.AR.A24O.01	0.246071	BRCA_LumA
PIP	TCGA.AR.A24O.01	0.322654	BRCA_LumA
PDPN	TCGA.AR.A24O.01	0.613469	BRCA_LumA
ACTG2	TCGA.AR.A24O.01	0.190659	BRCA_LumA
COL1A2	TCGA.AR.A24O.01	0.952297	BRCA_LumA
PLCXD3	TCGA.AR.A24O.01	1.76428	BRCA_LumA
IRS2	TCGA.AR.A24O.01	0.473769	BRCA_LumA
APOD	TCGA.AR.A24O.01	0.759932	BRCA_LumA
S100A2	TCGA.AR.A24O.01	-0.726756	BRCA_LumA
PSPHP1	TCGA.AR.A24O.01	-0.735394	BRCA_LumA
DRAIC	TCGA.AR.A24O.01	0.996042	BRCA_LumA
TCF7	TCGA.GM.A2DK.01	-0.333503	BRCA_LumA
DHRS2	TCGA.GM.A2DK.01	0.477451	BRCA_LumA
CCL2	TCGA.GM.A2DK.01	1.01611	BRCA_LumA
HSD17B1	TCGA.GM.A2DK.01	0.360963	BRCA_LumA
SCGB2A2	TCGA.GM.A2DK.01	-0.290478	BRCA_LumA
H2BC11	TCGA.GM.A2DK.01	-0.302417	BRCA_LumA
KLK10	TCGA.GM.A2DK.01	-0.271459	BRCA_LumA
CLCA2	TCGA.GM.A2DK.01	-0.518178	BRCA_LumA
BCAS3	TCGA.GM.A2DK.01	-0.411814	BRCA_LumA
MAGEA4	TCGA.GM.A2DK.01	-0.291571	BRCA_LumA
XAGE2	TCGA.GM.A2DK.01	-0.205909	BRCA_LumA
SPON2	TCGA.GM.A2DK.01	0.0296418	BRCA_LumA
PIP	TCGA.GM.A2DK.01	-0.564847	BRCA_LumA
PDPN	TCGA.GM.A2DK.01	-0.0541046	BRCA_LumA
ACTG2	TCGA.GM.A2DK.01	1.04013	BRCA_LumA
COL1A2	TCGA.GM.A2DK.01	-0.679661	BRCA_LumA
PLCXD3	TCGA.GM.A2DK.01	2.38473	BRCA_LumA
IRS2	TCGA.GM.A2DK.01	0.903652	BRCA_LumA
APOD	TCGA.GM.A2DK.01	1.33078	BRCA_LumA
[truncated: 18,615 more rows]

## Sheet: Fig. 1I
cancer type	signature	avrage PPV	standard deviation
BRCA_Basal	PAM50	0.976295	0.0104014
BRCA_Basal	scCCL	0.970343	0.0207107
BRCA_Basal	scCCL_plusHER2	0.952485	0.0274482
BRCA_Her2	PAM50	0.884615	0.10176
BRCA_Her2	scCCL	0.589744	0.0444116
BRCA_Her2	scCCL_plusHER2	0.653846	0.0666173
BRCA_LumA	PAM50	0.955469	0.00923067
BRCA_LumA	scCCL	0.854299	0.027452
BRCA_LumA	scCCL_plusHER2	0.86238	0.0332025
BRCA_LumB	PAM50	0.785859	0.0393279
BRCA_LumB	scCCL	0.535587	0.0509868
BRCA_LumB	scCCL_plusHER2	0.53582	0.0424225
BRCA_Basal	rnd	0.180363	0
BRCA_Her2	rnd	0.0832444	0
BRCA_LumA	rnd	0.527215	0
BRCA_LumB	rnd	0.209178	0

## Sheet: Fig. 2A,B
cell id	predicted Cell line	patient	predicted BC type	UMAP_X	UMAP_Y
TNBC1_AAACCTGCACCTTGTC	MX1	TNBC1	TNB	-2.41816	5.54462
TNBC1_AAACGGGAGTCCTCCT	MX1	TNBC1	TNB	-3.34853	6.185
TNBC1_AAACGGGTCCAGAGGA	HCC1187	TNBC1	TNA	2.75261	-1.91263
TNBC1_AAAGATGCAGTTTACG	HCC1187	TNBC1	TNA	2.9255	-2.73262
TNBC1_AAAGCAACAGGAATGC	MX1	TNBC1	TNB	-3.23757	5.61878
TNBC1_AAAGCAATCGGAATCT	MX1	TNBC1	TNB	-3.69857	6.28926
TNBC1_AAAGTAGAGTGTACTC	HCC1187	TNBC1	TNA	3.10435	-2.94647
TNBC1_AAAGTAGCAGCCTATA	MX1	TNBC1	TNB	-1.79102	5.05598
TNBC1_AAAGTAGGTACAGTTC	HS578T	TNBC1	TNB	7.14033	9.0834
TNBC1_AAAGTAGTCGCATGAT	ZR751	TNBC1	LA	-3.60526	-8.16915
TNBC1_AAAGTAGTCTATCCCG	MX1	TNBC1	TNB	-3.15644	5.56464
TNBC1_AAATGCCAGTACGTTC	MX1	TNBC1	TNB	-3.21986	5.68793
TNBC1_AAATGCCCATTGGTAC	MX1	TNBC1	TNB	-2.98461	6.07519
TNBC1_AAATGCCGTTGGTTTG	MX1	TNBC1	TNB	-3.40745	5.94296
TNBC1_AACACGTTCTTAGAGC	MX1	TNBC1	TNB	-3.3198	5.78142
TNBC1_AACCATGAGATGTCGG	MX1	TNBC1	TNB	-3.28519	5.63193
TNBC1_AACCATGGTGTGGTTT	MX1	TNBC1	TNB	-3.10924	5.6118
TNBC1_AACCATGTCACCACCT	MX1	TNBC1	TNB	-3.16723	5.75279
TNBC1_AACCATGTCACCAGGC	HCC1187	TNBC1	TNA	2.98314	-2.8141
TNBC1_AACCATGTCGTATCAG	HCC1187	TNBC1	TNA	3.06097	-2.90278
TNBC1_AACCATGTCGTTTATC	MX1	TNBC1	TNB	-2.14822	5.4369
TNBC1_AACCGCGCACCTATCC	MX1	TNBC1	TNB	-3.34231	5.81011
TNBC1_AACCGCGGTGTCAATC	MX1	TNBC1	TNB	-3.25029	5.69976
TNBC1_AACCGCGTCAAAGACA	MX1	TNBC1	TNB	-2.33224	4.15449
TNBC1_AACGTTGTCGACCAGC	MX1	TNBC1	TNB	-3.24944	5.98581
TNBC1_AACTCAGAGCTAGGCA	MX1	TNBC1	TNB	-3.31032	6.31597
TNBC1_AACTCAGCAAGAAAGG	MX1	TNBC1	TNB	-2.91473	5.39187
TNBC1_AACTCAGTCAGGATCT	MX1	TNBC1	TNB	-3.19168	5.85997
TNBC1_AACTCAGTCCCAAGAT	ZR751	TNBC1	LA	-3.28284	-10.3275
TNBC1_AACTCCCCAAGCCCAC	MX1	TNBC1	TNB	-3.13522	5.85804
TNBC1_AACTCCCCAGCAGTTT	MX1	TNBC1	TNB	-3.2477	5.7398
TNBC1_AACTCCCGTAGGAGTC	MX1	TNBC1	TNB	-3.24204	5.68308
TNBC1_AACTCCCGTGCACCAC	MX1	TNBC1	TNB	-2.97745	5.52827
TNBC1_AACTCCCTCTCTAGGA	MX1	TNBC1	TNB	-3.36871	6.25608
TNBC1_AACTCTTCAATAACGA	MX1	TNBC1	TNB	-3.01884	6.27827
TNBC1_AACTCTTTCTTGTCAT	ZR751	TNBC1	LA	-3.27196	-9.61044
TNBC1_AACTGGTGTTTCCACC	CAL51	TNBC1	TNB	0.894807	6.27235
TNBC1_AAGACCTCAGCTGCTG	MX1	TNBC1	TNB	-3.30503	5.76304
TNBC1_AAGCCGCAGAAACCGC	CAL51	TNBC1	TNB	1.02726	6.36884
TNBC1_AAGGAGCAGACAAGCC	ZR751	TNBC1	LA	-3.3526	-10.6045
TNBC1_AAGGAGCTCGAACTGT	MX1	TNBC1	TNB	-3.20218	5.59395
TNBC1_AAGGCAGGTCACCTAA	HCC1187	TNBC1	TNA	2.99933	-2.7783
TNBC1_AAGGCAGTCGCATGGC	HCC1187	TNBC1	TNA	3.14352	-2.91384
TNBC1_AAGGTTCGTAGCGCTC	CAL51	TNBC1	TNB	0.838871	6.23826
TNBC1_AAGGTTCGTTTAAGCC	MX1	TNBC1	TNB	-2.50005	5.60322
TNBC1_AAGGTTCTCGAGCCCA	MX1	TNBC1	TNB	-2.44909	5.45377
TNBC1_AAGTCTGCAGCTATTG	HS578T	TNBC1	TNB	7.14335	9.09834
TNBC1_AAGTCTGCATCCGTGG	MX1	TNBC1	TNB	-2.90693	6.04837
TNBC1_AATCCAGGTGCAACGA	MX1	TNBC1	TNB	-3.51169	6.05338
TNBC1_AATCGGTTCGCATGGC	MX1	TNBC1	TNB	-3.18949	5.61656
TNBC1_AATCGGTTCTCTAGGA	MX1	TNBC1	TNB	-3.20778	5.63761
TNBC1_ACACCAAAGCACGCCT	DU4475	TNBC1	TNA	-5.07982	7.4326
TNBC1_ACACCCTAGAGCTTCT	MX1	TNBC1	TNB	-2.60229	5.82567
TNBC1_ACACCCTGTAGCTAAA	MX1	TNBC1	TNB	-3.54802	6.29037
TNBC1_ACACCGGCATGGTCTA	MX1	TNBC1	TNB	-3.25734	5.63632
TNBC1_ACAGCTACACAGACTT	HCC1187	TNBC1	TNA	3.00768	-2.84088
TNBC1_ACAGCTATCCAAGCCG	MX1	TNBC1	TNB	-3.26742	5.70312
TNBC1_ACATCAGCAGTGACAG	MX1	TNBC1	TNB	-3.21868	5.6315
TNBC1_ACCAGTAAGTTCGATC	MX1	TNBC1	TNB	-3.01835	5.52159
TNBC1_ACCAGTACAGTTAACC	ZR751	TNBC1	LA	-3.42166	-10.9987
TNBC1_ACCAGTATCGTAGGAG	ZR751	TNBC1	LA	-3.41688	-8.74236
TNBC1_ACCCACTCATCGATGT	HCC1187	TNBC1	TNA	3.05703	-2.90378
TNBC1_ACCCACTCATTGTGCA	MX1	TNBC1	TNB	-3.29526	5.67916
TNBC1_ACCGTAAAGTATCTCG	MX1	TNBC1	TNB	-3.25949	5.98385
TNBC1_ACCGTAACATGGAATA	MX1	TNBC1	TNB	-1.66595	5.69966
TNBC1_ACCTTTACATCCGTGG	ZR751	TNBC1	LA	-3.30667	-9.2387
TNBC1_ACCTTTATCACCTTAT	MX1	TNBC1	TNB	-3.30838	6.24185
TNBC1_ACGAGCCAGGCAAAGA	MX1	TNBC1	TNB	-2.89026	5.57498
TNBC1_ACGAGCCTCCCTCAGT	MX1	TNBC1	TNB	-2.76822	5.37578
TNBC1_ACGAGGACATGGTCTA	MX1	TNBC1	TNB	-3.25488	5.72003
TNBC1_ACGATACGTCTAGTCA	ZR751	TNBC1	LA	-3.46861	-8.49413
TNBC1_ACGATACGTGACAAAT	HCC1187	TNBC1	TNA	3.14602	-3.02342
TNBC1_ACGATACGTTGTTTGG	MX1	TNBC1	TNB	-3.22889	5.71974
TNBC1_ACGATACTCCGTAGTA	HCC1187	TNBC1	TNA	2.79748	-2.23975
TNBC1_ACGATGTTCTGTCAAG	HCC1187	TNBC1	TNA	3.00647	-2.67334
TNBC1_ACGCAGCAGGCAATTA	MX1	TNBC1	TNB	-3.10761	5.59667
TNBC1_ACGCAGCCAACACCCG	MX1	TNBC1	TNB	-3.08055	5.48854
TNBC1_ACGCAGCCAGATAATG	HCC1187	TNBC1	TNA	3.12263	-3.01
TNBC1_ACGCAGCGTTCAACCA	MX1	TNBC1	TNB	-3.17786	5.8339
TNBC1_ACGCCAGTCACAGTAC	ZR751	TNBC1	LA	-3.23763	-9.73382
TNBC1_ACGGAGAAGCAGGTCA	MX1	TNBC1	TNB	-3.12813	6.23336
TNBC1_ACGGAGACATCCGTGG	MX1	TNBC1	TNB	-3.427	6.02974
TNBC1_ACGGCCAAGGGATGGG	CAL51	TNBC1	TNB	1.00295	6.28455
TNBC1_ACGGCCACAAAGGAAG	MX1	TNBC1	TNB	-3.55754	6.18588
TNBC1_ACGGCCACACTTAACG	MX1	TNBC1	TNB	-2.56553	5.28486
TNBC1_ACGGCCAGTCAATACC	DU4475	TNBC1	TNA	-4.49526	6.83753
TNBC1_ACGGCCAGTTTGCATG	MX1	TNBC1	TNB	-2.92315	5.72438
TNBC1_ACGGCCATCAGATAAG	MX1	TNBC1	TNB	-2.44609	5.08462
TNBC1_ACGGCCATCCCTAACC	MX1	TNBC1	TNB	-2.44077	5.49555
TNBC1_ACGGGCTAGCTGGAAC	MX1	TNBC1	TNB	-3.30835	6.21932
TNBC1_ACGGGCTGTATAGGTA	HCC1187	TNBC1	TNA	2.85999	-2.46555
TNBC1_ACGGGTCCACCAGATT	MX1	TNBC1	TNB	-2.3284	5.7304
TNBC1_ACGGGTCCATACGCCG	HCC1187	TNBC1	TNA	2.81696	-1.61332
TNBC1_ACGGGTCGTGTGAAAT	MX1	TNBC1	TNB	-3.22356	5.67898
TNBC1_ACGTCAAAGACCTAGG	HCC1187	TNBC1	TNA	3.52229	-2.91788
TNBC1_ACGTCAAGTGCAACGA	MX1	TNBC1	TNB	-3.43911	5.96071
TNBC1_ACTATCTCAGTTTACG	MX1	TNBC1	TNB	-3.64917	6.25182
TNBC1_ACTATCTGTAAGTGGC	MX1	TNBC1	TNB	-3.14361	5.75018
TNBC1_ACTGAACAGATGCCTT	MX1	TNBC1	TNB	-3.3318	5.83277
TNBC1_ACTGAACGTTCGTGAT	HCC1187	TNBC1	TNA	2.86808	-2.58303
TNBC1_ACTGAACTCTTTAGTC	HCC1187	TNBC1	TNA	2.85074	-2.49785
TNBC1_ACTGAGTAGCGGCTTC	MX1	TNBC1	TNB	-3.13663	5.60493
TNBC1_ACTGAGTCATCGGAAG	HCC1187	TNBC1	TNA	3.04708	-2.88069
TNBC1_ACTGAGTTCCCGACTT	HS578T	TNBC1	TNB	8.23487	7.49207
TNBC1_ACTGATGGTCTCCACT	HS578T	TNBC1	TNB	8.22609	7.64628
TNBC1_ACTGATGGTGAGTGAC	MX1	TNBC1	TNB	-2.68729	5.50263
TNBC1_ACTGCTCAGGGCACTA	MX1	TNBC1	TNB	-3.19501	5.64605
TNBC1_ACTGCTCCATACTACG	MX1	TNBC1	TNB	-3.28334	6.18433
TNBC1_ACTGTCCGTAGAAAGG	HCC1187	TNBC1	TNA	3.90065	-3.16855
TNBC1_ACTGTCCGTCATGCAT	MX1	TNBC1	TNB	-3.43851	5.9615
TNBC1_ACTGTCCTCAAACGGG	HCC1187	TNBC1	TNA	2.85746	-2.50684
TNBC1_ACTTACTAGTTTGCGT	HCC1187	TNBC1	TNA	3.08583	-2.87991
TNBC1_ACTTACTCACGAAGCA	MX1	TNBC1	TNB	-3.48282	6.13366
TNBC1_ACTTGTTAGTTCGCAT	JIMT1	TNBC1	H	-0.87114	4.09467
TNBC1_ACTTGTTTCAGTACGT	MX1	TNBC1	TNB	-2.77104	5.78602
TNBC1_ACTTTCACACAACTGT	MX1	TNBC1	TNB	-2.55383	5.35506
TNBC1_ACTTTCACATGTCTCC	HCC1187	TNBC1	TNA	3.12868	-2.90644
TNBC1_ACTTTCAGTGCTGTAT	MX1	TNBC1	TNB	-3.2771	5.68641
TNBC1_ACTTTCATCCAGTAGT	MX1	TNBC1	TNB	-3.33318	5.70562
TNBC1_AGAATAGAGAAGGCCT	MX1	TNBC1	TNB	-3.26364	5.65987
TNBC1_AGAATAGAGAAGGGTA	MX1	TNBC1	TNB	-3.35288	5.79529
TNBC1_AGAATAGTCAATCTCT	CAL51	TNBC1	TNB	0.680407	6.5972
TNBC1_AGACGTTAGCACGCCT	MX1	TNBC1	TNB	-3.65342	6.27546
TNBC1_AGACGTTAGCGTTGCC	MX1	TNBC1	TNB	-3.67153	6.30175
TNBC1_AGACGTTGTAAAGTCA	HCC1187	TNBC1	TNA	3.14043	-2.9048
TNBC1_AGAGCGACATTTGCCC	ZR751	TNBC1	LA	-3.30452	-9.24596
TNBC1_AGAGCTTTCGAACTGT	MX1	TNBC1	TNB	-3.334	6.27341
TNBC1_AGAGTGGTCACTCTTA	MX1	TNBC1	TNB	-3.42249	6.17664
TNBC1_AGATCTGAGATGTGTA	DU4475	TNBC1	TNA	-4.54152	6.9269
TNBC1_AGATCTGCACAGCCCA	MX1	TNBC1	TNB	-3.1803	5.80841
TNBC1_AGATCTGGTCCGAAGA	MX1	TNBC1	TNB	-1.95918	6.10626
TNBC1_AGATCTGGTCTAGCCG	MX1	TNBC1	TNB	-3.13581	5.64264
TNBC1_AGATTGCCACCACCAG	MX1	TNBC1	TNB	-3.24557	5.61483
TNBC1_AGATTGCTCGTATCAG	CAL51	TNBC1	TNB	0.982659	6.21871
TNBC1_AGATTGCTCTTGAGAC	MX1	TNBC1	TNB	-3.39692	5.90326
TNBC1_AGCAGCCGTCCGACGT	MX1	TNBC1	TNB	-3.47464	6.32569
TNBC1_AGCAGCCTCAGCTCTC	MX1	TNBC1	TNB	-3.15815	6.24489
TNBC1_AGCAGCCTCGACAGCC	HCC1187	TNBC1	TNA	3.05937	-2.95193
TNBC1_AGCAGCCTCTCCGGTT	MX1	TNBC1	TNB	-3.24271	5.64517
TNBC1_AGCATACGTACCGAGA	HCC1187	TNBC1	TNA	3.09528	-2.92691
TNBC1_AGCATACTCGTCACGG	MX1	TNBC1	TNB	-3.30529	5.74992
TNBC1_AGCCTAAAGCTGCAAG	ZR751	TNBC1	LA	-3.43342	-12.0796
TNBC1_AGCCTAACAGCTGCTG	HCC1187	TNBC1	TNA	3.1362	-2.97799
TNBC1_AGCCTAAGTCGCTTTC	MX1	TNBC1	TNB	-3.43067	6.13826
TNBC1_AGCGGTCAGCTCCTCT	MX1	TNBC1	TNB	-3.66198	6.27955
TNBC1_AGCGGTCTCATCTGTT	MX1	TNBC1	TNB	-2.61517	5.44
TNBC1_AGCGGTCTCGATGAGG	MX1	TNBC1	TNB	-3.30097	5.71482
TNBC1_AGCGTATAGGACAGCT	MX1	TNBC1	TNB	-2.3882	6.15582
TNBC1_AGCGTATGTTCAGACT	HCC1187	TNBC1	TNA	3.067	-2.91712
TNBC1_AGCGTCGAGGGATGGG	MX1	TNBC1	TNB	-3.04977	5.50672
TNBC1_AGCGTCGAGTGATCGG	ZR751	TNBC1	LA	-3.26413	-10.3136
TNBC1_AGCGTCGTCGAGCCCA	MX1	TNBC1	TNB	-3.26328	5.74253
TNBC1_AGCTCCTCACATCCGG	MX1	TNBC1	TNB	-3.24423	5.69239
TNBC1_AGCTCTCCAGCCACCA	MX1	TNBC1	TNB	-2.28747	5.24725
TNBC1_AGCTCTCTCAGCGATT	MX1	TNBC1	TNB	-3.22802	6.20733
TNBC1_AGCTTGAGTTACGGAG	ZR751	TNBC1	LA	-3.31134	-9.23812
TNBC1_AGGCCACCAGTAAGCG	MX1	TNBC1	TNB	-3.31898	5.74064
TNBC1_AGGCCGTAGTTCCACA	MX1	TNBC1	TNB	-3.16281	6.22716
TNBC1_AGGCCGTTCCGTACAA	MX1	TNBC1	TNB	-2.59442	5.92132
TNBC1_AGGGAGTTCACGAAGG	MX1	TNBC1	TNB	-2.42996	5.3292
TNBC1_AGGGATGAGAAGATTC	MX1	TNBC1	TNB	-2.57289	5.31114
TNBC1_AGGGATGCAATCCGAT	ZR751	TNBC1	LA	-3.37013	-8.86983
TNBC1_AGGGATGTCGCTTAGA	MX1	TNBC1	TNB	-3.09918	5.60681
TNBC1_AGGTCATAGACACTAA	MX1	TNBC1	TNB	-3.16454	5.52929
TNBC1_AGGTCATAGCAGACTG	ZR751	TNBC1	LA	-3.30388	-10.4282
TNBC1_AGGTCATAGCGTGAGT	MX1	TNBC1	TNB	-3.26694	5.69609
TNBC1_AGGTCATGTATAAACG	MX1	TNBC1	TNB	-2.32798	5.21855
TNBC1_AGGTCATGTGCTAGCC	ZR751	TNBC1	LA	-3.43508	-8.6382
TNBC1_AGGTCATTCTCTAAGG	MX1	TNBC1	TNB	-3.50184	6.16912
TNBC1_AGGTCCGTCTGTCTCG	ZR751	TNBC1	LA	-3.38459	-8.95776
TNBC1_AGTCTTTAGCGCTTAT	CAL51	TNBC1	TNB	1.59723	6.57874
TNBC1_AGTGAGGAGGTGCACA	CAL51	TNBC1	TNB	1.00931	6.33917
TNBC1_AGTGGGAGTAGAGCTG	CAL51	TNBC1	TNB	0.985044	6.45888
TNBC1_AGTGGGAGTCAATGTC	HCC1187	TNBC1	TNA	3.0661	-2.93398
TNBC1_AGTGGGAGTCGAAAGC	CAL51	TNBC1	TNB	0.928467	6.43334
TNBC1_AGTGGGAGTGGTCCGT	MX1	TNBC1	TNB	-3.26489	5.67254
TNBC1_AGTGTCAAGACTAGGC	MX1	TNBC1	TNB	-2.50277	5.45367
TNBC1_AGTGTCATCTGCTGTC	DU4475	TNBC1	TNA	-4.75817	7.1396
TNBC1_AGTTGGTAGACCACGA	CAL51	TNBC1	TNB	-0.833581	7.17133
TNBC1_AGTTGGTCAAGGTTTC	MX1	TNBC1	TNB	-2.50814	5.89024
TNBC1_AGTTGGTCAGGACCCT	HCC1187	TNBC1	TNA	3.0592	-2.93637
TNBC1_AGTTGGTGTCTGATTG	MX1	TNBC1	TNB	-3.36137	5.88393
TNBC1_AGTTGGTTCCCTAATT	HCC1187	TNBC1	TNA	2.78706	-2.44598
TNBC1_AGTTGGTTCGCCATAA	MX1	TNBC1	TNB	-3.42234	5.86336
TNBC1_ATAACGCCACGTCAGC	MX1	TNBC1	TNB	-3.34595	5.75423
TNBC1_ATAACGCCAGTGAGTG	HCC1187	TNBC1	TNA	2.7728	-2.16537
TNBC1_ATAACGCGTGTGGTTT	MX1	TNBC1	TNB	-3.19468	6.22716
TNBC1_ATAACGCTCCACTCCA	MX1	TNBC1	TNB	-3.08708	5.48146
TNBC1_ATAACGCTCCGCATAA	MX1	TNBC1	TNB	-3.2187	6.16741
TNBC1_ATAAGAGAGATATGGT	MX1	TNBC1	TNB	-3.20788	6.15568
TNBC1_ATAAGAGCATGTAGTC	MX1	TNBC1	TNB	-2.18036	5.41629
TNBC1_ATAAGAGTCCCTAATT	ZR751	TNBC1	LA	-3.28418	-9.2381
TNBC1_ATAAGAGTCTTGAGAC	MX1	TNBC1	TNB	-3.18234	5.63718
TNBC1_ATAGACCAGCAGGTCA	MX1	TNBC1	TNB	-3.22912	5.70485
TNBC1_ATAGACCCATCCTTGC	MX1	TNBC1	TNB	-3.27119	6.19904
TNBC1_ATCATCTAGCTTATCG	MX1	TNBC1	TNB	-2.67187	5.35156
TNBC1_ATCATCTGTTCCCGAG	HCC1187	TNBC1	TNA	3.13608	-2.28249
TNBC1_ATCATCTTCGAGAACG	MX1	TNBC1	TNB	-3.25622	5.68035
TNBC1_ATCATCTTCTGTGCAA	HCC1187	TNBC1	TNA	3.15963	-3.01584
TNBC1_ATCATGGCACCACCAG	MX1	TNBC1	TNB	-3.1179	5.59229
TNBC1_ATCATGGCACGACGAA	MX1	TNBC1	TNB	-3.50223	6.04951
TNBC1_ATCCACCAGCGTAATA	MX1	TNBC1	TNB	-3.30509	5.73086
TNBC1_ATCCACCAGGTGATAT	HS578T	TNBC1	TNB	7.19159	9.12861
TNBC1_ATCCACCTCGAGAGCA	MX1	TNBC1	TNB	-2.33895	6.24981
TNBC1_ATCGAGTAGGAACTGC	MX1	TNBC1	TNB	-2.44541	5.3385
TNBC1_ATCGAGTAGTGTCCCG	DU4475	TNBC1	TNA	-4.33478	6.71452
TNBC1_ATCGAGTCAAGAGGCT	HCC1187	TNBC1	TNA	3.02954	-2.66792
TNBC1_ATCTACTAGCACCGTC	MX1	TNBC1	TNB	-3.23254	5.68947
TNBC1_ATCTACTAGCGCCTTG	CAL51	TNBC1	TNB	1.11427	6.46092
TNBC1_ATCTACTGTGCTGTAT	HCC1187	TNBC1	TNA	3.05479	-3.00542
TNBC1_ATCTGCCGTGGCGAAT	ZR751	TNBC1	LA	-3.27728	-10.2738
TNBC1_ATGAGGGAGTGTTTGC	MDAMB468	TNBC1	TNA	0.518923	-0.87355
TNBC1_ATGAGGGGTATGAAAC	MX1	TNBC1	TNB	-2.36937	6.24455
TNBC1_ATGAGGGTCACTTATC	ZR751	TNBC1	LA	-3.27268	-9.6438
TNBC1_ATGAGGGTCTTAACCT	MX1	TNBC1	TNB	-2.93008	5.53948
TNBC1_ATGCGATGTAGAGGAA	ZR751	TNBC1	LA	-3.372	-8.96657
TNBC1_ATGCGATGTTCCGTCT	MX1	TNBC1	TNB	-3.21183	6.24048
TNBC1_ATGGGAGGTAAGTGTA	MX1	TNBC1	TNB	-3.35139	5.86945
TNBC1_ATGTGTGAGCGTTGCC	MX1	TNBC1	TNB	-3.32492	5.30315
TNBC1_ATGTGTGAGGCGTACA	MDAMB468	TNBC1	TNA	1.80267	-1.91078
TNBC1_ATTATCCCAGCCAGAA	MX1	TNBC1	TNB	-2.23413	5.16484
TNBC1_ATTATCCGTCTGCAAT	MX1	TNBC1	TNB	-2.37721	5.24661
TNBC1_ATTCTACAGTGTCTCA	MX1	TNBC1	TNB	-3.3199	5.92221
TNBC1_ATTCTACGTTTACTCT	MX1	TNBC1	TNB	-2.37667	5.43657
TNBC1_ATTGGACGTCGGCTCA	MX1	TNBC1	TNB	-3.25708	5.68712
TNBC1_ATTGGACGTTACGCGC	ZR751	TNBC1	LA	-3.39634	-10.6337
TNBC1_ATTGGTGCATGGGACA	MX1	TNBC1	TNB	-3.0278	5.57704
TNBC1_ATTGGTGTCAGTCCCT	MX1	TNBC1	TNB	-3.19223	5.5982
TNBC1_ATTTCTGAGGACCACA	MX1	TNBC1	TNB	-2.32553	5.24046
TNBC1_ATTTCTGCAAAGCAAT	MX1	TNBC1	TNB	-3.73754	6.3162
TNBC1_ATTTCTGGTCCATCCT	MX1	TNBC1	TNB	-3.31988	5.79342
TNBC1_CAACCAACAAACTGTC	MX1	TNBC1	TNB	-3.23958	5.51938
TNBC1_CAACCAACAATTCCTT	MX1	TNBC1	TNB	-2.82176	5.45746
TNBC1_CAACCTCCATCACGTA	MX1	TNBC1	TNB	-2.68723	5.19785
TNBC1_CAACCTCGTTGCTCCT	MX1	TNBC1	TNB	-3.41173	5.84238
TNBC1_CAACCTCTCCTAGGGC	HCC1187	TNBC1	TNA	2.87099	-2.15206
TNBC1_CAACTAGAGGTACTCT	MX1	TNBC1	TNB	-3.69912	6.33321
TNBC1_CAAGAAAAGACAAAGG	MX1	TNBC1	TNB	-3.26342	5.65838
TNBC1_CAAGAAACAAACTGTC	MX1	TNBC1	TNB	-2.93209	5.57013
TNBC1_CAAGAAATCATAGCAC	MX1	TNBC1	TNB	-3.35691	6.08034
TNBC1_CAAGATCAGCTCTCGG	HS578T	TNBC1	TNB	8.8515	6.75679
TNBC1_CAAGATCAGGATCGCA	MX1	TNBC1	TNB	-3.22771	5.75409
TNBC1_CAAGATCAGTCGTACT	HS578T	TNBC1	TNB	7.64404	8.49688
TNBC1_CAAGATCCACCAGATT	CAL51	TNBC1	TNB	0.994105	6.24969
TNBC1_CAAGATCCATGTCCTC	MX1	TNBC1	TNB	-3.44761	5.82004
TNBC1_CAAGATCGTCGGCATC	MX1	TNBC1	TNB	-3.18752	5.95064
TNBC1_CAAGATCTCGATCCCT	HCC1187	TNBC1	TNA	2.94836	-2.66452
TNBC1_CAAGATCTCTAACTGG	MX1	TNBC1	TNB	-3.28794	6.08752
TNBC1_CAAGATCTCTGTACGA	MX1	TNBC1	TNB	-3.17476	6.24151
TNBC1_CAAGGCCGTGCGATAG	CAL51	TNBC1	TNB	1.00761	6.26216
TNBC1_CAAGGCCTCGGTTAAC	MX1	TNBC1	TNB	-3.25775	5.68472
TNBC1_CAAGTTGAGCTCCTCT	MDAMB436	TNBC1	TNA	0.608192	10.9045
TNBC1_CACAAACCAAAGCAAT	MX1	TNBC1	TNB	-3.54593	6.08211
TNBC1_CACACAACAAGTTCTG	MX1	TNBC1	TNB	-2.61217	5.27357
TNBC1_CACACAACATTTGCTT	MX1	TNBC1	TNB	-2.88022	5.57639
TNBC1_CACACAATCAGTCCCT	MX1	TNBC1	TNB	-3.12709	6.38626
TNBC1_CACACAATCGTGGACC	HCC1187	TNBC1	TNA	2.90548	-2.50774
TNBC1_CACACCTCAAGAAGAG	MX1	TNBC1	TNB	-2.2095	5.18316
TNBC1_CACACCTTCTTACCGC	MX1	TNBC1	TNB	-3.33516	5.75876
TNBC1_CACACTCAGGGCTTCC	CAL51	TNBC1	TNB	1.23459	6.56639
TNBC1_CACACTCAGTCCTCCT	JIMT1	TNBC1	H	0.493051	2.46375
TNBC1_CACACTCCAACTGCTA	MX1	TNBC1	TNB	-3.12286	6.27151
TNBC1_CACAGGCAGTACACCT	MX1	TNBC1	TNB	-3.01731	5.54439
TNBC1_CACAGTAAGGTAAACT	CAL51	TNBC1	TNB	0.571944	6.5978
TNBC1_CACAGTACAAACCCAT	MX1	TNBC1	TNB	-3.06956	5.5184
TNBC1_CACAGTAGTAGAGTGC	MX1	TNBC1	TNB	-3.24861	5.63901
TNBC1_CACAGTATCGGTTCGG	MX1	TNBC1	TNB	-3.27627	5.7226
TNBC1_CACATAGGTGGTTTCA	CAL51	TNBC1	TNB	0.94643	6.29006
TNBC1_CACCACTAGACTGTAA	HCC1187	TNBC1	TNA	3.01929	-2.72557
TNBC1_CACCACTAGCTAAACA	HCC1187	TNBC1	TNA	3.09657	-2.98016
TNBC1_CACCACTTCACAACGT	MX1	TNBC1	TNB	-3.39948	5.87767
TNBC1_CACCACTTCCTCATTA	MX1	TNBC1	TNB	-2.2776	5.78062
TNBC1_CACCAGGGTCGCATCG	MX1	TNBC1	TNB	-3.25443	5.72955
TNBC1_CACCTTGCATTACCTT	JIMT1	TNBC1	H	0.836704	1.7476
TNBC1_CACCTTGGTACAGCAG	MX1	TNBC1	TNB	-3.13114	5.54615
TNBC1_CACCTTGGTCTTCTCG	MX1	TNBC1	TNB	-2.28765	5.18411
TNBC1_CACTCCACATGATCCA	ZR751	TNBC1	LA	-3.48124	-8.5188
TNBC1_CAGAATCAGGACAGAA	MX1	TNBC1	TNB	-2.9999	6.31054
TNBC1_CAGAATCAGGATGCGT	MX1	TNBC1	TNB	-3.25831	5.83894
TNBC1_CAGAATCTCCATGAAC	MX1	TNBC1	TNB	-2.25512	5.19621
TNBC1_CAGAGAGCAGTATAAG	MX1	TNBC1	TNB	-3.13861	6.21261
TNBC1_CAGCAGCAGGACGAAA	HCC1187	TNBC1	TNA	3.14736	-2.98114
TNBC1_CAGCAGCCAATCTACG	HS578T	TNBC1	TNB	7.22029	9.01868
TNBC1_CAGCAGCTCCCGACTT	MX1	TNBC1	TNB	-3.22688	5.66656
TNBC1_CAGCCGAGTCTAGTCA	MDAMB468	TNBC1	TNA	-0.846084	-0.48523
TNBC1_CAGCGACAGCATCATC	ZR751	TNBC1	LA	-2.89096	-9.12475
TNBC1_CAGCGACCACTCGACG	MX1	TNBC1	TNB	-3.24147	5.60362
TNBC1_CAGCGACCATGCGCAC	HS578T	TNBC1	TNB	7.13113	9.18326
TNBC1_CAGCTAAAGATGGGTC	MX1	TNBC1	TNB	-3.70609	5.73815
TNBC1_CAGCTAAAGTACATGA	MX1	TNBC1	TNB	-3.33667	5.90525
TNBC1_CAGCTAACAGGTGGAT	MX1	TNBC1	TNB	-3.30219	5.73311
TNBC1_CAGCTAACATGCAATC	MX1	TNBC1	TNB	-3.15681	5.74808
TNBC1_CAGCTAAGTAGTAGTA	MX1	TNBC1	TNB	-2.98029	5.71292
TNBC1_CAGCTAAGTGCTAGCC	HCC1187	TNBC1	TNA	3.09851	-2.90408
TNBC1_CAGCTAATCCACGACG	MX1	TNBC1	TNB	-3.05662	5.58952
TNBC1_CAGCTGGAGAGGGATA	MX1	TNBC1	TNB	-3.90861	6.51741
TNBC1_CAGCTGGAGGAACTGC	HCC1187	TNBC1	TNA	3.01183	-2.91033
TNBC1_CAGCTGGGTACCGTAT	MX1	TNBC1	TNB	-3.11942	6.17816
TNBC1_CAGGTGCAGCAGCCTC	HS578T	TNBC1	TNB	8.26371	7.68297
TNBC1_CAGGTGCAGCGCCTCA	MX1	TNBC1	TNB	-3.26195	5.7111
TNBC1_CAGGTGCAGTGACTCT	MX1	TNBC1	TNB	-2.80137	5.50187
TNBC1_CATATGGAGACCACGA	MX1	TNBC1	TNB	-3.46198	6.21124
TNBC1_CATATGGAGCCTTGAT	MX1	TNBC1	TNB	-3.27418	5.65976
TNBC1_CATATGGAGGTGATAT	MX1	TNBC1	TNB	-2.99299	5.482
TNBC1_CATATGGCAAAGTCAA	MX1	TNBC1	TNB	-3.15466	5.87992
TNBC1_CATATGGCACGAAACG	MX1	TNBC1	TNB	-3.22991	4.39456
TNBC1_CATATGGGTCAAAGAT	MX1	TNBC1	TNB	-3.19431	6.19264
TNBC1_CATATGGTCTCTTGAT	MX1	TNBC1	TNB	-3.60977	6.27271
TNBC1_CATATTCGTACCGAGA	MX1	TNBC1	TNB	-3.10901	5.53802
TNBC1_CATCAAGAGAGTGAGA	HS578T	TNBC1	TNB	7.09919	9.14359
TNBC1_CATCAAGAGTCTCCTC	JIMT1	TNBC1	H	0.369164	2.17607
TNBC1_CATCAAGAGTCTTGCA	CAL51	TNBC1	TNB	0.76756	6.51854
TNBC1_CATCAAGCAATCGGTT	MX1	TNBC1	TNB	-2.37875	6.20054
TNBC1_CATCAAGGTGTGTGCC	HCC1187	TNBC1	TNA	3.11382	-2.95916
TNBC1_CATCAGATCCTCGCAT	MX1	TNBC1	TNB	-3.19208	6.18797
TNBC1_CATCCACCAAGCGCTC	ZR751	TNBC1	LA	-3.308	-9.15966
TNBC1_CATCCACCAGCCTATA	MX1	TNBC1	TNB	-3.2104	5.66166
TNBC1_CATCCACCAGGCTCAC	MX1	TNBC1	TNB	-3.32002	5.79881
TNBC1_CATCGGGAGAATAGGG	HCC1187	TNBC1	TNA	2.99564	-2.99999
TNBC1_CATCGGGAGCGTCAAG	HCC1187	TNBC1	TNA	2.68489	-2.59752
TNBC1_CATCGGGAGTACTTGC	JIMT1	TNBC1	H	0.847354	1.53442
TNBC1_CATCGGGCAATGCCAT	DU4475	TNBC1	TNA	-4.95358	7.24067
TNBC1_CATCGGGTCACGGTTA	MX1	TNBC1	TNB	-2.41028	5.15321
TNBC1_CATCGGGTCATACGGT	ZR751	TNBC1	LA	-3.3007	-9.27858
TNBC1_CATCGGGTCGGTGTTA	MX1	TNBC1	TNB	-3.14335	5.63301
TNBC1_CATCGGGTCTCCTATA	MX1	TNBC1	TNB	-3.41568	5.90456
TNBC1_CATGACAGTTGTACAC	MX1	TNBC1	TNB	-3.01854	5.52027
TNBC1_CATGCCTGTCGAGTTT	MX1	TNBC1	TNB	-3.21101	6.23024
TNBC1_CATGGCGTCTTTCCTC	ZR751	TNBC1	LA	-3.29835	-9.32616
TNBC1_CATTCGCTCCAGGGCT	HCC1187	TNBC1	TNA	3.04907	-2.84613
TNBC1_CCAATCCAGGTGATAT	MX1	TNBC1	TNB	-3.04417	5.52447
TNBC1_CCAATCCAGTTGTAGA	JIMT1	TNBC1	H	-0.15832	0.928805
TNBC1_CCAATCCCATAACCTG	MX1	TNBC1	TNB	-3.32999	6.11713
TNBC1_CCAATCCGTATATCCG	MX1	TNBC1	TNB	-3.20275	5.62021
TNBC1_CCAATCCGTCTGCCAG	MX1	TNBC1	TNB	-3.32181	5.79896
TNBC1_CCAATCCGTGTAATGA	MX1	TNBC1	TNB	-3.34393	5.83318
TNBC1_CCACCTAAGGGTTCCC	HCC1187	TNBC1	TNA	2.91276	-2.3653
TNBC1_CCACCTACAGTCGTGC	MX1	TNBC1	TNB	-2.4198	5.80819
TNBC1_CCACGGAAGGAGTAGA	MX1	TNBC1	TNB	-3.39833	5.7447
TNBC1_CCACGGACACTTAACG	HCC1187	TNBC1	TNA	2.69992	-1.55488
TNBC1_CCACTACCAGGATTGG	MX1	TNBC1	TNB	-3.24679	5.57397
TNBC1_CCACTACTCTATCCCG	CAL51	TNBC1	TNB	-2.06807	7.10328
TNBC1_CCAGCGAAGGCATGGT	CAL51	TNBC1	TNB	0.571496	6.09006
TNBC1_CCAGCGACAGTCACTA	CAL51	TNBC1	TNB	1.60749	6.73302
TNBC1_CCAGCGATCTGCTGCT	MDAMB468	TNBC1	TNA	1.72801	-5.09199
TNBC1_CCATGTCCACCACGTG	MX1	TNBC1	TNB	-2.0186	5.04433
TNBC1_CCATGTCGTTCGTTGA	MX1	TNBC1	TNB	-3.38645	6.22585
TNBC1_CCATTCGAGCTCTCGG	MX1	TNBC1	TNB	-3.85163	6.33768
TNBC1_CCATTCGAGGTGCTTT	ZR751	TNBC1	LA	-3.34025	-10.4672
TNBC1_CCATTCGCATAGGATA	MX1	TNBC1	TNB	-2.55448	5.50999
TNBC1_CCATTCGGTTAAAGAC	MX1	TNBC1	TNB	-3.39009	5.66022
TNBC1_CCCAATCAGTGTGGCA	MX1	TNBC1	TNB	-3.24165	5.82326
TNBC1_CCCAATCTCCGTACAA	MX1	TNBC1	TNB	-3.79206	6.12615
TNBC1_CCCAGTTAGCTCCCAG	HCC1187	TNBC1	TNA	2.98377	-1.37181
TNBC1_CCCAGTTCACCACGTG	MX1	TNBC1	TNB	-2.35031	5.60584
TNBC1_CCCAGTTGTATAGGGC	HCC1187	TNBC1	TNA	3.14212	-2.97289
TNBC1_CCCATACAGTCGTACT	HCC1187	TNBC1	TNA	2.92898	-2.50917
TNBC1_CCCATACCATTTGCCC	MX1	TNBC1	TNB	-3.40327	6.07823
TNBC1_CCCATACGTCTGGTCG	CAL51	TNBC1	TNB	0.62733	6.56471
TNBC1_CCCTCCTCACTCTGTC	HCC1187	TNBC1	TNA	3.02957	-2.95848
TNBC1_CCGGGATGTACTCGCG	MX1	TNBC1	TNB	-2.64319	5.80279
TNBC1_CCGGGATTCCAGGGCT	HS578T	TNBC1	TNB	7.187	9.00806
TNBC1_CCGGTAGAGCGATAGC	CAL51	TNBC1	TNB	1.07594	6.26546
TNBC1_CCGGTAGGTACCAGTT	MX1	TNBC1	TNB	-3.24741	5.57983
TNBC1_CCGGTAGGTATGAATG	HCC1187	TNBC1	TNA	3.19572	-3.03594
TNBC1_CCGGTAGGTCATCGGC	MX1	TNBC1	TNB	-2.57492	5.62135
TNBC1_CCGGTAGTCAATCTCT	MX1	TNBC1	TNB	-3.31622	5.7801
TNBC1_CCGGTAGTCCGATATG	ZR751	TNBC1	LA	-3.56126	-8.19392
TNBC1_CCGGTAGTCCTGCAGG	MX1	TNBC1	TNB	-3.20627	6.18602
TNBC1_CCGTACTGTTCCGTCT	HCC1187	TNBC1	TNA	3.12639	-2.94427
TNBC1_CCGTACTGTTCCTCCA	MX1	TNBC1	TNB	-3.23787	6.18976
TNBC1_CCGTGGATCTGCCCTA	MX1	TNBC1	TNB	-2.73086	5.39963
TNBC1_CCGTTCAAGATGTTAG	HS578T	TNBC1	TNB	7.14326	9.15909
TNBC1_CCGTTCATCCCGGATG	ZR751	TNBC1	LA	-3.45458	-8.76236
TNBC1_CCGTTCATCCGGCACA	CAL51	TNBC1	TNB	0.897792	6.23312
TNBC1_CCTAAAGAGGTCATCT	JIMT1	TNBC1	H	0.451222	2.17669
TNBC1_CCTAAAGCAATGCCAT	MX1	TNBC1	TNB	-3.19863	5.63261
TNBC1_CCTAAAGCAATTCCTT	MX1	TNBC1	TNB	-2.4087	5.66908
TNBC1_CCTAAAGCATGGAATA	MX1	TNBC1	TNB	-3.35726	5.81586
TNBC1_CCTAAAGGTGATGTGG	HCC1187	TNBC1	TNA	3.12739	-2.94459
TNBC1_CCTAAAGTCCGAACGC	BT20	TNBC1	TNA	-5.62642	4.22736
TNBC1_CCTACACCAGATAATG	MX1	TNBC1	TNB	-2.61514	5.345
TNBC1_CCTACACGTAAGGATT	MX1	TNBC1	TNB	-3.3018	6.29097
TNBC1_CCTACCATCTTCCTTC	CAL51	TNBC1	TNB	1.30147	6.34571
TNBC1_CCTAGCTAGCCACGCT	MX1	TNBC1	TNB	-2.88786	5.55245
TNBC1_CCTAGCTGTCACTGGC	MX1	TNBC1	TNB	-2.96511	5.44976
TNBC1_CCTAGCTGTGTGACGA	CAL51	TNBC1	TNB	0.945206	6.33992
TNBC1_CCTATTAAGTGGAGAA	MX1	TNBC1	TNB	-2.10251	5.10925
TNBC1_CCTCAGTTCGGAATCT	HCC1187	TNBC1	TNA	3.00876	-2.86191
TNBC1_CCTCTGATCATGCAAC	HCC1187	TNBC1	TNA	3.03655	-3.0154
TNBC1_CCTTACGCACGAAACG	MX1	TNBC1	TNB	-3.78776	6.35104
TNBC1_CCTTACGCACGGCTAC	MX1	TNBC1	TNB	-2.24089	5.29235
TNBC1_CCTTACGCATAGAAAC	MX1	TNBC1	TNB	-3.03456	5.55013
TNBC1_CCTTACGCATTCTCAT	MX1	TNBC1	TNB	-3.19443	5.69086
TNBC1_CCTTCCCAGTTACCCA	JIMT1	TNBC1	H	0.500908	2.27217
TNBC1_CCTTCCCGTTGCGCAC	ZR751	TNBC1	LA	-3.48786	-11.257
TNBC1_CCTTCCCGTTTGTTTC	ZR751	TNBC1	LA	-3.26351	-9.14639
TNBC1_CCTTCGACAACACGCC	MDAMB468	TNBC1	TNA	1.14247	1.04937
TNBC1_CCTTCGACACCGGAAA	HCC1187	TNBC1	TNA	3.63236	-3.07281
TNBC1_CCTTTCTCATCGGGTC	MX1	TNBC1	TNB	-3.18545	5.57104
TNBC1_CCTTTCTGTAACGTTC	MX1	TNBC1	TNB	-2.23174	5.09868
TNBC1_CGAATGTGTCTTCTCG	MX1	TNBC1	TNB	-3.20901	5.58035
TNBC1_CGAATGTGTGACGCCT	MX1	TNBC1	TNB	-3.3629	5.8729
TNBC1_CGAATGTGTGCTGTAT	HS578T	TNBC1	TNB	7.19335	9.12606
TNBC1_CGACCTTCACCCTATC	MX1	TNBC1	TNB	-3.22542	5.73489
TNBC1_CGACCTTCACCTATCC	HS578T	TNBC1	TNB	8.11203	7.6083
TNBC1_CGACTTCTCTACCAGA	HCC38	TNBC1	TNB	3.75518	6.19552
TNBC1_CGAGAAGAGAACTCGG	MX1	TNBC1	TNB	-3.40636	6.15035
TNBC1_CGAGAAGAGCGCTCCA	MX1	TNBC1	TNB	-2.87264	5.36927
TNBC1_CGAGCACCACCACCAG	MX1	TNBC1	TNB	-3.28446	6.17134
TNBC1_CGAGCACTCAACTCTT	MX1	TNBC1	TNB	-2.97042	5.56193
TNBC1_CGAGCCACACATGGGA	MX1	TNBC1	TNB	-3.03915	6.41186
TNBC1_CGAGCCATCCCAAGTA	HCC1187	TNBC1	TNA	3.07269	-2.94529
TNBC1_CGAGCCATCTTGCATT	MDAMB468	TNBC1	TNA	-0.130131	0.679429
TNBC1_CGATCGGCACGGTGTC	DU4475	TNBC1	TNA	-4.25952	6.6799
TNBC1_CGATCGGCATCTACGA	MX1	TNBC1	TNB	-3.49385	6.15356
TNBC1_CGATCGGTCTGCGTAA	CAL51	TNBC1	TNB	1.30643	6.45289
TNBC1_CGATGGCCACCAGTTA	MX1	TNBC1	TNB	-3.15143	5.58173
TNBC1_CGATGTAAGAACTGTA	MX1	TNBC1	TNB	-2.20811	5.36508
TNBC1_CGATGTAGTAAATGTG	DU4475	TNBC1	TNA	-4.57301	6.91786
TNBC1_CGATGTATCAGTGTTG	HCC1187	TNBC1	TNA	3.03596	-2.9159
TNBC1_CGCCAAGAGAGTCGGT	HCC1187	TNBC1	TNA	2.75105	-2.35394
TNBC1_CGCCAAGCAATCAGAA	MX1	TNBC1	TNB	-3.33112	5.85344
TNBC1_CGCGTTTAGGTGATAT	ZR751	TNBC1	LA	-3.27063	-9.63469
TNBC1_CGCGTTTCACCGATAT	HCC1187	TNBC1	TNA	2.87544	-2.45598
TNBC1_CGCGTTTTCATCGGAT	MX1	TNBC1	TNB	-3.26543	5.72796
TNBC1_CGCTATCAGCTCTCGG	MX1	TNBC1	TNB	-3.07475	5.67336
TNBC1_CGCTATCAGTACATGA	MX1	TNBC1	TNB	-3.41837	6.26801
TNBC1_CGCTATCCAGCTTCGG	MX1	TNBC1	TNB	-3.10815	5.46571
TNBC1_CGCTGGAGTAAATGAC	MX1	TNBC1	TNB	-3.27968	5.76699
TNBC1_CGCTTCAGTGACGCCT	MX1	TNBC1	TNB	-3.17707	5.67266
TNBC1_CGCTTCATCTCTTATG	CAL51	TNBC1	TNB	0.979791	6.3215
TNBC1_CGGACGTTCCACGCAG	MX1	TNBC1	TNB	-3.0454	5.55688
TNBC1_CGGACTGGTTTAGCTG	MX1	TNBC1	TNB	-3.22944	5.5675
TNBC1_CGGACTGTCAGTTTGG	MX1	TNBC1	TNB	-3.22048	5.6607
TNBC1_CGGAGCTCAATCTGCA	MX1	TNBC1	TNB	-2.5602	5.22824
TNBC1_CGGAGTCAGCAACGGT	MX1	TNBC1	TNB	-3.18362	6.25436
TNBC1_CGGAGTCCATGGTCTA	MX1	TNBC1	TNB	-3.3192	5.85804
TNBC1_CGGAGTCTCAGTTGAC	MX1	TNBC1	TNB	-3.23017	5.65728
TNBC1_CGGCTAGGTCCGAATT	ZR751	TNBC1	LA	-3.44724	-8.68499
TNBC1_CGGGTCAGTACCGGCT	MX1	TNBC1	TNB	-2.75773	5.6774
TNBC1_CGGGTCATCATTGCGA	CAL51	TNBC1	TNB	0.634677	6.30218
TNBC1_CGGTTAAAGGCAATTA	MX1	TNBC1	TNB	-3.05963	6.23513
TNBC1_CGGTTAAGTTACCGAT	MX1	TNBC1	TNB	-3.36611	6.08878
TNBC1_CGGTTAATCGCCATAA	HCC1187	TNBC1	TNA	3.06761	-2.9179
TNBC1_CGGTTAATCTAGAGTC	HCC1187	TNBC1	TNA	2.80588	-2.50062
TNBC1_CGTAGCGAGATGCCAG	MX1	TNBC1	TNB	-2.3619	5.23586
TNBC1_CGTAGCGAGCGTGAAC	MX1	TNBC1	TNB	-3.41421	5.85627
TNBC1_CGTAGCGAGGATTCGG	MX1	TNBC1	TNB	-1.37433	5.41608
TNBC1_CGTAGCGCAAGCCGTC	MX1	TNBC1	TNB	-2.42295	5.36265
TNBC1_CGTAGGCCATGTCCTC	MX1	TNBC1	TNB	-3.17171	5.59399
TNBC1_CGTAGGCTCTGTCTCG	MX1	TNBC1	TNB	-2.95822	6.25708
TNBC1_CGTCACTGTACAGTGG	HCC1187	TNBC1	TNA	3.0668	-2.8599
TNBC1_CGTCACTGTTAAGGGC	MDAMB468	TNBC1	TNA	0.890374	-0.697652
TNBC1_CGTCACTTCTCCAACC	DU4475	TNBC1	TNA	-4.8507	7.5343
TNBC1_CGTCAGGAGCCGGTAA	ZR751	TNBC1	LA	-3.44351	-8.4236
TNBC1_CGTCAGGAGGGTGTTG	MX1	TNBC1	TNB	-3.22383	5.65028
TNBC1_CGTCAGGTCAGAGCTT	MX1	TNBC1	TNB	-2.51181	5.44521
TNBC1_CGTCCATCAGCTGCTG	CAL51	TNBC1	TNB	0.969532	6.67995
TNBC1_CGTCCATCATGTCTCC	MX1	TNBC1	TNB	-3.70662	6.33029
TNBC1_CGTCCATTCGTTGACA	MX1	TNBC1	TNB	-2.56752	5.96642
TNBC1_CGTGAGCAGACTTGAA	MX1	TNBC1	TNB	-2.10431	5.19277
TNBC1_CGTGAGCGTCAATGTC	HCC1187	TNBC1	TNA	3.14781	-2.95884
TNBC1_CGTGAGCGTCCGAACC	MX1	TNBC1	TNB	-2.06875	5.16798
TNBC1_CGTGTAACAAGCTGAG	DU4475	TNBC1	TNA	-4.76519	7.26763
TNBC1_CGTGTAACAGCGTAAG	MX1	TNBC1	TNB	-2.91015	5.47952
TNBC1_CGTGTAACAGGCTGAA	MX1	TNBC1	TNB	-3.50028	6.23219
TNBC1_CGTGTAAGTTAAGATG	MX1	TNBC1	TNB	-2.55571	5.41196
TNBC1_CGTGTAATCAGTGTTG	HCC1187	TNBC1	TNA	3.14191	-2.96751
TNBC1_CGTGTAATCGCCCTTA	ZR751	TNBC1	LA	-3.4475	-8.49962
TNBC1_CGTGTCTCATCGGGTC	MX1	TNBC1	TNB	-2.60908	5.93465
TNBC1_CGTTAGAAGACACTAA	MX1	TNBC1	TNB	-3.39572	6.01124
TNBC1_CGTTAGAAGCTGTTCA	MX1	TNBC1	TNB	-3.02372	5.51496
TNBC1_CGTTAGACACCGAAAG	HCC1187	TNBC1	TNA	3.03478	-2.41534
TNBC1_CGTTAGATCAAACAAG	MX1	TNBC1	TNB	-3.34365	5.82502
TNBC1_CGTTAGATCAGCGACC	MX1	TNBC1	TNB	-3.20978	5.66597
TNBC1_CGTTAGATCGTCCAGG	MDAMB468	TNBC1	TNA	-1.2908	-0.233267
TNBC1_CGTTCTGAGTTGTCGT	MX1	TNBC1	TNB	-3.07667	6.26421
TNBC1_CGTTCTGCACGAAGCA	MX1	TNBC1	TNB	-2.65604	5.63756
TNBC1_CGTTCTGGTAAGAGAG	MX1	TNBC1	TNB	-2.12685	5.22
TNBC1_CGTTGGGAGACCCACC	MX1	TNBC1	TNB	-1.95916	5.04592
TNBC1_CGTTGGGCAGTGGAGT	MX1	TNBC1	TNB	-3.45196	5.86703
TNBC1_CGTTGGGCATGAAGTA	ZR751	TNBC1	LA	-3.13132	-10.257
TNBC1_CTAACTTCATCATCCC	MX1	TNBC1	TNB	-3.32072	5.75002
TNBC1_CTAACTTTCTCCAACC	MX1	TNBC1	TNB	-2.43483	5.27717
TNBC1_CTAAGACAGAAACGAG	MX1	TNBC1	TNB	-2.43401	5.95779
TNBC1_CTAAGACTCCCTAACC	MX1	TNBC1	TNB	-3.48347	6.00492
TNBC1_CTAATGGCATACAGCT	HCC1187	TNBC1	TNA	3.09005	-2.99406
TNBC1_CTAATGGGTATTAGCC	MX1	TNBC1	TNB	-1.42233	5.53454
TNBC1_CTAATGGGTTCCTCCA	HCC1187	TNBC1	TNA	3.20352	-2.51062
TNBC1_CTAATGGTCATTGCCC	MX1	TNBC1	TNB	-2.37284	5.19114
TNBC1_CTACACCTCCTATGTT	MX1	TNBC1	TNB	-3.46724	6.11175
TNBC1_CTACATTAGTAGATGT	MX1	TNBC1	TNB	-3.28733	5.9005
TNBC1_CTACCCAGTCTCACCT	CAL51	TNBC1	TNB	1.12285	6.23801
TNBC1_CTACGTCTCAATACCG	CAL51	TNBC1	TNB	1.24382	6.32037
TNBC1_CTAGAGTTCTGCCAGG	MX1	TNBC1	TNB	-2.41992	5.3131
TNBC1_CTAGCCTAGCAATCTC	HCC1187	TNBC1	TNA	3.44342	-3.40793
TNBC1_CTAGCCTCAAGCCCAC	MX1	TNBC1	TNB	-3.05021	5.5498
TNBC1_CTAGCCTCACCTCGGA	MX1	TNBC1	TNB	-3.07842	5.51762
TNBC1_CTAGTGAAGAGGACGG	MX1	TNBC1	TNB	-3.14102	5.43812
TNBC1_CTAGTGACAACCGCCA	HS578T	TNBC1	TNB	7.13791	9.15147
TNBC1_CTAGTGATCCTCCTAG	MX1	TNBC1	TNB	-3.338	5.812
TNBC1_CTCACACGTGTGGTTT	MX1	TNBC1	TNB	-3.25618	5.66847
TNBC1_CTCACACTCAAGATCC	MX1	TNBC1	TNB	-2.74624	5.3128
TNBC1_CTCACACTCACATGCA	MX1	TNBC1	TNB	-2.61619	5.56032
TNBC1_CTCACACTCCTAGTGA	MX1	TNBC1	TNB	-2.18084	5.22458
TNBC1_CTCAGAAAGCGGCTTC	HCC1187	TNBC1	TNA	3.09668	-2.97423
TNBC1_CTCAGAAAGGGCTTGA	MX1	TNBC1	TNB	-3.05167	5.46348
TNBC1_CTCAGAAGTGTGACGA	MX1	TNBC1	TNB	-3.15361	5.60528
TNBC1_CTCATTACAGGCGATA	MX1	TNBC1	TNB	-2.81642	5.68702
TNBC1_CTCATTAGTCTACCTC	MX1	TNBC1	TNB	-2.61125	5.2725
TNBC1_CTCATTAGTCTAGCCG	ZR751	TNBC1	LA	-3.32562	-10.7601
TNBC1_CTCATTATCAGCTTAG	MDAMB468	TNBC1	TNA	1.30303	0.92378
TNBC1_CTCCTAGAGGCATGGT	HCC1187	TNBC1	TNA	3.10224	-2.95871
TNBC1_CTCCTAGAGTAGGCCA	ZR751	TNBC1	LA	-3.43339	-11.0708
TNBC1_CTCGAAAAGTTAGCGG	HCC1187	TNBC1	TNA	2.81792	-1.40139
TNBC1_CTCGGAGGTCCGAATT	MX1	TNBC1	TNB	-3.47685	6.09722
TNBC1_CTCGGGATCGTGGTCG	MDAMB468	TNBC1	TNA	0.332224	-0.566532
TNBC1_CTCGGGATCTGAGGGA	DU4475	TNBC1	TNA	-5.02831	7.41905
TNBC1_CTCGTACAGAGCAATT	MX1	TNBC1	TNB	-3.1666	5.56246
TNBC1_CTCGTACCAGACGCTC	MX1	TNBC1	TNB	-3.32854	6.19594
TNBC1_CTCGTCAGTCTAAAGA	HCC1187	TNBC1	TNA	2.80189	-1.51305
TNBC1_CTCTAATAGGATCGCA	HCC1187	TNBC1	TNA	3.07813	-2.91034
TNBC1_CTCTAATAGTGAATTG	MX1	TNBC1	TNB	-3.17939	5.46712
TNBC1_CTCTAATGTTTAGCTG	MX1	TNBC1	TNB	-3.10994	5.93345
TNBC1_CTCTACGAGTGTTTGC	MX1	TNBC1	TNB	-3.09825	6.20368
TNBC1_CTCTACGCACTTGGAT	MX1	TNBC1	TNB	-3.3454	5.90895
TNBC1_CTCTACGGTGACTACT	HCC1187	TNBC1	TNA	3.07713	-2.92988
TNBC1_CTCTGGTAGTGCCATT	HS578T	TNBC1	TNB	7.12648	9.12178
TNBC1_CTCTGGTCATTAACCG	JIMT1	TNBC1	H	0.933335	1.15286
TNBC1_CTCTGGTGTCGGCATC	MX1	TNBC1	TNB	-3.26555	6.22548
TNBC1_CTCTGGTGTTAAGATG	MX1	TNBC1	TNB	-2.77134	5.40376
TNBC1_CTCTGGTTCGTGGACC	HS578T	TNBC1	TNB	7.19075	9.03939
TNBC1_CTGAAACAGAAACCTA	HCC38	TNBC1	TNB	6.18456	6.7989
TNBC1_CTGAAACAGGCATTGG	MX1	TNBC1	TNB	-3.21728	5.65484
TNBC1_CTGAAACGTCCAGTGC	MX1	TNBC1	TNB	-3.38152	5.95309
TNBC1_CTGAAACTCATGTCCC	HCC1187	TNBC1	TNA	3.10217	-2.8931
TNBC1_CTGAAACTCCTGCCAT	MX1	TNBC1	TNB	-2.03906	5.23317
TNBC1_CTGAAGTGTGAAGGCT	MDAMB436	TNBC1	TNA	0.74114	10.8871
TNBC1_CTGAAGTTCAACACTG	CAL51	TNBC1	TNB	0.900939	6.18457
TNBC1_CTGAAGTTCCCATTTA	ZR751	TNBC1	LA	-3.55615	-8.42383
TNBC1_CTGATAGGTCCGTCAG	MX1	TNBC1	TNB	-2.99459	5.56141
TNBC1_CTGATCCAGCCGATTT	MX1	TNBC1	TNB	-2.10507	5.46754
TNBC1_CTGATCCGTAGTACCT	MX1	TNBC1	TNB	-3.34469	6.26318
TNBC1_CTGCGGAAGAGTCGGT	MX1	TNBC1	TNB	-2.35797	5.76509
TNBC1_CTGCGGATCGGCTACG	MX1	TNBC1	TNB	-3.79099	6.36642
TNBC1_CTGCTGTGTAATCGTC	MX1	TNBC1	TNB	-3.43611	6.11633
TNBC1_CTGCTGTGTAGCACGA	MX1	TNBC1	TNB	-3.33413	5.79631
TNBC1_CTGGTCTTCGCTGATA	MX1	TNBC1	TNB	-3.35486	5.81741
TNBC1_CTGTGCTGTGGGTCAA	HS578T	TNBC1	TNB	7.26218	9.05127
TNBC1_CTGTGCTGTGTGACCC	MX1	TNBC1	TNB	-1.6966	4.94857
TNBC1_CTTAACTAGAGGTTAT	MX1	TNBC1	TNB	-3.27062	6.00155
TNBC1_CTTAACTAGGGTGTTG	MX1	TNBC1	TNB	-3.24184	5.69759
TNBC1_CTTAACTTCAACGAAA	MX1	TNBC1	TNB	-3.17343	5.70799
TNBC1_CTTACCGGTAGCGTAG	MX1	TNBC1	TNB	-3.44718	6.25158
TNBC1_CTTACCGTCCATTCTA	MX1	TNBC1	TNB	-1.46643	5.03329
TNBC1_CTTCTCTCAATCAGAA	MX1	TNBC1	TNB	-3.22635	6.18508
TNBC1_CTTCTCTCAATGAAAC	MX1	TNBC1	TNB	-2.4804	5.42924
TNBC1_CTTCTCTCAATGGAAT	MX1	TNBC1	TNB	-3.60471	6.18848
TNBC1_CTTCTCTGTACGCACC	MX1	TNBC1	TNB	-3.16983	5.61553
TNBC1_CTTCTCTGTGTATGGG	HCC1187	TNBC1	TNA	2.87805	-2.0636
TNBC1_CTTGGCTAGCGCCTCA	MX1	TNBC1	TNB	-3.15564	6.06003
TNBC1_CTTGGCTCAGTAGAGC	MX1	TNBC1	TNB	-3.2653	5.59305
TNBC1_CTTGGCTGTTGAGTTC	MX1	TNBC1	TNB	-3.27139	5.75147
TNBC1_CTTTGCGTCCGAAGAG	MX1	TNBC1	TNB	-3.30938	6.23823
TNBC1_GAAACTCCACCCAGTG	MX1	TNBC1	TNB	-3.37856	5.67337
TNBC1_GAAACTCGTCTGCCAG	MX1	TNBC1	TNB	-2.94578	5.47533
TNBC1_GAAACTCTCATGCAAC	ZR751	TNBC1	LA	-3.17795	-9.43085
TNBC1_GAAATGAAGTACGCCC	MX1	TNBC1	TNB	-3.59698	6.28653
TNBC1_GAACATCCAATGGTCT	MX1	TNBC1	TNB	-3.35575	5.81628
TNBC1_GAACATCGTAATAGCA	MX1	TNBC1	TNB	-3.26424	5.7345
TNBC1_GAACATCGTACCGTTA	MX1	TNBC1	TNB	-2.66106	5.46386
TNBC1_GAACCTAGTCGCATCG	HCC1187	TNBC1	TNA	2.84814	-2.31154
TNBC1_GAACCTATCAGAGACG	MX1	TNBC1	TNB	-3.11928	5.89922
TNBC1_GAACCTATCGTTTATC	MX1	TNBC1	TNB	-3.49073	6.03078
TNBC1_GAACGGAAGCCTATGT	MX1	TNBC1	TNB	-3.09575	5.53972
TNBC1_GAACGGAAGGAATTAC	HCC1187	TNBC1	TNA	2.8298	-2.52462
TNBC1_GAACGGAAGTTACCCA	HCC1187	TNBC1	TNA	3.12441	-2.9119
TNBC1_GAATAAGAGATCCGAG	MX1	TNBC1	TNB	-2.77137	5.40358
TNBC1_GAATAAGGTGAAGGCT	HS578T	TNBC1	TNB	7.20482	9.05055
TNBC1_GAATAAGGTTATGTGC	HCC1187	TNBC1	TNA	3.10577	-2.93869
TNBC1_GACACGCTCTCGCATC	HCC1187	TNBC1	TNA	2.81552	-1.82008
TNBC1_GACAGAGAGCAGGCTA	ZR751	TNBC1	LA	-3.33481	-12.1688
TNBC1_GACAGAGGTGTCTGAT	MX1	TNBC1	TNB	-2.24224	5.21742
TNBC1_GACAGAGTCAACACGT	MX1	TNBC1	TNB	-3.29855	5.7561
TNBC1_GACCAATAGACTAAGT	CAL51	TNBC1	TNB	0.929165	6.41097
TNBC1_GACCTGGAGGAGTACC	MX1	TNBC1	TNB	-3.32759	5.75335
TNBC1_GACCTGGCACCTCGTT	ZR751	TNBC1	LA	-3.32382	-10.4868
TNBC1_GACGCGTGTGACCAAG	HS578T	TNBC1	TNB	7.52898	8.6037
TNBC1_GACGGCTGTTGTTTGG	MX1	TNBC1	TNB	-3.30691	5.72621
TNBC1_GACGGCTTCTACTATC	HCC1187	TNBC1	TNA	3.05221	-2.7883
TNBC1_GACGTGCAGACGCACA	HCC1187	TNBC1	TNA	3.11117	-2.74139
TNBC1_GACGTGCCACTACAGT	MX1	TNBC1	TNB	-3.33832	6.21762
TNBC1_GACGTTAGTTACGCGC	ZR751	TNBC1	LA	-3.37434	-8.94727
TNBC1_GACGTTATCTGGAGCC	MX1	TNBC1	TNB	-3.42824	6.26097
TNBC1_GACTAACTCCCATTAT	MX1	TNBC1	TNB	-3.23934	5.67463
TNBC1_GACTAACTCGGAATCT	MX1	TNBC1	TNB	-2.57428	5.69116
TNBC1_GACTACAGTCGTCTTC	MX1	TNBC1	TNB	-3.23542	5.65437
TNBC1_GACTACATCATCGATG	ZR751	TNBC1	LA	-3.37626	-8.96547
TNBC1_GACTACATCCTTTCTC	HCC1187	TNBC1	TNA	3.06344	-2.96064
TNBC1_GACTGCGCAATGCCAT	MX1	TNBC1	TNB	-3.22706	5.6328
TNBC1_GAGCAGAAGCCCAGCT	MX1	TNBC1	TNB	-3.43099	5.89318
TNBC1_GAGCAGAAGTGGCACA	MX1	TNBC1	TNB	-3.80487	6.33661
TNBC1_GAGCAGACAATGACCT	CAL51	TNBC1	TNB	1.22004	6.62386
TNBC1_GAGTCCGGTAATCACC	MX1	TNBC1	TNB	-2.52869	5.31776
TNBC1_GAGTCCGGTCTTCAAG	MX1	TNBC1	TNB	-3.2659	5.64057
TNBC1_GAGTCCGGTGGTAACG	HS578T	TNBC1	TNB	7.20826	9.16203
TNBC1_GAGTCCGTCTGACCTC	HCC1187	TNBC1	TNA	3.04265	-2.9438
TNBC1_GATCAGTGTAGGAGTC	MX1	TNBC1	TNB	-3.37016	5.77387
TNBC1_GATCGATCATTTCACT	MX1	TNBC1	TNB	-3.47721	6.2195
TNBC1_GATCGATGTAGTACCT	HCC1187	TNBC1	TNA	3.09612	-2.83142
TNBC1_GATCGATTCACCGGGT	MX1	TNBC1	TNB	-3.24002	5.95661
TNBC1_GATCGTAAGTACGACG	HCC1187	TNBC1	TNA	3.04013	-2.99679
TNBC1_GATCGTAAGTAGTGCG	MX1	TNBC1	TNB	-3.20411	5.64851
TNBC1_GATCGTACACGAAAGC	MX1	TNBC1	TNB	-3.27107	5.88698
TNBC1_GATCGTACAGATCGGA	MX1	TNBC1	TNB	-3.77648	6.37004
TNBC1_GATCGTAGTTCCCGAG	MX1	TNBC1	TNB	-3.29679	5.7336
TNBC1_GATCTAGAGCTGCGAA	HCC1187	TNBC1	TNA	3.49501	-3.18288
TNBC1_GATCTAGCAGTCAGCC	MX1	TNBC1	TNB	-3.57781	6.25342
TNBC1_GATCTAGGTAGCAAAT	MX1	TNBC1	TNB	-3.12975	5.85724
TNBC1_GATCTAGTCAAACCGT	MX1	TNBC1	TNB	-3.39733	6.29074
TNBC1_GATCTAGTCTATCCCG	HCC1187	TNBC1	TNA	3.12874	-2.98293
TNBC1_GATGAAATCAACACAC	DU4475	TNBC1	TNA	-4.35028	6.74793
TNBC1_GATGAGGCACAACGCC	HCC1187	TNBC1	TNA	3.11691	-2.90828
TNBC1_GATGAGGTCTCTGTCG	MX1	TNBC1	TNB	-3.24288	5.65405
TNBC1_GATGCTATCATCGGAT	HCC1187	TNBC1	TNA	3.41821	-2.39853
TNBC1_GATTCAGGTCCATGAT	JIMT1	TNBC1	H	0.950502	1.41421
TNBC1_GATTCAGGTCTGATTG	MX1	TNBC1	TNB	-3.28433	5.76431
TNBC1_GATTCAGGTTAAGATG	CAL51	TNBC1	TNB	1.24109	6.31087
TNBC1_GATTCAGTCCTATTCA	MX1	TNBC1	TNB	-3.33647	5.74921
TNBC1_GCAAACTAGCGTGAAC	HCC1187	TNBC1	TNA	3.04838	-2.98486
TNBC1_GCAAACTTCAACACGT	MX1	TNBC1	TNB	-3.60218	6.11858
TNBC1_GCAATCACAACTGCTA	MX1	TNBC1	TNB	-3.25993	5.9969
TNBC1_GCACATAGTAACGCGA	MX1	TNBC1	TNB	-3.28141	5.67919
TNBC1_GCACATAGTTCCGGCA	MX1	TNBC1	TNB	-3.16998	5.58013
TNBC1_GCACTCTTCCATGAGT	MX1	TNBC1	TNB	-2.26263	5.21075
TNBC1_GCACTCTTCCCTAATT	CAL51	TNBC1	TNB	0.905121	6.20846
TNBC1_GCACTCTTCTCGCTTG	MX1	TNBC1	TNB	-1.97624	5.10446
TNBC1_GCAGCCAAGGAGTTTA	MX1	TNBC1	TNB	-3.26589	5.68451
TNBC1_GCAGCCAAGGGCTTGA	MX1	TNBC1	TNB	-3.12286	5.60104
TNBC1_GCAGCCACATCCGGGT	MX1	TNBC1	TNB	-3.6898	6.36461
TNBC1_GCAGCCACATTCTCAT	MX1	TNBC1	TNB	-3.23388	5.70648
TNBC1_GCAGCCATCATCTGTT	MX1	TNBC1	TNB	-3.26138	5.71744
TNBC1_GCAGTTAAGCTAACTC	MX1	TNBC1	TNB	-3.28255	6.27138
TNBC1_GCATACAAGTACGTTC	HCC1187	TNBC1	TNA	3.11885	-2.92564
TNBC1_GCATACACACATGACT	DU4475	TNBC1	TNA	-4.04596	6.53374
TNBC1_GCATACATCCACTCCA	CAL51	TNBC1	TNB	1.07024	6.34132
TNBC1_GCATGATAGAGGACGG	MX1	TNBC1	TNB	-3.71058	6.30975
TNBC1_GCATGATCACACCGAC	HS578T	TNBC1	TNB	7.25254	8.91744
TNBC1_GCATGATGTATGCTTG	MX1	TNBC1	TNB	-3.70174	6.28622
TNBC1_GCATGATGTCGCGAAA	HCC1187	TNBC1	TNA	2.8507	-1.82309
TNBC1_GCATGATTCCGAAGAG	MDAMB468	TNBC1	TNA	0.519599	0.0709354
TNBC1_GCATGCGAGAGAGCTC	MX1	TNBC1	TNB	-3.21224	5.86226
TNBC1_GCATGCGAGATCCTGT	HCC1187	TNBC1	TNA	3.01287	-2.67575
TNBC1_GCATGCGAGTTCCACA	MX1	TNBC1	TNB	-3.7948	6.34399
TNBC1_GCATGCGGTGCCTGTG	MX1	TNBC1	TNB	-3.38343	6.17115
[truncated: 8,288 more rows]

## Sheet: Fig. 2C
cell id	predicted cell line	predicted BC type	UMAP_X	UMAP_Y
[truncated: 3,808 more rows]

[truncated: 19 more sheets: Fig. 2D,E,F, Fig. 2G, Fig. 3 D, Fig. 3E, Fig. 3G, Fig. 3J, Fig. 3K, Fig. 3L,M, Fig. 3N,O, Fig. S1A, Fig. S1B, Fig. S3, Fig. S6B, Fig. S6C, Fig. S8, Fig. S9, Fig. S13, Fig. S15, Fig. S19]
